# Supplementary material for: Understanding Human-Virus Protein-Protein Interactions Using a Human Protein Complex-Based Analysis Framework
Source: mSystems. 2019 Apr 9;4(2):e00303-18. doi: 10.1128/mSystems.00303-18 (PMC6456672; doi:10.1128/mSystems.00303-18)
Supplement: DATA SET S1 [file mSystems.00303-18-sd001.xlsx]

## Sheet:  Human-virus PPIs
# Data Set S1. List of human-virus PPIs corresponding to five viruses.
Human UniProt ID	Human gene names	Viral gene name	Viral UniProt IDs (proteins from different viral strains with the gene name)	Viral short name
O75688	PPM1B	BALF1	P0CK58,K9UT94	EBV
Q8IY17	PNPLA6	BALF1	P0CK58,K9UT94	EBV
Q86WC4	OSTM1	BALF1	P0CK58,K9UT94	EBV
O15260	SURF4	BALF1	P0CK58,K9UT94	EBV
O00264	PGRMC1	BALF1	P0CK58,K9UT94	EBV
P29323	EPHB2	BALF1	P0CK58,K9UT94	EBV
Q96J84	KIRREL	BALF1	P0CK58,K9UT94	EBV
Q9Y5M8	SRPRB	BALF1	P0CK58,K9UT94	EBV
P55036	PSMD4	BALF1	P0CK58,K9UT94	EBV
Q9Y2G8	DNAJC16	BALF1	P0CK58,K9UT94	EBV
Q8N4L2	TMEM55A	BALF1	P0CK58,K9UT94	EBV
Q04721	NOTCH2	BALF1	P0CK58,K9UT94	EBV
P50479	PDLIM4	BALF1	P0CK58,K9UT94	EBV
P51812	RPS6KA3	BALF1	P0CK58,K9UT94	EBV
P51809	VAMP7	BALF1	P0CK58,K9UT94	EBV
P28300	LOX	BALF1	P0CK58,K9UT94	EBV
P27105	STOM	BALF1	P0CK58,K9UT94	EBV
Q9Y6I3	EPN1	BALF1	P0CK58,K9UT94	EBV
P35613	BSG	BALF1	P0CK58,K9UT94	EBV
P04626	ERBB2	BALF1	P0CK58,K9UT94	EBV
P60468	SEC61B	BALF1	P0CK58,K9UT94	EBV
P30530	AXL	BALF1	P0CK58,K9UT94	EBV
Q8IUD2	ERC1	BALF1	P0CK58,K9UT94	EBV
Q14699	RFTN1	BALF1	P0CK58,K9UT94	EBV
P31689	DNAJA1	BALF1	P0CK58,K9UT94	EBV
Q86SQ0	PHLDB2	BALF1	P0CK58,K9UT94	EBV
P37173	TGFBR2	BALF1	P0CK58,K9UT94	EBV
Q14517	FAT1	BALF1	P0CK58,K9UT94	EBV
P54760	EPHB4	BALF1	P0CK58,K9UT94	EBV
P35221	CTNNA1	BALF1	P0CK58,K9UT94	EBV
Q9BT67	NDFIP1	BALF1	P0CK58,K9UT94	EBV
Q86Y82	STX12	BALF1	P0CK58,K9UT94	EBV
Q86VY9	TMEM200A	BALF1	P0CK58,K9UT94	EBV
P51798	CLCN7	BALF1	P0CK58,K9UT94	EBV
Q14257	RCN2	BALF1	P0CK58,K9UT94	EBV
P50281	MMP14	BALF1	P0CK58,K9UT94	EBV
Q9NZV1	CRIM1	BALF1	P0CK58,K9UT94	EBV
P09486	SPARC	BALF1	P0CK58,K9UT94	EBV
P07093	SERPINE2	BALF1	P0CK58,K9UT94	EBV
P09619	PDGFRB	BALF1	P0CK58,K9UT94	EBV
Q9H5V8	CDCP1	BALF1	P0CK58,K9UT94	EBV
P10586	PTPRF	BALF1	P0CK58,K9UT94	EBV
Q9Y3C5	RNF11	BALF1	P0CK58,K9UT94	EBV
P09543	CNP	BALF1	P0CK58,K9UT94	EBV
P08133	ANXA6	BALF1	P0CK58,K9UT94	EBV
Q6P996	PDXDC1	BALF1	P0CK58,K9UT94	EBV
Q63ZY3	KANK2	BALF1	P0CK58,K9UT94	EBV
Q9P270	SLAIN2	BALF1	P0CK58,K9UT94	EBV
Q13586	STIM1	BALF1	P0CK58,K9UT94	EBV
Q96AQ6	PBXIP1	BALF1	P0CK58,K9UT94	EBV
P40189	IL6ST	BALF1	P0CK58,K9UT94	EBV
P02786	TFRC	BALF1	P0CK58,K9UT94	EBV
Q13136	PPFIA1	BALF1	P0CK58,K9UT94	EBV
Q13308	PTK7	BALF1	P0CK58,K9UT94	EBV
Q99500	S1PR3	BALF1	P0CK58,K9UT94	EBV
Q12959	DLG1	BALF1	P0CK58,K9UT94	EBV
Q15036	SNX17	BALF1	P0CK58,K9UT94	EBV
Q9Y6N5	SQOR	BALF1	P0CK58,K9UT94	EBV
O95297	MPZL1	BALF1	P0CK58,K9UT94	EBV
P42702	LIFR	BALF1	P0CK58,K9UT94	EBV
P16615	ATP2A2	BALF1	P0CK58,K9UT94	EBV
Q6UX15	LAYN	BALF1	P0CK58,K9UT94	EBV
Q9BT88	SYT11	BALF1	P0CK58,K9UT94	EBV
P08758	ANXA5	BALF1	P0CK58,K9UT94	EBV
P08172	CHRM2	BALF1	P0CK58,K9UT94	EBV
Q9BXS4	TMEM59	BALF1	P0CK58,K9UT94	EBV
Q9BRK5	SDF4	BALF1	P0CK58,K9UT94	EBV
O14763	TNFRSF10B	BALF1	P0CK58,K9UT94	EBV
P07237	P4HB	BALF1	P0CK58,K9UT94	EBV
P27797	CALR	BALF1	P0CK58,K9UT94	EBV
Q04917	YWHAH	BALF1	P0CK58,K9UT94	EBV
P00533	EGFR	BALF1	P0CK58,K9UT94	EBV
Q9UP95	SLC12A4	BALF1	P0CK58,K9UT94	EBV
Q9NXS2	QPCTL	BALF1	P0CK58,K9UT94	EBV
Q8IZ07	ANKRD13A	BALF1	P0CK58,K9UT94	EBV
Q8WUM9	SLC20A1	BALF1	P0CK58,K9UT94	EBV
O75781	PALM	BALF1	P0CK58,K9UT94	EBV
Q9NXH8	TOR4A	BALF1	P0CK58,K9UT94	EBV
O15400	STX7	BALF1	P0CK58,K9UT94	EBV
O00560	SDCBP	BALF1	P0CK58,K9UT94	EBV
O94929	ABLIM3	BALF1	P0CK58,K9UT94	EBV
O00161	SNAP23	BALF1	P0CK58,K9UT94	EBV
Q9NV96	TMEM30A	BALF1	P0CK58,K9UT94	EBV
O43306	ADCY6	BALF1	P0CK58,K9UT94	EBV
P62191	PSMC1	BALF1	P0CK58,K9UT94	EBV
Q99650	OSMR	BALF1	P0CK58,K9UT94	EBV
Q86T03	TMEM55B	BALF1	P0CK58,K9UT94	EBV
O60503	ADCY9	BALF1	P0CK58,K9UT94	EBV
O60565	GREM1	BALF1	P0CK58,K9UT94	EBV
Q8NC54	KCT2	BALF1	P0CK58,K9UT94	EBV
O60493	SNX3	BALF1	P0CK58,K9UT94	EBV
O60716	CTNND1	BALF1	P0CK58,K9UT94	EBV
Q8NC42	RNF149	BALF1	P0CK58,K9UT94	EBV
P43686	PSMC4	BALF1	P0CK58,K9UT94	EBV
Q15012	LAPTM4A	BALF1	P0CK58,K9UT94	EBV
Q9NZM1	MYOF	BALF1	P0CK58,K9UT94	EBV
O00483	NDUFA4	BALF1	P0CK58,K9UT94	EBV
O00308	WWP2	BALF1	P0CK58,K9UT94	EBV
O15031	PLXNB2	BALF1	P0CK58,K9UT94	EBV
O15173	PGRMC2	BALF1	P0CK58,K9UT94	EBV
Q9NP72	RAB18	BALF1	P0CK58,K9UT94	EBV
O95071	UBR5	BALF1	P0CK58,K9UT94	EBV
P16070	CD44	BALF1	P0CK58,K9UT94	EBV
Q9NQX7	ITM2C	BALF1	P0CK58,K9UT94	EBV
P50402	EMD	BALF1	P0CK58,K9UT94	EBV
O60831	PRAF2	BALF1	P0CK58,K9UT94	EBV
Q13643	FHL3	BALF1	P0CK58,K9UT94	EBV
Q9UDY4	DNAJB4	BALF1	P0CK58,K9UT94	EBV
Q9Y282	ERGIC3	BALF1	P0CK58,K9UT94	EBV
Q92537	SUSD6	BALF1	P0CK58,K9UT94	EBV
Q9H7F0	ATP13A3	BALF1	P0CK58,K9UT94	EBV
Q99460	PSMD1	BALF1	P0CK58,K9UT94	EBV
Q6IAA8	LAMTOR1	BALF1	P0CK58,K9UT94	EBV
Q7Z4F1	LRP10	BALF1	P0CK58,K9UT94	EBV
P98194	ATP2C1	BALF1	P0CK58,K9UT94	EBV
Q8WUM4	PDCD6IP	BALF1	P0CK58,K9UT94	EBV
O95477	ABCA1	BALF1	P0CK58,K9UT94	EBV
P23458	JAK1	BALF1	P0CK58,K9UT94	EBV
Q9H0E2	TOLLIP	BALF1	P0CK58,K9UT94	EBV
P23634	ATP2B4	BALF1	P0CK58,K9UT94	EBV
P25116	F2R	BALF1	P0CK58,K9UT94	EBV
P02751	FN1	BALF1	P0CK58,K9UT94	EBV
P62942	FKBP1A	BALF1	P0CK58,K9UT94	EBV
Q27J81	INF2	BALF1	P0CK58,K9UT94	EBV
Q15629	TRAM1	BALF1	P0CK58,K9UT94	EBV
Q9H3P7	ACBD3	BALF1	P0CK58,K9UT94	EBV
P05556	ITGB1	BALF1	P0CK58,K9UT94	EBV
O00469	PLOD2	BALF1	P0CK58,K9UT94	EBV
Q9NVI7	ATAD3A	BALF1	P0CK58,K9UT94	EBV
Q70UQ0	IKBIP	BALF1	P0CK58,K9UT94	EBV
Q9UQ35	SRRM2	BALF1	P0CK58,K9UT94	EBV
Q8TAP6	CEP76	BALF1	P0CK58,K9UT94	EBV
Q15262	PTPRK	BALF1	P0CK58,K9UT94	EBV
Q96D15	RCN3	BALF1	P0CK58,K9UT94	EBV
Q96N66	MBOAT7	BALF1	P0CK58,K9UT94	EBV
P15260	IFNGR1	BALF1	P0CK58,K9UT94	EBV
Q9Y561	LRP12	BALF1	P0CK58,K9UT94	EBV
Q86Y13	DZIP3	BBRF2	P29882,P0C6Z9	EBV
Q8ND90	PNMA1	BBRF2	P29882,P0C6Z9	EBV
Q9HCE6	ARHGEF10L	BBRF2	P29882,P0C6Z9	EBV
P26599	PTBP1	BBRF2	P29882,P0C6Z9	EBV
Q8TD10	MIPOL1	BBRF2	P29882,P0C6Z9	EBV
Q8TAP6	CEP76	BBRF2	P29882,P0C6Z9	EBV
Q9H892	TTC12	BBRF2	P29882,P0C6Z9	EBV
P07196	NEFL	BBRF2	P29882,P0C6Z9	EBV
Q6NUQ1	RINT1	BBRF2	P29882,P0C6Z9	EBV
Q9BV19	C1orf50	BBRF2	P29882,P0C6Z9	EBV
Q7Z6G3	NECAB2	BBRF2	P29882,P0C6Z9	EBV
Q8N6Y0	USHBP1	BBRF2	P29882,P0C6Z9	EBV
Q96CV9	OPTN	BBRF2	P29882,P0C6Z9	EBV
Q08379	GOLGA2	BBRF2	P29882,P0C6Z9	EBV
Q9NRD5	PICK1	BBRF2	P29882,P0C6Z9	EBV
Q13077	TRAF1	BBRF2	P29882,P0C6Z9	EBV
P14373	TRIM27	BBRF2	P29882,P0C6Z9	EBV
Q12800	TFCP2	BBRF2	P29882,P0C6Z9	EBV
P53618	COPB1	BBRF2	P29882,P0C6Z9	EBV
Q8IYX8	CEP57L1	BBRF2	P29882,P0C6Z9	EBV
O15217	GSTA4	BBRF2	P29882,P0C6Z9	EBV
Q14566	MCM6	BBRF2	P29882,P0C6Z9	EBV
P08240	SRPRA	BDLF2	P03225,P0C742	EBV
P50402	EMD	BDLF2	P03225,P0C742	EBV
Q99750	MDFI	BDLF2	P03225,P0C742	EBV
P15622	ZNF250	BDLF2	P03225,P0C742	EBV
P12109	COL6A1	BDLF2	P03225,P0C742	EBV
Q99439	CNN2	BDLF2	P03225,P0C742	EBV
O75688	PPM1B	BDLF2	P03225,P0C742	EBV
P09619	PDGFRB	BDLF2	P03225,P0C742	EBV
Q96N66	MBOAT7	BDLF2	P03225,P0C742	EBV
P09543	CNP	BDLF2	P03225,P0C742	EBV
Q5SW79	CEP170	BDLF2	P03225,P0C742	EBV
Q3KQU3	MAP7D1	BDLF2	P03225,P0C742	EBV
Q27J81	INF2	BDLF2	P03225,P0C742	EBV
P35080	PFN2	BDLF2	P03225,P0C742	EBV
P31689	DNAJA1	BDLF2	P03225,P0C742	EBV
Q96D09	GPRASP2	BDLF2	P03225,P0C742	EBV
P40429	RPL13A	BDLF2	P03225,P0C742	EBV
P28300	LOX	BDLF2	P03225,P0C742	EBV
P60903	S100A10	BDLF2	P03225,P0C742	EBV
P21964	COMT	BDLF2	P03225,P0C742	EBV
P49023	PXN	BDLF2	P03225,P0C742	EBV
Q9UJV3	MID2	BDLF2	P03225,P0C742	EBV
Q8WWI1	LMO7	BDLF2	P03225,P0C742	EBV
Q9NQC3	RTN4	BDLF2	P03225,P0C742	EBV
Q5H9R7	PPP6R3	BDLF2	P03225,P0C742	EBV
Q8TAP6	CEP76	BDLF2	P03225,P0C742	EBV
P07858	CTSB	BDLF2	P03225,P0C742	EBV
Q14974	KPNB1	BDLF2	P03225,P0C742	EBV
Q9Y6N5	SQOR	BDLF2	P03225,P0C742	EBV
P56192	MARS	BDLF2	P03225,P0C742	EBV
P16615	ATP2A2	BDLF2	P03225,P0C742	EBV
P40227	CCT6A	BDLF2	P03225,P0C742	EBV
Q5W0B1	RNF219	BDLF2	P03225,P0C742	EBV
Q68CZ2	TNS3	BDLF2	P03225,P0C742	EBV
Q9NZM1	MYOF	BDLF2	P03225,P0C742	EBV
Q9NXH8	TOR4A	BDLF2	P03225,P0C742	EBV
O43294	TGFB1I1	BDLF2	P03225,P0C742	EBV
O95071	UBR5	BDLF2	P03225,P0C742	EBV
P25788	PSMA3	BDLF2	P03225,P0C742	EBV
Q14204	DYNC1H1	BDLF2	P03225,P0C742	EBV
O00410	IPO5	BDLF2	P03225,P0C742	EBV
P23458	JAK1	BDLF2	P03225,P0C742	EBV
O15031	PLXNB2	BDLF2	P03225,P0C742	EBV
Q8IV08	PLD3	BDLF2	P03225,P0C742	EBV
Q14192	FHL2	BDLF2	P03225,P0C742	EBV
Q12797	ASPH	BDLF2	P03225,P0C742	EBV
Q07960	ARHGAP1	BDLF2	P03225,P0C742	EBV
P29966	MARCKS	BDLF2	P03225,P0C742	EBV
Q53G59	KLHL12	BDLF2	P03225,P0C742	EBV
Q58DX5	NAALADL2	BDLF2	P03225,P0C742	EBV
Q5JR59	MTUS2	BDLF2	P03225,P0C742	EBV
Q63ZY3	KANK2	BDLF2	P03225,P0C742	EBV
Q6NZI2	CAVIN1	BDLF2	P03225,P0C742	EBV
Q5VU43	PDE4DIP	BDLF2	P03225,P0C742	EBV
Q6P996	PDXDC1	BDLF2	P03225,P0C742	EBV
Q9UQ35	SRRM2	BDLF2	P03225,P0C742	EBV
Q08379	GOLGA2	BDLF2	P03225,P0C742	EBV
Q9C0F1	CEP44	BDLF2	P03225,P0C742	EBV
P14373	TRIM27	BDLF2	P03225,P0C742	EBV
P13489	RNH1	BDLF2	P03225,P0C742	EBV
O95236	APOL3	BDLF2	P03225,P0C742	EBV
P61978	HNRNPK	BDLF2	P03225,P0C742	EBV
O95831	AIFM1	BDLF2	P03225,P0C742	EBV
P02794	FTH1	BDLF2	P03225,P0C742	EBV
P61289	PSME3	BDLF2	P03225,P0C742	EBV
Q9UHD8	SEPT9	BDLF2	P03225,P0C742	EBV
Q9UBB9	TFIP11	BDLF2	P03225,P0C742	EBV
O96006	ZBED1	BDLF2	P03225,P0C742	EBV
Q8N2S1	LTBP4	BDLF2	P03225,P0C742	EBV
Q8ND90	PNMA1	BDLF2	P03225,P0C742	EBV
P30153	PPP2R1A	BDLF2	P03225,P0C742	EBV
Q9UGI8	TES	BDLF2	P03225,P0C742	EBV
P42677	RPS27	BDLF2	P03225,P0C742	EBV
Q9Y230	RUVBL2	BDLF2	P03225,P0C742	EBV
P49368	CCT3	BDLF2	P03225,P0C742	EBV
P01023	A2M	BDLF2	P03225,P0C742	EBV
Q99873	PRMT1	BDLF2	P03225,P0C742	EBV
Q9BRK4	LZTS2	BDLF2	P03225,P0C742	EBV
Q13077	TRAF1	BDLF2	P03225,P0C742	EBV
P17858	PFKL	BDLF4	P0CK56,P0CK57	EBV
P11166	SLC2A1	BDLF4	P0CK56,P0CK57	EBV
P35613	BSG	BDLF4	P0CK56,P0CK57	EBV
P35221	CTNNA1	BDLF4	P0CK56,P0CK57	EBV
P11047	LAMC1	BDLF4	P0CK56,P0CK57	EBV
P12111	COL6A3	BDLF4	P0CK56,P0CK57	EBV
Q9H496	TOR1AIP2	BDLF4	P0CK56,P0CK57	EBV
P31689	DNAJA1	BDLF4	P0CK56,P0CK57	EBV
Q9P2D7	DNAH1	BDLF4	P0CK56,P0CK57	EBV
Q86VP6	CAND1	BDLF4	P0CK56,P0CK57	EBV
P16070	CD44	BDLF4	P0CK56,P0CK57	EBV
Q96J84	KIRREL	BDLF4	P0CK56,P0CK57	EBV
O00469	PLOD2	BDLF4	P0CK56,P0CK57	EBV
Q15113	PCOLCE	BDLF4	P0CK56,P0CK57	EBV
Q96JJ7	TMX3	BDLF4	P0CK56,P0CK57	EBV
Q93062	RBPMS	BDLF4	P0CK56,P0CK57	EBV
O15260	SURF4	BDLF4	P0CK56,P0CK57	EBV
Q5VV42	CDKAL1	BDLF4	P0CK56,P0CK57	EBV
P39656	DDOST	BDLF4	P0CK56,P0CK57	EBV
P40616	ARL1	BDLF4	P0CK56,P0CK57	EBV
Q96EY1	DNAJA3	BDLF4	P0CK56,P0CK57	EBV
P42892	ECE1	BDLF4	P0CK56,P0CK57	EBV
P02751	FN1	BDLF4	P0CK56,P0CK57	EBV
Q08380	LGALS3BP	BDLF4	P0CK56,P0CK57	EBV
P41221	WNT5A	BDLF4	P0CK56,P0CK57	EBV
P38435	GGCX	BDLF4	P0CK56,P0CK57	EBV
Q63HK5	TSHZ3	BDLF4	P0CK56,P0CK57	EBV
Q27J81	INF2	BDLF4	P0CK56,P0CK57	EBV
Q9GZT4	SRR	BDLF4	P0CK56,P0CK57	EBV
P12110	COL6A2	BDLF4	P0CK56,P0CK57	EBV
Q00341	HDLBP	BDLF4	P0CK56,P0CK57	EBV
Q63ZY3	KANK2	BDLF4	P0CK56,P0CK57	EBV
Q9Y285	FARSA	BDLF4	P0CK56,P0CK57	EBV
P09543	CNP	BDLF4	P0CK56,P0CK57	EBV
Q68DQ2	CRYBG3	BDLF4	P0CK56,P0CK57	EBV
P09619	PDGFRB	BDLF4	P0CK56,P0CK57	EBV
Q68CZ2	TNS3	BDLF4	P0CK56,P0CK57	EBV
Q96S52	PIGS	BDLF4	P0CK56,P0CK57	EBV
P10398	ARAF	BDLF4	P0CK56,P0CK57	EBV
P10644	PRKAR1A	BDLF4	P0CK56,P0CK57	EBV
P08195	SLC3A2	BDLF4	P0CK56,P0CK57	EBV
Q5TGY1	TMCO4	BDLF4	P0CK56,P0CK57	EBV
Q14204	DYNC1H1	BDLF4	P0CK56,P0CK57	EBV
P09486	SPARC	BDLF4	P0CK56,P0CK57	EBV
P08240	SRPRA	BDLF4	P0CK56,P0CK57	EBV
P25445	FAS	BDLF4	P0CK56,P0CK57	EBV
Q9Y6N5	SQOR	BDLF4	P0CK56,P0CK57	EBV
Q70UQ0	IKBIP	BDLF4	P0CK56,P0CK57	EBV
Q6P996	PDXDC1	BDLF4	P0CK56,P0CK57	EBV
Q01650	SLC7A5	BDLF4	P0CK56,P0CK57	EBV
P12109	COL6A1	BDLF4	P0CK56,P0CK57	EBV
P11717	IGF2R	BDLF4	P0CK56,P0CK57	EBV
Q9NV96	TMEM30A	BDLF4	P0CK56,P0CK57	EBV
P25116	F2R	BDLF4	P0CK56,P0CK57	EBV
Q8TED1	GPX8	BDLF4	P0CK56,P0CK57	EBV
P07858	CTSB	BDLF4	P0CK56,P0CK57	EBV
Q16527	CSRP2	BDLF4	P0CK56,P0CK57	EBV
P10909	CLU	BDLF4	P0CK56,P0CK57	EBV
P14868	DARS	BDLF4	P0CK56,P0CK57	EBV
Q9Y5G0	PCDHGB5	BDLF4	P0CK56,P0CK57	EBV
P23458	JAK1	BDLF4	P0CK56,P0CK57	EBV
Q96N66	MBOAT7	BDLF4	P0CK56,P0CK57	EBV
P07237	P4HB	BDLF4	P0CK56,P0CK57	EBV
P05362	ICAM1	BDLF4	P0CK56,P0CK57	EBV
Q99439	CNN2	BDLF4	P0CK56,P0CK57	EBV
P98194	ATP2C1	BDLF4	P0CK56,P0CK57	EBV
P07093	SERPINE2	BDLF4	P0CK56,P0CK57	EBV
P04844	RPN2	BDLF4	P0CK56,P0CK57	EBV
P17980	PSMC3	BDLF4	P0CK56,P0CK57	EBV
Q96IX5	USMG5	BDLF4	P0CK56,P0CK57	EBV
Q9Y6C9	MTCH2	BDLF4	P0CK56,P0CK57	EBV
Q9UQ35	SRRM2	BDLF4	P0CK56,P0CK57	EBV
Q9NZV1	CRIM1	BDLF4	P0CK56,P0CK57	EBV
P35520	CBS	BDLF4	P0CK56,P0CK57	EBV
P50479	PDLIM4	BDLF4	P0CK56,P0CK57	EBV
P78357	CNTNAP1	BDLF4	P0CK56,P0CK57	EBV
Q9NRP0	OSTC	BDLF4	P0CK56,P0CK57	EBV
P53801	PTTG1IP	BDLF4	P0CK56,P0CK57	EBV
Q15629	TRAM1	BDLF4	P0CK56,P0CK57	EBV
P53621	COPA	BDLF4	P0CK56,P0CK57	EBV
P50281	MMP14	BDLF4	P0CK56,P0CK57	EBV
Q14393	GAS6	BDLF4	P0CK56,P0CK57	EBV
P48643	CCT5	BDLF4	P0CK56,P0CK57	EBV
P49023	PXN	BDLF4	P0CK56,P0CK57	EBV
Q14192	FHL2	BDLF4	P0CK56,P0CK57	EBV
Q14699	RFTN1	BDLF4	P0CK56,P0CK57	EBV
Q5H9R7	PPP6R3	BDLF4	P0CK56,P0CK57	EBV
P51571	SSR4	BDLF4	P0CK56,P0CK57	EBV
Q9Y5V3	MAGED1	BDLF4	P0CK56,P0CK57	EBV
Q9HDC9	APMAP	BDLF4	P0CK56,P0CK57	EBV
Q9NZN4	EHD2	BDLF4	P0CK56,P0CK57	EBV
Q15165	PON2	BDLF4	P0CK56,P0CK57	EBV
P05556	ITGB1	BDLF4	P0CK56,P0CK57	EBV
Q9UM47	NOTCH3	BDLF4	P0CK56,P0CK57	EBV
P02786	TFRC	BDLF4	P0CK56,P0CK57	EBV
Q9UNF1	MAGED2	BDLF4	P0CK56,P0CK57	EBV
Q02809	PLOD1	BDLF4	P0CK56,P0CK57	EBV
Q9UKX2	MYH2	BDLF4	P0CK56,P0CK57	EBV
P13489	RNH1	BDLF4	P0CK56,P0CK57	EBV
P27824	CANX	BDLF4	P0CK56,P0CK57	EBV
P29966	MARCKS	BDLF4	P0CK56,P0CK57	EBV
Q92538	GBF1	BDLF4	P0CK56,P0CK57	EBV
Q9NXH8	TOR4A	BDLF4	P0CK56,P0CK57	EBV
P28300	LOX	BDLF4	P0CK56,P0CK57	EBV
Q96HC4	PDLIM5	BDLF4	P0CK56,P0CK57	EBV
Q01813	PFKP	BDLF4	P0CK56,P0CK57	EBV
P30530	AXL	BDLF4	P0CK56,P0CK57	EBV
P16615	ATP2A2	BDLF4	P0CK56,P0CK57	EBV
Q9NP72	RAB18	BDLF4	P0CK56,P0CK57	EBV
Q9NZM1	MYOF	BDLF4	P0CK56,P0CK57	EBV
Q96K76	USP47	BDLF4	P0CK56,P0CK57	EBV
P46379	BAG6	BDLF4	P0CK56,P0CK57	EBV
Q9NR12	PDLIM7	BDLF4	P0CK56,P0CK57	EBV
P60468	SEC61B	BDLF4	P0CK56,P0CK57	EBV
Q9NQX7	ITM2C	BDLF4	P0CK56,P0CK57	EBV
P49368	CCT3	BDLF4	P0CK56,P0CK57	EBV
P55145	MANF	BDLF4	P0CK56,P0CK57	EBV
Q9NYL2	MAP3K20	BDLF4	P0CK56,P0CK57	EBV
O95071	UBR5	BDLF4	P0CK56,P0CK57	EBV
Q9BRK5	SDF4	BDLF4	P0CK56,P0CK57	EBV
Q9NXS2	QPCTL	BDLF4	P0CK56,P0CK57	EBV
P30153	PPP2R1A	BDLF4	P0CK56,P0CK57	EBV
Q02952	AKAP12	BDLF4	P0CK56,P0CK57	EBV
Q8NC54	KCT2	BDLF4	P0CK56,P0CK57	EBV
P42677	RPS27	BDLF4	P0CK56,P0CK57	EBV
Q8NEY1	NAV1	BDLF4	P0CK56,P0CK57	EBV
Q8NFQ8	TOR1AIP2	BDLF4	P0CK56,P0CK57	EBV
O43819	SCO2	BDLF4	P0CK56,P0CK57	EBV
Q5SW79	CEP170	BDLF4	P0CK56,P0CK57	EBV
O15027	SEC16A	BDLF4	P0CK56,P0CK57	EBV
Q12946	FOXF1	BDLF4	P0CK56,P0CK57	EBV
Q9UHL4	DPP7	BDLF4	P0CK56,P0CK57	EBV
O95817	BAG3	BDLF4	P0CK56,P0CK57	EBV
P07814	EPRS	BDLF4	P0CK56,P0CK57	EBV
O43164	PJA2	BDLF4	P0CK56,P0CK57	EBV
O43294	TGFB1I1	BDLF4	P0CK56,P0CK57	EBV
Q12797	ASPH	BDLF4	P0CK56,P0CK57	EBV
Q9BQB6	VKORC1	BDLF4	P0CK56,P0CK57	EBV
O75381	PEX14	BDLF4	P0CK56,P0CK57	EBV
Q9UJ14	GGT7	BDLF4	P0CK56,P0CK57	EBV
P40227	CCT6A	BDLF4	P0CK56,P0CK57	EBV
O95831	AIFM1	BDLF4	P0CK56,P0CK57	EBV
P50402	EMD	BDLF4	P0CK56,P0CK57	EBV
O75688	PPM1B	BDLF4	P0CK56,P0CK57	EBV
O95967	EFEMP2	BDLF4	P0CK56,P0CK57	EBV
P00533	EGFR	BDLF4	P0CK56,P0CK57	EBV
O43242	PSMD3	BDLF4	P0CK56,P0CK57	EBV
O95674	CDS2	BDLF4	P0CK56,P0CK57	EBV
O95302	FKBP9	BDLF4	P0CK56,P0CK57	EBV
Q04721	NOTCH2	BDLF4	P0CK56,P0CK57	EBV
P43686	PSMC4	BDLF4	P0CK56,P0CK57	EBV
Q9BWM7	SFXN3	BDLF4	P0CK56,P0CK57	EBV
O75396	SEC22B	BDLF4	P0CK56,P0CK57	EBV
Q99523	SORT1	BDLF4	P0CK56,P0CK57	EBV
Q99460	PSMD1	BDLF4	P0CK56,P0CK57	EBV
O60763	USO1	BDLF4	P0CK56,P0CK57	EBV
O60831	PRAF2	BDLF4	P0CK56,P0CK57	EBV
O60716	CTNND1	BDLF4	P0CK56,P0CK57	EBV
Q9BT22	ALG1	BDLF4	P0CK56,P0CK57	EBV
O60762	DPM1	BDLF4	P0CK56,P0CK57	EBV
O00410	IPO5	BDLF4	P0CK56,P0CK57	EBV
Q9C0C2	TNKS1BP1	BDLF4	P0CK56,P0CK57	EBV
Q9UKA4	AKAP11	BDLF4	P0CK56,P0CK57	EBV
Q9HC07	TMEM165	BDLF4	P0CK56,P0CK57	EBV
Q9Y230	RUVBL2	BDLF4	P0CK56,P0CK57	EBV
Q8IY26	PLPP6	BDLF4	P0CK56,P0CK57	EBV
Q92616	GCN1	BDLF4	P0CK56,P0CK57	EBV
O00264	PGRMC1	BDLF4	P0CK56,P0CK57	EBV
Q8IY17	PNPLA6	BDLF4	P0CK56,P0CK57	EBV
Q13459	MYO9B	BDLF4	P0CK56,P0CK57	EBV
O14579	COPE	BDLF4	P0CK56,P0CK57	EBV
Q13443	ADAM9	BDLF4	P0CK56,P0CK57	EBV
Q13586	STIM1	BDLF4	P0CK56,P0CK57	EBV
Q7Z7M9	GALNT5	BDLF4	P0CK56,P0CK57	EBV
Q8N2K0	ABHD12	BDLF4	P0CK56,P0CK57	EBV
Q71UM5	RPS27L	BDLF4	P0CK56,P0CK57	EBV
Q6P1M0	SLC27A4	BDLF4	P0CK56,P0CK57	EBV
Q9Y5M8	SRPRB	BDLF4	P0CK56,P0CK57	EBV
P12004	PCNA	BDLF4	P0CK56,P0CK57	EBV
Q99653	CHP1	BDLF4	P0CK56,P0CK57	EBV
Q8N4L2	TMEM55A	BDLF4	P0CK56,P0CK57	EBV
Q06210	GFPT1	BDLF4	P0CK56,P0CK57	EBV
O14735	CDIPT	BDLF4	P0CK56,P0CK57	EBV
O00487	PSMD14	BDLF4	P0CK56,P0CK57	EBV
O15269	SPTLC1	BDLF4	P0CK56,P0CK57	EBV
O15173	PGRMC2	BDLF4	P0CK56,P0CK57	EBV
O95573	ACSL3	BDLF4	P0CK56,P0CK57	EBV
Q9UBG0	MRC2	BDLF4	P0CK56,P0CK57	EBV
Q9H936	SLC25A22	BDLF4	P0CK56,P0CK57	EBV
O14545	TRAFD1	BDLF4	P0CK56,P0CK57	EBV
Q13637	RAB32	BDLF4	P0CK56,P0CK57	EBV
O15270	SPTLC2	BDLF4	P0CK56,P0CK57	EBV
Q9UPN7	PPP6R1	BDLF4	P0CK56,P0CK57	EBV
O00483	NDUFA4	BDLF4	P0CK56,P0CK57	EBV
O14672	ADAM10	BDLF4	P0CK56,P0CK57	EBV
O14773	TPP1	BDLF4	P0CK56,P0CK57	EBV
O00391	QSOX1	BDLF4	P0CK56,P0CK57	EBV
P41252	IARS	BDLF4	P0CK56,P0CK57	EBV
Q9UHD8	SEPT9	BDLF4	P0CK56,P0CK57	EBV
Q9P0V3	SH3BP4	BDLF4	P0CK56,P0CK57	EBV
Q14257	RCN2	BDLF4	P0CK56,P0CK57	EBV
Q9H3U5	MFSD1	BDLF4	P0CK56,P0CK57	EBV
Q969X5	ERGIC1	BDLF4	P0CK56,P0CK57	EBV
P25686	DNAJB2	BDLF4	P0CK56,P0CK57	EBV
Q9Y2I1	NISCH	BFRF1A	Q69117	EBV
P41252	IARS	BFRF1A	Q69117	EBV
P49023	PXN	BFRF1A	Q69117	EBV
P26640	VARS	BFRF1A	Q69117	EBV
Q7Z4V5	HDGFL2	BFRF1A	Q69117	EBV
P02794	FTH1	BFRF1A	Q69117	EBV
P28300	LOX	BFRF1A	Q69117	EBV
Q5T4S7	UBR4	BFRF1A	Q69117	EBV
Q15629	TRAM1	BFRF1A	Q69117	EBV
P43686	PSMC4	BFRF1A	Q69117	EBV
O75688	PPM1B	BFRF1A	Q69117	EBV
P60468	SEC61B	BFRF1A	Q69117	EBV
Q7Z333	SETX	BFRF1A	Q69117	EBV
P20290	BTF3	BFRF1A	Q69117	EBV
Q96ST2	IWS1	BFRF1A	Q69117	EBV
P16615	ATP2A2	BFRF1A	Q69117	EBV
Q9Y6N5	SQOR	BFRF1A	Q69117	EBV
P05556	ITGB1	BFRF1A	Q69117	EBV
P14868	DARS	BFRF1A	Q69117	EBV
A0MZ66	SHTN1	BFRF1A	Q69117	EBV
P42677	RPS27	BFRF1A	Q69117	EBV
Q9BQB6	VKORC1	BFRF1A	Q69117	EBV
P49368	CCT3	BFRF1A	Q69117	EBV
P48643	CCT5	BFRF1A	Q69117	EBV
P42892	ECE1	BFRF1A	Q69117	EBV
P24534	EEF1B2	BFRF1A	Q69117	EBV
P52565	ARHGDIA	BFRF1A	Q69117	EBV
O43294	TGFB1I1	BFRF1A	Q69117	EBV
Q96HC4	PDLIM5	BFRF1A	Q69117	EBV
O95817	BAG3	BFRF1A	Q69117	EBV
Q9NXH8	TOR4A	BFRF1A	Q69117	EBV
Q9Y230	RUVBL2	BFRF1A	Q69117	EBV
O15027	SEC16A	BFRF1A	Q69117	EBV
P45973	CBX5	BFRF1A	Q69117	EBV
P31689	DNAJA1	BFRF1A	Q69117	EBV
P30153	PPP2R1A	BFRF1A	Q69117	EBV
P29536	LMOD1	BFRF1A	Q69117	EBV
P49756	RBM25	BFRF1A	Q69117	EBV
O43164	PJA2	BFRF1A	Q69117	EBV
Q9NR12	PDLIM7	BFRF1A	Q69117	EBV
P12109	COL6A1	BFRF1A	Q69117	EBV
Q96B97	SH3KBP1	BFRF1A	Q69117	EBV
Q93052	LPP	BFRF1A	Q69117	EBV
Q9NV96	TMEM30A	BFRF1A	Q69117	EBV
Q3KQU3	MAP7D1	BFRF1A	Q69117	EBV
P40227	CCT6A	BFRF1A	Q69117	EBV
P30530	AXL	BFRF1A	Q69117	EBV
P50479	PDLIM4	BFRF1A	Q69117	EBV
Q9NZM1	MYOF	BFRF1A	Q69117	EBV
Q5JSL3	DOCK11	BFRF1A	Q69117	EBV
Q99575	POP1	BFRF1A	Q69117	EBV
P07814	EPRS	BFRF1A	Q69117	EBV
Q9UHV9	PFDN2	BFRF1A	Q69117	EBV
Q6P996	PDXDC1	BFRF1A	Q69117	EBV
Q5T1M5	FKBP15	BFRF1A	Q69117	EBV
E9PAV3	NACA	BFRF1A	Q69117	EBV
Q9Y5V3	MAGED1	BFRF1A	Q69117	EBV
P49591	SARS	BFRF1A	Q69117	EBV
Q14192	FHL2	BFRF1A	Q69117	EBV
Q9UHL4	DPP7	BFRF1A	Q69117	EBV
P63151	PPP2R2A	BFRF1A	Q69117	EBV
P07858	CTSB	BFRF1A	Q69117	EBV
O00410	IPO5	BFRF1A	Q69117	EBV
Q9H9B1	EHMT1	BFRF1A	Q69117	EBV
P23458	JAK1	BFRF1A	Q69117	EBV
Q96N66	MBOAT7	BFRF1A	Q69117	EBV
Q14393	GAS6	BFRF1A	Q69117	EBV
P09486	SPARC	BFRF1A	Q69117	EBV
Q13765	NACA	BFRF1A	Q69117	EBV
Q9BZ29	DOCK9	BFRF1A	Q69117	EBV
Q9UPN7	PPP6R1	BFRF1A	Q69117	EBV
O60925	PFDN1	BFRF1A	Q69117	EBV
Q96RT7	TUBGCP6	BFRF1A	Q69117	EBV
Q14517	FAT1	BFRF1A	Q69117	EBV
Q8NB49	ATP11C	BFRF1A	Q69117	EBV
P56192	MARS	BFRF1A	Q69117	EBV
O60716	CTNND1	BFRF1A	Q69117	EBV
Q63ZY3	KANK2	BFRF1A	Q69117	EBV
Q9BYM8	RBCK1	BGLF2	P0CK55,P0CK53,P0CK54	EBV
Q9NSC5	HOMER3	BGLF2	P0CK55,P0CK53,P0CK54	EBV
Q96CV9	OPTN	BGLF2	P0CK55,P0CK53,P0CK54	EBV
P61956	SUMO2	BGLF2	P0CK55,P0CK53,P0CK54	EBV
Q71U36	TUBA1A	BGLF2	P0CK55,P0CK53,P0CK54	EBV
Q8TF72	SHROOM3	BGLF2	P0CK55,P0CK53,P0CK54	EBV
A3KMH1	VWA8	BGLF3	Q3KSR4,P03220	EBV
P07384	CAPN1	BGLF3	Q3KSR4,P03220	EBV
Q9Y6C9	MTCH2	BGLF3	Q3KSR4,P03220	EBV
P42858	HTT	BGLF3	Q3KSR4,P03220	EBV
P53621	COPA	BGLF3	Q3KSR4,P03220	EBV
Q6P996	PDXDC1	BGLF3	Q3KSR4,P03220	EBV
P49327	FASN	BGLF3	Q3KSR4,P03220	EBV
P09543	CNP	BGLF3	Q3KSR4,P03220	EBV
P46379	BAG6	BGLF3	Q3KSR4,P03220	EBV
O95071	UBR5	BGLF3	Q3KSR4,P03220	EBV
P23458	JAK1	BGLF3	Q3KSR4,P03220	EBV
Q9Y520	PRRC2C	BGLF3	Q3KSR4,P03220	EBV
Q9Y5M8	SRPRB	BGLF3	Q3KSR4,P03220	EBV
Q13586	STIM1	BGLF3	Q3KSR4,P03220	EBV
P49023	PXN	BGLF3	Q3KSR4,P03220	EBV
P48643	CCT5	BGLF3	Q3KSR4,P03220	EBV
P41221	WNT5A	BGLF3	Q3KSR4,P03220	EBV
Q9BWM7	SFXN3	BGLF3	Q3KSR4,P03220	EBV
O95967	EFEMP2	BGLF3	Q3KSR4,P03220	EBV
Q5T4S7	UBR4	BGLF3	Q3KSR4,P03220	EBV
Q14192	FHL2	BGLF3	Q3KSR4,P03220	EBV
P22692	IGFBP4	BGLF3	Q3KSR4,P03220	EBV
P28300	LOX	BGLF3	Q3KSR4,P03220	EBV
P52943	CRIP2	BGLF3	Q3KSR4,P03220	EBV
Q9UQ35	SRRM2	BGLF3	Q3KSR4,P03220	EBV
P60468	SEC61B	BGLF3	Q3KSR4,P03220	EBV
P49792	RANBP2	BGLF3	Q3KSR4,P03220	EBV
P13489	RNH1	BGLF3	Q3KSR4,P03220	EBV
O43294	TGFB1I1	BGLF3	Q3KSR4,P03220	EBV
Q14699	RFTN1	BGLF3	Q3KSR4,P03220	EBV
Q9NR12	PDLIM7	BGLF3	Q3KSR4,P03220	EBV
Q9BQB6	VKORC1	BGLF3	Q3KSR4,P03220	EBV
P02751	FN1	BGLF3	Q3KSR4,P03220	EBV
Q14393	GAS6	BGLF3	Q3KSR4,P03220	EBV
Q16527	CSRP2	BGLF3	Q3KSR4,P03220	EBV
Q9Y230	RUVBL2	BGLF3	Q3KSR4,P03220	EBV
O75381	PEX14	BGLF3	Q3KSR4,P03220	EBV
P13667	PDIA4	BGLF3	Q3KSR4,P03220	EBV
P31689	DNAJA1	BGLF3	Q3KSR4,P03220	EBV
Q9Y5V3	MAGED1	BGLF3	Q3KSR4,P03220	EBV
Q63ZY3	KANK2	BGLF3	Q3KSR4,P03220	EBV
O95831	AIFM1	BGLF3	Q3KSR4,P03220	EBV
Q27J81	INF2	BGLF3	Q3KSR4,P03220	EBV
P42677	RPS27	BGLF3	Q3KSR4,P03220	EBV
P12111	COL6A3	BGLF3	Q3KSR4,P03220	EBV
Q9NVI7	ATAD3A	BGLF3	Q3KSR4,P03220	EBV
P29966	MARCKS	BGLF3	Q3KSR4,P03220	EBV
Q15582	TGFBI	BGLF3	Q3KSR4,P03220	EBV
Q15404	RSU1	BGLF3	Q3KSR4,P03220	EBV
Q9NZN4	EHD2	BGLF3	Q3KSR4,P03220	EBV
Q93062	RBPMS	BGLF3	Q3KSR4,P03220	EBV
P49368	CCT3	BGLF3	Q3KSR4,P03220	EBV
O00483	NDUFA4	BGLF3	Q3KSR4,P03220	EBV
O95573	ACSL3	BGLF3	Q3KSR4,P03220	EBV
Q9Y6N5	SQOR	BGLF3	Q3KSR4,P03220	EBV
Q9HAU0	PLEKHA5	BGLF3	Q3KSR4,P03220	EBV
P16615	ATP2A2	BGLF3	Q3KSR4,P03220	EBV
Q92526	CCT6B	BGLF3	Q3KSR4,P03220	EBV
P40227	CCT6A	BGLF3	Q3KSR4,P03220	EBV
Q71UM5	RPS27L	BGLF3	Q3KSR4,P03220	EBV
Q07960	ARHGAP1	BGLF3	Q3KSR4,P03220	EBV
Q9Y230	RUVBL2	BGLF3.5	Q2MG96,I1YP38	EBV
O15027	SEC16A	BGLF3.5	Q2MG96,I1YP38	EBV
P30153	PPP2R1A	BGLF3.5	Q2MG96,I1YP38	EBV
Q8IZ52	CHPF	BGLF3.5	Q2MG96,I1YP38	EBV
P40227	CCT6A	BGLF3.5	Q2MG96,I1YP38	EBV
P50402	EMD	BGLF3.5	Q2MG96,I1YP38	EBV
P40879	SLC26A3	BGLF3.5	Q2MG96,I1YP38	EBV
Q9NZM1	MYOF	BGLF3.5	Q2MG96,I1YP38	EBV
P01023	A2M	BGLF3.5	Q2MG96,I1YP38	EBV
P28300	LOX	BGLF3.5	Q2MG96,I1YP38	EBV
O95817	BAG3	BGLF3.5	Q2MG96,I1YP38	EBV
P28290	SSFA2	BGLF3.5	Q2MG96,I1YP38	EBV
Q9Y6N5	SQOR	BGLF3.5	Q2MG96,I1YP38	EBV
Q8WWI1	LMO7	BGLF3.5	Q2MG96,I1YP38	EBV
Q9P2E5	CHPF2	BGLF3.5	Q2MG96,I1YP38	EBV
Q9NXH8	TOR4A	BGLF3.5	Q2MG96,I1YP38	EBV
Q63ZY3	KANK2	BGLF3.5	Q2MG96,I1YP38	EBV
P63151	PPP2R2A	BGLF3.5	Q2MG96,I1YP38	EBV
O15173	PGRMC2	BHRF1	P0C6Z1,P03182,P0C736	EBV
Q15262	PTPRK	BHRF1	P0C6Z1,P03182,P0C736	EBV
Q13077	TRAF1	BHRF1	P0C6Z1,P03182,P0C736	EBV
Q8N490	PNKD	BHRF1	P0C6Z1,P03182,P0C736	EBV
Q9P2E9	RRBP1	BHRF1	P0C6Z1,P03182,P0C736	EBV
O60725	ICMT	BHRF1	P0C6Z1,P03182,P0C736	EBV
Q8TED1	GPX8	BHRF1	P0C6Z1,P03182,P0C736	EBV
O75962	TRIO	BHRF1	P0C6Z1,P03182,P0C736	EBV
P10301	RRAS	BHRF1	P0C6Z1,P03182,P0C736	EBV
Q8IY26	PLPP6	BHRF1	P0C6Z1,P03182,P0C736	EBV
Q96IX5	USMG5	BHRF1	P0C6Z1,P03182,P0C736	EBV
P08240	SRPRA	BHRF1	P0C6Z1,P03182,P0C736	EBV
Q9HC07	TMEM165	BHRF1	P0C6Z1,P03182,P0C736	EBV
P30101	PDIA3	BHRF1	P0C6Z1,P03182,P0C736	EBV
P35613	BSG	BHRF1	P0C6Z1,P03182,P0C736	EBV
Q13308	PTK7	BHRF1	P0C6Z1,P03182,P0C736	EBV
Q70UQ0	IKBIP	BHRF1	P0C6Z1,P03182,P0C736	EBV
Q9Y6C9	MTCH2	BHRF1	P0C6Z1,P03182,P0C736	EBV
P08195	SLC3A2	BHRF1	P0C6Z1,P03182,P0C736	EBV
P46782	RPS5	BHRF1	P0C6Z1,P03182,P0C736	EBV
Q04721	NOTCH2	BHRF1	P0C6Z1,P03182,P0C736	EBV
Q9NQX7	ITM2C	BHRF1	P0C6Z1,P03182,P0C736	EBV
P09486	SPARC	BHRF1	P0C6Z1,P03182,P0C736	EBV
P28300	LOX	BHRF1	P0C6Z1,P03182,P0C736	EBV
Q9H5V8	CDCP1	BHRF1	P0C6Z1,P03182,P0C736	EBV
P51148	RAB5C	BHRF1	P0C6Z1,P03182,P0C736	EBV
Q9H2V7	SPNS1	BHRF1	P0C6Z1,P03182,P0C736	EBV
Q14204	DYNC1H1	BHRF1	P0C6Z1,P03182,P0C736	EBV
P11717	IGF2R	BHRF1	P0C6Z1,P03182,P0C736	EBV
Q6IAA8	LAMTOR1	BHRF1	P0C6Z1,P03182,P0C736	EBV
O15260	SURF4	BHRF1	P0C6Z1,P03182,P0C736	EBV
Q9P0L0	VAPA	BHRF1	P0C6Z1,P03182,P0C736	EBV
P50281	MMP14	BHRF1	P0C6Z1,P03182,P0C736	EBV
P07237	P4HB	BHRF1	P0C6Z1,P03182,P0C736	EBV
Q9UNN8	PROCR	BHRF1	P0C6Z1,P03182,P0C736	EBV
P22413	ENPP1	BHRF1	P0C6Z1,P03182,P0C736	EBV
Q13232	NME3	BHRF1	P0C6Z1,P03182,P0C736	EBV
Q96BI1	SLC22A18	BHRF1	P0C6Z1,P03182,P0C736	EBV
Q8N6L0	CCDC155	BHRF1	P0C6Z1,P03182,P0C736	EBV
O75396	SEC22B	BHRF1	P0C6Z1,P03182,P0C736	EBV
Q9Y6N7	ROBO1	BHRF1	P0C6Z1,P03182,P0C736	EBV
Q96CX2	KCTD12	BHRF1	P0C6Z1,P03182,P0C736	EBV
Q9Y5M8	SRPRB	BHRF1	P0C6Z1,P03182,P0C736	EBV
Q9NX63	CHCHD3	BHRF1	P0C6Z1,P03182,P0C736	EBV
Q9H936	SLC25A22	BHRF1	P0C6Z1,P03182,P0C736	EBV
O60716	CTNND1	BHRF1	P0C6Z1,P03182,P0C736	EBV
P33527	ABCC1	BHRF1	P0C6Z1,P03182,P0C736	EBV
Q8N2S1	LTBP4	BHRF1	P0C6Z1,P03182,P0C736	EBV
P26196	DDX6	BHRF1	P0C6Z1,P03182,P0C736	EBV
Q9BQB6	VKORC1	BHRF1	P0C6Z1,P03182,P0C736	EBV
O15321	TM9SF1	BHRF1	P0C6Z1,P03182,P0C736	EBV
P28799	GRN	BHRF1	P0C6Z1,P03182,P0C736	EBV
Q9GZM8	NDEL1	BHRF1	P0C6Z1,P03182,P0C736	EBV
O60831	PRAF2	BHRF1	P0C6Z1,P03182,P0C736	EBV
Q01813	PFKP	BHRF1	P0C6Z1,P03182,P0C736	EBV
A0FGR8	ESYT2	BHRF1	P0C6Z1,P03182,P0C736	EBV
Q9Y5S1	TRPV2	BHRF1	P0C6Z1,P03182,P0C736	EBV
Q13443	ADAM9	BHRF1	P0C6Z1,P03182,P0C736	EBV
P00403	MT-CO2	BHRF1	P0C6Z1,P03182,P0C736	EBV
O75477	ERLIN1	BHRF1	P0C6Z1,P03182,P0C736	EBV
Q8IXI2	RHOT1	BHRF1	P0C6Z1,P03182,P0C736	EBV
O95297	MPZL1	BHRF1	P0C6Z1,P03182,P0C736	EBV
Q9UEW3	MARCO	BHRF1	P0C6Z1,P03182,P0C736	EBV
Q9NXW2	DNAJB12	BHRF1	P0C6Z1,P03182,P0C736	EBV
Q58DX5	NAALADL2	BHRF1	P0C6Z1,P03182,P0C736	EBV
Q9HD45	TM9SF3	BHRF1	P0C6Z1,P03182,P0C736	EBV
Q96JJ7	TMX3	BHRF1	P0C6Z1,P03182,P0C736	EBV
P18031	PTPN1	BHRF1	P0C6Z1,P03182,P0C736	EBV
Q9UJ14	GGT7	BHRF1	P0C6Z1,P03182,P0C736	EBV
P53801	PTTG1IP	BHRF1	P0C6Z1,P03182,P0C736	EBV
P21912	SDHB	BHRF1	P0C6Z1,P03182,P0C736	EBV
P29966	MARCKS	BHRF1	P0C6Z1,P03182,P0C736	EBV
Q9HCU0	CD248	BHRF1	P0C6Z1,P03182,P0C736	EBV
Q96AQ6	PBXIP1	BHRF1	P0C6Z1,P03182,P0C736	EBV
Q3T906	GNPTAB	BHRF1	P0C6Z1,P03182,P0C736	EBV
P05023	ATP1A1	BHRF1	P0C6Z1,P03182,P0C736	EBV
Q9H8M9	EVA1A	BHRF1	P0C6Z1,P03182,P0C736	EBV
Q6UVK1	CSPG4	BHRF1	P0C6Z1,P03182,P0C736	EBV
O95573	ACSL3	BHRF1	P0C6Z1,P03182,P0C736	EBV
Q9NX40	OCIAD1	BHRF1	P0C6Z1,P03182,P0C736	EBV
P05556	ITGB1	BHRF1	P0C6Z1,P03182,P0C736	EBV
P22105	TNXB	BHRF1	P0C6Z1,P03182,P0C736	EBV
P16615	ATP2A2	BHRF1	P0C6Z1,P03182,P0C736	EBV
Q9NTJ5	SACM1L	BHRF1	P0C6Z1,P03182,P0C736	EBV
Q9P0V3	SH3BP4	BHRF1	P0C6Z1,P03182,P0C736	EBV
Q9NVI7	ATAD3A	BHRF1	P0C6Z1,P03182,P0C736	EBV
Q07812	BAX	BHRF1	P0C6Z1,P03182,P0C736	EBV
Q53EP0	FNDC3B	BHRF1	P0C6Z1,P03182,P0C736	EBV
P08172	CHRM2	BHRF1	P0C6Z1,P03182,P0C736	EBV
P51571	SSR4	BHRF1	P0C6Z1,P03182,P0C736	EBV
Q9UI14	RABAC1	BHRF1	P0C6Z1,P03182,P0C736	EBV
Q15750	TAB1	BHRF1	P0C6Z1,P03182,P0C736	EBV
P00533	EGFR	BHRF1	P0C6Z1,P03182,P0C736	EBV
O95817	BAG3	BHRF1	P0C6Z1,P03182,P0C736	EBV
P16070	CD44	BHRF1	P0C6Z1,P03182,P0C736	EBV
P11166	SLC2A1	BHRF1	P0C6Z1,P03182,P0C736	EBV
P78357	CNTNAP1	BHRF1	P0C6Z1,P03182,P0C736	EBV
Q9Y2U8	LEMD3	BHRF1	P0C6Z1,P03182,P0C736	EBV
Q16611	BAK1	BHRF1	P0C6Z1,P03182,P0C736	EBV
Q99653	CHP1	BHRF1	P0C6Z1,P03182,P0C736	EBV
Q15165	PON2	BHRF1	P0C6Z1,P03182,P0C736	EBV
Q8TCT7	SPPL2B	BHRF1	P0C6Z1,P03182,P0C736	EBV
Q9Y6N5	SQOR	BHRF1	P0C6Z1,P03182,P0C736	EBV
Q5RI15	COX20	BHRF1	P0C6Z1,P03182,P0C736	EBV
O00483	NDUFA4	BHRF1	P0C6Z1,P03182,P0C736	EBV
O00391	QSOX1	BHRF1	P0C6Z1,P03182,P0C736	EBV
Q9UJJ9	GNPTG	BHRF1	P0C6Z1,P03182,P0C736	EBV
Q96N66	MBOAT7	BHRF1	P0C6Z1,P03182,P0C736	EBV
O75695	RP2	BHRF1	P0C6Z1,P03182,P0C736	EBV
Q969X5	ERGIC1	BHRF1	P0C6Z1,P03182,P0C736	EBV
Q16891	IMMT	BHRF1	P0C6Z1,P03182,P0C736	EBV
Q8TB96	ITFG1	BHRF1	P0C6Z1,P03182,P0C736	EBV
Q96TC7	RMDN3	BHRF1	P0C6Z1,P03182,P0C736	EBV
Q16527	CSRP2	BHRF1	P0C6Z1,P03182,P0C736	EBV
Q9BZG1	RAB34	BHRF1	P0C6Z1,P03182,P0C736	EBV
P46977	STT3A	BHRF1	P0C6Z1,P03182,P0C736	EBV
Q13323	BIK	BHRF1	P0C6Z1,P03182,P0C736	EBV
P02751	FN1	BHRF1	P0C6Z1,P03182,P0C736	EBV
Q8IV08	PLD3	BHRF1	P0C6Z1,P03182,P0C736	EBV
P49006	MARCKSL1	BHRF1	P0C6Z1,P03182,P0C736	EBV
P62834	RAP1A	BHRF1	P0C6Z1,P03182,P0C736	EBV
P50402	EMD	BHRF1	P0C6Z1,P03182,P0C736	EBV
P38435	GGCX	BHRF1	P0C6Z1,P03182,P0C736	EBV
P09543	CNP	BHRF1	P0C6Z1,P03182,P0C736	EBV
Q13637	RAB32	BHRF1	P0C6Z1,P03182,P0C736	EBV
Q9BRK3	MXRA8	BHRF1	P0C6Z1,P03182,P0C736	EBV
Q14699	RFTN1	BHRF1	P0C6Z1,P03182,P0C736	EBV
Q9NP72	RAB18	BHRF1	P0C6Z1,P03182,P0C736	EBV
Q86Y07	VRK2	BHRF1	P0C6Z1,P03182,P0C736	EBV
Q9NXR1	NDE1	BHRF1	P0C6Z1,P03182,P0C736	EBV
Q12797	ASPH	BHRF1	P0C6Z1,P03182,P0C736	EBV
Q8TDB4	MGARP	BHRF1	P0C6Z1,P03182,P0C736	EBV
P23458	JAK1	BHRF1	P0C6Z1,P03182,P0C736	EBV
P60468	SEC61B	BHRF1	P0C6Z1,P03182,P0C736	EBV
Q9NR12	PDLIM7	BHRF1	P0C6Z1,P03182,P0C736	EBV
Q92692	NECTIN2	BHRF1	P0C6Z1,P03182,P0C736	EBV
P09619	PDGFRB	BHRF1	P0C6Z1,P03182,P0C736	EBV
P57088	TMEM33	BHRF1	P0C6Z1,P03182,P0C736	EBV
P27824	CANX	BHRF1	P0C6Z1,P03182,P0C736	EBV
Q13137	CALCOCO2	BHRF1	P0C6Z1,P03182,P0C736	EBV
P59768	GNG2	BHRF1	P0C6Z1,P03182,P0C736	EBV
Q92896	GLG1	BHRF1	P0C6Z1,P03182,P0C736	EBV
P42166	TMPO	BHRF1	P0C6Z1,P03182,P0C736	EBV
Q9HCU5	PREB	BHRF1	P0C6Z1,P03182,P0C736	EBV
Q7Z434	MAVS	BHRF1	P0C6Z1,P03182,P0C736	EBV
P62070	RRAS2	BHRF1	P0C6Z1,P03182,P0C736	EBV
Q9NZM1	MYOF	BHRF1	P0C6Z1,P03182,P0C736	EBV
Q9Y6K0	CEPT1	BHRF1	P0C6Z1,P03182,P0C736	EBV
P04275	VWF	BHRF1	P0C6Z1,P03182,P0C736	EBV
P01130	LDLR	BHRF1	P0C6Z1,P03182,P0C736	EBV
P23634	ATP2B4	BHRF1	P0C6Z1,P03182,P0C736	EBV
O00165	HAX1	BHRF1	P0C6Z1,P03182,P0C736	EBV
Q96J84	KIRREL	BHRF1	P0C6Z1,P03182,P0C736	EBV
Q2PZI1	DPY19L1	BHRF1	P0C6Z1,P03182,P0C736	EBV
O14735	CDIPT	BHRF1	P0C6Z1,P03182,P0C736	EBV
Q969F0	FATE1	BHRF1	P0C6Z1,P03182,P0C736	EBV
O00471	EXOC5	BHRF1	P0C6Z1,P03182,P0C736	EBV
O00264	PGRMC1	BHRF1	P0C6Z1,P03182,P0C736	EBV
P40616	ARL1	BHRF1	P0C6Z1,P03182,P0C736	EBV
Q8NC51	SERBP1	BHRF1	P0C6Z1,P03182,P0C736	EBV
Q8TD10	MIPOL1	BHRF1	P0C6Z1,P03182,P0C736	EBV
Q8NEW0	SLC30A7	BHRF1	P0C6Z1,P03182,P0C736	EBV
Q9BXN2	CLEC7A	BHRF1	P0C6Z1,P03182,P0C736	EBV
P12814	ACTN1	BHRF1	P0C6Z1,P03182,P0C736	EBV
P28799	GRN	BILF1	P03208,Q3KSP2	EBV
P04275	VWF	BILF1	P03208,Q3KSP2	EBV
P20700	LMNB1	BILF1	P03208,Q3KSP2	EBV
Q9NSC5	HOMER3	BILF1	P03208,Q3KSP2	EBV
Q06330	RBPJ	BILF1	P03208,Q3KSP2	EBV
O94813	SLIT2	BILF1	P03208,Q3KSP2	EBV
P38432	COIL	BMLF1	Q3KSU1,Q04360,Q1HVH2	EBV
O14641	DVL2	BMLF1	Q3KSU1,Q04360,Q1HVH2	EBV
Q93062	RBPMS	BMLF1	Q3KSU1,Q04360,Q1HVH2	EBV
Q12800	TFCP2	BMLF1	Q3KSU1,Q04360,Q1HVH2	EBV
Q15691	MAPRE1	BMLF1	Q3KSU1,Q04360,Q1HVH2	EBV
Q8N7W2	BEND7	BMLF1	Q3KSU1,Q04360,Q1HVH2	EBV
P62995	TRA2B	BMLF1	Q3KSU1,Q04360,Q1HVH2	EBV
P61289	PSME3	BMLF1	Q3KSU1,Q04360,Q1HVH2	EBV
P38159	RBMX	BMLF1	Q3KSU1,Q04360,Q1HVH2	EBV
Q5VWX1	KHDRBS2	BMLF1	Q3KSU1,Q04360,Q1HVH2	EBV
P23497	SP100	BMLF1	Q3KSU1,Q04360,Q1HVH2	EBV
Q15415	RBMY1F	BMLF1	Q3KSU1,Q04360,Q1HVH2	EBV
P63279	UBE2I	BMLF1	Q3KSU1,Q04360,Q1HVH2	EBV
P61619	SEC61A1	BNLF2a	P0C737,P0C739	EBV
Q99675	CGRRF1	BNLF2a	P0C737,P0C739	EBV
Q9NXS2	QPCTL	BNLF2a	P0C737,P0C739	EBV
Q9UJZ1	STOML2	BNLF2a	P0C737,P0C739	EBV
O14735	CDIPT	BNLF2a	P0C737,P0C739	EBV
O14980	XPO1	BNLF2a	P0C737,P0C739	EBV
A3KMH1	VWA8	BNLF2a	P0C737,P0C739	EBV
Q99805	TM9SF2	BNLF2a	P0C737,P0C739	EBV
O75947	ATP5H	BNLF2a	P0C737,P0C739	EBV
P11166	SLC2A1	BNLF2a	P0C737,P0C739	EBV
Q9BSJ8	ESYT1	BNLF2a	P0C737,P0C739	EBV
Q16832	DDR2	BNLF2a	P0C737,P0C739	EBV
Q9HCU5	PREB	BNLF2a	P0C737,P0C739	EBV
P42704	LRPPRC	BNLF2a	P0C737,P0C739	EBV
Q92616	GCN1	BNLF2a	P0C737,P0C739	EBV
P78357	CNTNAP1	BNLF2a	P0C737,P0C739	EBV
P00533	EGFR	BNLF2a	P0C737,P0C739	EBV
O14683	TP53I11	BNLF2a	P0C737,P0C739	EBV
P53618	COPB1	BNLF2a	P0C737,P0C739	EBV
Q9UGP8	SEC63	BNLF2a	P0C737,P0C739	EBV
P23634	ATP2B4	BNLF2a	P0C737,P0C739	EBV
O14828	SCAMP3	BNLF2a	P0C737,P0C739	EBV
O75964	ATP5L	BNLF2a	P0C737,P0C739	EBV
P15151	PVR	BNLF2a	P0C737,P0C739	EBV
O43819	SCO2	BNLF2a	P0C737,P0C739	EBV
A0FGR8	ESYT2	BNLF2a	P0C737,P0C739	EBV
O14681	EI24	BNLF2a	P0C737,P0C739	EBV
P09543	CNP	BNLF2a	P0C737,P0C739	EBV
O95183	VAMP5	BNLF2a	P0C737,P0C739	EBV
O00410	IPO5	BNLF2a	P0C737,P0C739	EBV
O15173	PGRMC2	BNLF2a	P0C737,P0C739	EBV
Q15392	DHCR24	BNLF2a	P0C737,P0C739	EBV
O15400	STX7	BNLF2a	P0C737,P0C739	EBV
Q12797	ASPH	BNLF2a	P0C737,P0C739	EBV
Q9BZG1	RAB34	BNLF2a	P0C737,P0C739	EBV
Q9P0L0	VAPA	BNLF2a	P0C737,P0C739	EBV
P15586	GNS	BNLF2a	P0C737,P0C739	EBV
Q9NX63	CHCHD3	BNLF2a	P0C737,P0C739	EBV
O00560	SDCBP	BNLF2a	P0C737,P0C739	EBV
Q14008	CKAP5	BNLF2a	P0C737,P0C739	EBV
Q14108	SCARB2	BNLF2a	P0C737,P0C739	EBV
O60499	STX10	BNLF2a	P0C737,P0C739	EBV
O15533	TAPBP	BNLF2a	P0C737,P0C739	EBV
Q9BSA9	TMEM175	BNLF2a	P0C737,P0C739	EBV
P50402	EMD	BNLF2a	P0C737,P0C739	EBV
Q9HC07	TMEM165	BNLF2a	P0C737,P0C739	EBV
Q8IV08	PLD3	BNLF2a	P0C737,P0C739	EBV
Q71UM5	RPS27L	BNLF2a	P0C737,P0C739	EBV
Q9UHL4	DPP7	BNLF2a	P0C737,P0C739	EBV
O43264	ZW10	BNLF2a	P0C737,P0C739	EBV
P27824	CANX	BNLF2a	P0C737,P0C739	EBV
Q6IAA8	LAMTOR1	BNLF2a	P0C737,P0C739	EBV
Q8TCT9	HM13	BNLF2a	P0C737,P0C739	EBV
P27797	CALR	BNLF2a	P0C737,P0C739	EBV
Q8IY26	PLPP6	BNLF2a	P0C737,P0C739	EBV
O43294	TGFB1I1	BNLF2a	P0C737,P0C739	EBV
Q9NZC7	WWOX	BNLF2a	P0C737,P0C739	EBV
Q9Y6C9	MTCH2	BNLF2a	P0C737,P0C739	EBV
O00161	SNAP23	BNLF2a	P0C737,P0C739	EBV
O60353	FZD6	BNLF2a	P0C737,P0C739	EBV
Q9NP72	RAB18	BNLF2a	P0C737,P0C739	EBV
Q9BRK3	MXRA8	BNLF2a	P0C737,P0C739	EBV
Q8TC07	TBC1D15	BNLF2a	P0C737,P0C739	EBV
Q9NTJ5	SACM1L	BNLF2a	P0C737,P0C739	EBV
P42166	TMPO	BNLF2a	P0C737,P0C739	EBV
Q9Y394	DHRS7	BNLF2a	P0C737,P0C739	EBV
O14763	TNFRSF10B	BNLF2a	P0C737,P0C739	EBV
Q8IZ07	ANKRD13A	BNLF2a	P0C737,P0C739	EBV
Q9NX61	TMEM161A	BNLF2a	P0C737,P0C739	EBV
Q9P035	HACD3	BNLF2a	P0C737,P0C739	EBV
Q9Y2G8	DNAJC16	BNLF2a	P0C737,P0C739	EBV
O43306	ADCY6	BNLF2a	P0C737,P0C739	EBV
Q13637	RAB32	BNLF2a	P0C737,P0C739	EBV
P09619	PDGFRB	BNLF2a	P0C737,P0C739	EBV
Q9NZ01	TECR	BNLF2a	P0C737,P0C739	EBV
O96005	CLPTM1	BNLF2a	P0C737,P0C739	EBV
P11717	IGF2R	BNLF2a	P0C737,P0C739	EBV
Q9H2V7	SPNS1	BNLF2a	P0C737,P0C739	EBV
Q9H6Y7	RNF167	BNLF2a	P0C737,P0C739	EBV
Q86VP6	CAND1	BNLF2a	P0C737,P0C739	EBV
P16070	CD44	BNLF2a	P0C737,P0C739	EBV
Q9Y282	ERGIC3	BNLF2a	P0C737,P0C739	EBV
Q9BQB6	VKORC1	BNLF2a	P0C737,P0C739	EBV
P42858	HTT	BNLF2a	P0C737,P0C739	EBV
O43889	CREB3	BNLF2a	P0C737,P0C739	EBV
Q9NVM1	EVA1B	BNLF2a	P0C737,P0C739	EBV
Q9NV96	TMEM30A	BNLF2a	P0C737,P0C739	EBV
Q96AQ6	PBXIP1	BNLF2a	P0C737,P0C739	EBV
Q9H5V8	CDCP1	BNLF2a	P0C737,P0C739	EBV
Q7Z434	MAVS	BNLF2a	P0C737,P0C739	EBV
Q12846	STX4	BNLF2a	P0C737,P0C739	EBV
P10620	MGST1	BNLF2a	P0C737,P0C739	EBV
P17813	ENG	BNLF2a	P0C737,P0C739	EBV
O60762	DPM1	BNLF2a	P0C737,P0C739	EBV
Q96QF0	RAB3IP	BNLF2a	P0C737,P0C739	EBV
O60725	ICMT	BNLF2a	P0C737,P0C739	EBV
Q15262	PTPRK	BNLF2a	P0C737,P0C739	EBV
P01023	A2M	BNLF2a	P0C737,P0C739	EBV
Q03519	TAP2	BNLF2a	P0C737,P0C739	EBV
P10909	CLU	BNLF2a	P0C737,P0C739	EBV
P00846	MT-ATP6	BNLF2a	P0C737,P0C739	EBV
Q92538	GBF1	BNLF2a	P0C737,P0C739	EBV
Q9NPB0	SAYSD1	BNLF2a	P0C737,P0C739	EBV
O15260	SURF4	BNLF2a	P0C737,P0C739	EBV
P08240	SRPRA	BNLF2a	P0C737,P0C739	EBV
Q9H7F0	ATP13A3	BNLF2a	P0C737,P0C739	EBV
Q9H936	SLC25A22	BNLF2a	P0C737,P0C739	EBV
P35606	COPB2	BNLF2a	P0C737,P0C739	EBV
O95297	MPZL1	BNLF2a	P0C737,P0C739	EBV
Q8NDH2	CCDC168	BNLF2a	P0C737,P0C739	EBV
Q06136	KDSR	BNLF2a	P0C737,P0C739	EBV
O00483	NDUFA4	BNLF2a	P0C737,P0C739	EBV
Q969E2	SCAMP4	BNLF2a	P0C737,P0C739	EBV
Q8TED1	GPX8	BNLF2a	P0C737,P0C739	EBV
Q9HDC9	APMAP	BNLF2a	P0C737,P0C739	EBV
Q03518	TAP1	BNLF2a	P0C737,P0C739	EBV
Q8WVM8	SCFD1	BNLF2a	P0C737,P0C739	EBV
Q8N6L0	CCDC155	BNLF2a	P0C737,P0C739	EBV
Q9HD45	TM9SF3	BNLF2a	P0C737,P0C739	EBV
O60831	PRAF2	BNLF2a	P0C737,P0C739	EBV
Q9HBH5	RDH14	BNLF2a	P0C737,P0C739	EBV
O95817	BAG3	BNLF2a	P0C737,P0C739	EBV
O15031	PLXNB2	BNLF2a	P0C737,P0C739	EBV
Q969X5	ERGIC1	BNLF2a	P0C737,P0C739	EBV
P17302	GJA1	BNLF2a	P0C737,P0C739	EBV
Q92973	TNPO1	BNLF2a	P0C737,P0C739	EBV
O15127	SCAMP2	BNLF2a	P0C737,P0C739	EBV
Q9HA65	TBC1D17	BNLF2a	P0C737,P0C739	EBV
Q9Y4P3	TBL2	BNLF2a	P0C737,P0C739	EBV
O15269	SPTLC1	BNLF2a	P0C737,P0C739	EBV
O15270	SPTLC2	BNLF2a	P0C737,P0C739	EBV
O75688	PPM1B	BNLF2a	P0C737,P0C739	EBV
Q9UIA9	XPO7	BNLF2a	P0C737,P0C739	EBV
O75396	SEC22B	BNLF2a	P0C737,P0C739	EBV
Q5XKP0	MIC13	BNLF2a	P0C737,P0C739	EBV
O75907	DGAT1	BNLF2a	P0C737,P0C739	EBV
P30101	PDIA3	BNLF2a	P0C737,P0C739	EBV
O15321	TM9SF1	BNLF2a	P0C737,P0C739	EBV
P10301	RRAS	BNLF2a	P0C737,P0C739	EBV
Q9UJ14	GGT7	BNLF2a	P0C737,P0C739	EBV
Q10472	GALNT1	BNLF2a	P0C737,P0C739	EBV
Q969N2	PIGT	BNLF2a	P0C737,P0C739	EBV
O14579	COPE	BNLF2a	P0C737,P0C739	EBV
Q9NZM1	MYOF	BNLF2a	P0C737,P0C739	EBV
Q7Z3U7	MON2	BNLF2a	P0C737,P0C739	EBV
P08195	SLC3A2	BNLF2a	P0C737,P0C739	EBV
Q15629	TRAM1	BNLF2a	P0C737,P0C739	EBV
P25445	FAS	BNLF2a	P0C737,P0C739	EBV
Q9P2E9	RRBP1	BNLF2a	P0C737,P0C739	EBV
Q96J84	KIRREL	BNLF2a	P0C737,P0C739	EBV
O94929	ABLIM3	BNLF2a	P0C737,P0C739	EBV
P27105	STOM	BNLF2a	P0C737,P0C739	EBV
Q96JJ7	TMX3	BNLF2a	P0C737,P0C739	EBV
Q13443	ADAM9	BNLF2a	P0C737,P0C739	EBV
P40189	IL6ST	BNLF2a	P0C737,P0C739	EBV
P05161	ISG15	BNLF2a	P0C737,P0C739	EBV
P25116	F2R	BNLF2a	P0C737,P0C739	EBV
P30530	AXL	BNLF2a	P0C737,P0C739	EBV
P05556	ITGB1	BNLF2a	P0C737,P0C739	EBV
P60468	SEC61B	BNLF2a	P0C737,P0C739	EBV
P50416	CPT1A	BNLF2a	P0C737,P0C739	EBV
P30519	HMOX2	BNLF2a	P0C737,P0C739	EBV
P33527	ABCC1	BNLF2a	P0C737,P0C739	EBV
P30411	BDKRB2	BNLF2a	P0C737,P0C739	EBV
Q96FQ6	S100A16	BNLF2a	P0C737,P0C739	EBV
P18859	ATP5J	BNLF2a	P0C737,P0C739	EBV
Q96IX5	USMG5	BNLF2a	P0C737,P0C739	EBV
Q14974	KPNB1	BNLF2a	P0C737,P0C739	EBV
Q9Y673	ALG5	BNLF2a	P0C737,P0C739	EBV
P48060	GLIPR1	BNLF2a	P0C737,P0C739	EBV
P28300	LOX	BNLF2a	P0C737,P0C739	EBV
Q8N4L2	TMEM55A	BNLF2a	P0C737,P0C739	EBV
Q96P70	IPO9	BNLF2a	P0C737,P0C739	EBV
Q96BR5	COA7	BNLF2a	P0C737,P0C739	EBV
O94905	ERLIN2	BNLF2a	P0C737,P0C739	EBV
P04844	RPN2	BNLF2a	P0C737,P0C739	EBV
Q01813	PFKP	BNLF2a	P0C737,P0C739	EBV
P37173	TGFBR2	BNLF2a	P0C737,P0C739	EBV
P50281	MMP14	BNLF2a	P0C737,P0C739	EBV
P36542	ATP5C1	BNLF2a	P0C737,P0C739	EBV
P35613	BSG	BNLF2a	P0C737,P0C739	EBV
Q3SXM5	HSDL1	BNLF2a	P0C737,P0C739	EBV
Q6UVK1	CSPG4	BNLF2a	P0C737,P0C739	EBV
P51798	CLCN7	BNLF2a	P0C737,P0C739	EBV
Q96AM1	MRGPRF	BNLF2a	P0C737,P0C739	EBV
P39656	DDOST	BNLF2a	P0C737,P0C739	EBV
Q9Y6N5	SQOR	BNLF2a	P0C737,P0C739	EBV
P38435	GGCX	BNLF2a	P0C737,P0C739	EBV
P40616	ARL1	BNLF2a	P0C737,P0C739	EBV
P63279	UBE2I	BNLF2a	P0C737,P0C739	EBV
Q00341	HDLBP	BNLF2a	P0C737,P0C739	EBV
P43304	GPD2	BNLF2a	P0C737,P0C739	EBV
P42892	ECE1	BNLF2a	P0C737,P0C739	EBV
P51148	RAB5C	BNLF2a	P0C737,P0C739	EBV
Q8IXI2	RHOT1	BNLF2a	P0C737,P0C739	EBV
Q99653	CHP1	BNLF2a	P0C737,P0C739	EBV
P07858	CTSB	BNLF2a	P0C737,P0C739	EBV
P08172	CHRM2	BNLF2a	P0C737,P0C739	EBV
P49023	PXN	BNLF2a	P0C737,P0C739	EBV
Q8NEW0	SLC30A7	BNLF2a	P0C737,P0C739	EBV
P55786	NPEPPS	BNLF2a	P0C737,P0C739	EBV
P98194	ATP2C1	BNLF2a	P0C737,P0C739	EBV
Q9H1C4	UNC93B1	BNLF2a	P0C737,P0C739	EBV
P98172	EFNB1	BNLF2a	P0C737,P0C739	EBV
O00264	PGRMC1	BNLF2a	P0C737,P0C739	EBV
P46977	STT3A	BNLF2a	P0C737,P0C739	EBV
Q6PIU2	NCEH1	BNLF2a	P0C737,P0C739	EBV
Q9Y5S1	TRPV2	BNLF2a	P0C737,P0C739	EBV
P53801	PTTG1IP	BNLF2a	P0C737,P0C739	EBV
P53701	HCCS	BNLF2a	P0C737,P0C739	EBV
P29966	MARCKS	BNLF2a	P0C737,P0C739	EBV
P53621	COPA	BNLF2a	P0C737,P0C739	EBV
Q9Y5Z0	BACE2	BNLF2a	P0C737,P0C739	EBV
Q9NQC3	RTN4	BNLF2a	P0C737,P0C739	EBV
Q86UL3	GPAT4	BNLF2a	P0C737,P0C739	EBV
Q14728	MFSD10	BNLF2a	P0C737,P0C739	EBV
Q14699	RFTN1	BNLF2a	P0C737,P0C739	EBV
Q6PML9	SLC30A9	BNLF2a	P0C737,P0C739	EBV
Q16891	IMMT	BNLF2a	P0C737,P0C739	EBV
Q8N2K0	ABHD12	BNLF2a	P0C737,P0C739	EBV
P62834	RAP1A	BNLF2a	P0C737,P0C739	EBV
P62070	RRAS2	BNLF2a	P0C737,P0C739	EBV
P05023	ATP1A1	BNLF2a	P0C737,P0C739	EBV
Q15746	MYLK	BNLF2a	P0C737,P0C739	EBV
P21964	COMT	BNLF2a	P0C737,P0C739	EBV
Q9NZV1	CRIM1	BNLF2a	P0C737,P0C739	EBV
Q9H3N1	TMX1	BNLF2a	P0C737,P0C739	EBV
Q9UBG0	MRC2	BNLF2a	P0C737,P0C739	EBV
Q5T9L3	WLS	BNLF2a	P0C737,P0C739	EBV
Q13586	STIM1	BNLF2a	P0C737,P0C739	EBV
Q86UQ4	ABCA13	BNLF2a	P0C737,P0C739	EBV
Q9Y5M8	SRPRB	BNLF2a	P0C737,P0C739	EBV
Q99536	VAT1	BNLF2a	P0C737,P0C739	EBV
Q96N66	MBOAT7	BNLF2a	P0C737,P0C739	EBV
Q8N357	SLC35F6	BNLF2a	P0C737,P0C739	EBV
Q99500	S1PR3	BNLF2a	P0C737,P0C739	EBV
P48047	ATP5O	BNLF2a	P0C737,P0C739	EBV
Q14192	FHL2	BNLF2a	P0C737,P0C739	EBV
Q8IY17	PNPLA6	BNLF2a	P0C737,P0C739	EBV
P04626	ERBB2	BNLF2a	P0C737,P0C739	EBV
P02786	TFRC	BNLF2a	P0C737,P0C739	EBV
Q13563	PKD2	BNLF2a	P0C737,P0C739	EBV
Q9H4G4	GLIPR2	BNLF2a	P0C737,P0C739	EBV
Q8NBX0	SCCPDH	BNLF2a	P0C737,P0C739	EBV
Q86Y82	STX12	BNLF2a	P0C737,P0C739	EBV
Q9BTU6	PI4K2A	BNLF2a	P0C737,P0C739	EBV
P16615	ATP2A2	BNLF2a	P0C737,P0C739	EBV
Q7Z4F1	LRP10	BNLF2a	P0C737,P0C739	EBV
Q6UX71	PLXDC2	BNLF2a	P0C737,P0C739	EBV
Q14257	RCN2	BNLF2a	P0C737,P0C739	EBV
Q70UQ0	IKBIP	BNLF2a	P0C737,P0C739	EBV
Q53H12	AGK	BNLF2a	P0C737,P0C739	EBV
Q53TN4	CYBRD1	BNLF2a	P0C737,P0C739	EBV
Q9H3P7	ACBD3	BNLF2a	P0C737,P0C739	EBV
P07858	CTSB	BNLF2b	Q8AZJ3,Q1HVB5	EBV
P50281	MMP14	BNLF2b	Q8AZJ3,Q1HVB5	EBV
P05556	ITGB1	BNLF2b	Q8AZJ3,Q1HVB5	EBV
Q9Y6N5	SQOR	BNLF2b	Q8AZJ3,Q1HVB5	EBV
Q9BZ71	PITPNM3	BNLF2b	Q8AZJ3,Q1HVB5	EBV
O75396	SEC22B	BNLF2b	Q8AZJ3,Q1HVB5	EBV
Q93062	RBPMS	BNLF2b	Q8AZJ3,Q1HVB5	EBV
Q15629	TRAM1	BNLF2b	Q8AZJ3,Q1HVB5	EBV
P01023	A2M	BNLF2b	Q8AZJ3,Q1HVB5	EBV
O94929	ABLIM3	BNLF2b	Q8AZJ3,Q1HVB5	EBV
P28799	GRN	BNLF2b	Q8AZJ3,Q1HVB5	EBV
Q6NZI2	CAVIN1	BNLF2b	Q8AZJ3,Q1HVB5	EBV
P17612	PRKACA	BNLF2b	Q8AZJ3,Q1HVB5	EBV
P40429	RPL13A	BNLF2b	Q8AZJ3,Q1HVB5	EBV
Q9BQB6	VKORC1	BNLF2b	Q8AZJ3,Q1HVB5	EBV
P00533	EGFR	BNLF2b	Q8AZJ3,Q1HVB5	EBV
O15260	SURF4	BNLF2b	Q8AZJ3,Q1HVB5	EBV
P50402	EMD	BNLF2b	Q8AZJ3,Q1HVB5	EBV
O95273	CCNDBP1	BNLF2b	Q8AZJ3,Q1HVB5	EBV
P22694	PRKACB	BNLF2b	Q8AZJ3,Q1HVB5	EBV
Q8N2K0	ABHD12	BNLF2b	Q8AZJ3,Q1HVB5	EBV
Q9H3P7	ACBD3	BNLF2b	Q8AZJ3,Q1HVB5	EBV
Q8N4Q1	CHCHD4	BNLF2b	Q8AZJ3,Q1HVB5	EBV
P07093	SERPINE2	BNLF2b	Q8AZJ3,Q1HVB5	EBV
Q96AQ6	PBXIP1	BNLF2b	Q8AZJ3,Q1HVB5	EBV
Q3KQU3	MAP7D1	BNLF2b	Q8AZJ3,Q1HVB5	EBV
Q63ZY3	KANK2	BNLF2b	Q8AZJ3,Q1HVB5	EBV
O15031	PLXNB2	BNLF2b	Q8AZJ3,Q1HVB5	EBV
Q9NZM1	MYOF	BNLF2b	Q8AZJ3,Q1HVB5	EBV
Q7Z4F1	LRP10	BNLF2b	Q8AZJ3,Q1HVB5	EBV
P02794	FTH1	BNLF2b	Q8AZJ3,Q1HVB5	EBV
Q86T03	TMEM55B	BNLF2b	Q8AZJ3,Q1HVB5	EBV
O94851	MICAL2	BNLF2b	Q8AZJ3,Q1HVB5	EBV
Q13586	STIM1	BNLF2b	Q8AZJ3,Q1HVB5	EBV
Q06033	ITIH3	BNLF2b	Q8AZJ3,Q1HVB5	EBV
P23634	ATP2B4	BNLF2b	Q8AZJ3,Q1HVB5	EBV
Q5SW79	CEP170	BNLF2b	Q8AZJ3,Q1HVB5	EBV
O14773	TPP1	BNLF2b	Q8AZJ3,Q1HVB5	EBV
O14763	TNFRSF10B	BNLF2b	Q8AZJ3,Q1HVB5	EBV
Q9UBN6	TNFRSF10D	BNLF2b	Q8AZJ3,Q1HVB5	EBV
Q96R06	SPAG5	BNLF2b	Q8AZJ3,Q1HVB5	EBV
Q9NZV1	CRIM1	BNLF2b	Q8AZJ3,Q1HVB5	EBV
P30530	AXL	BNLF2b	Q8AZJ3,Q1HVB5	EBV
P61916	NPC2	BNLF2b	Q8AZJ3,Q1HVB5	EBV
P37173	TGFBR2	BNLF2b	Q8AZJ3,Q1HVB5	EBV
P60468	SEC61B	BNLF2b	Q8AZJ3,Q1HVB5	EBV
P27105	STOM	BNLF2b	Q8AZJ3,Q1HVB5	EBV
Q8WWI1	LMO7	BNLF2b	Q8AZJ3,Q1HVB5	EBV
Q9NXH8	TOR4A	BNLF2b	Q8AZJ3,Q1HVB5	EBV
P33527	ABCC1	BNLF2b	Q8AZJ3,Q1HVB5	EBV
Q8IZ07	ANKRD13A	BNLF2b	Q8AZJ3,Q1HVB5	EBV
Q969G5	CAVIN3	BNLF2b	Q8AZJ3,Q1HVB5	EBV
P09543	CNP	BNRF1	Q1HVJ0,P03179	EBV
Q9UHD8	SEPT9	BNRF1	Q1HVJ0,P03179	EBV
P46379	BAG6	BNRF1	Q1HVJ0,P03179	EBV
P46100	ATRX	BNRF1	Q1HVJ0,P03179	EBV
Q9BQB6	VKORC1	BNRF1	Q1HVJ0,P03179	EBV
Q71UM5	RPS27L	BNRF1	Q1HVJ0,P03179	EBV
O75381	PEX14	BNRF1	Q1HVJ0,P03179	EBV
P40227	CCT6A	BNRF1	Q1HVJ0,P03179	EBV
Q8IXI1	RHOT2	BNRF1	Q1HVJ0,P03179	EBV
Q16787	LAMA3	BNRF1	Q1HVJ0,P03179	EBV
Q14517	FAT1	BNRF1	Q1HVJ0,P03179	EBV
Q99615	DNAJC7	BNRF1	Q1HVJ0,P03179	EBV
Q08380	LGALS3BP	BNRF1	Q1HVJ0,P03179	EBV
Q99700	ATXN2	BNRF1	Q1HVJ0,P03179	EBV
P09874	PARP1	BNRF1	Q1HVJ0,P03179	EBV
Q63ZY3	KANK2	BNRF1	Q1HVJ0,P03179	EBV
Q9Y4B5	MTCL1	BNRF1	Q1HVJ0,P03179	EBV
P16615	ATP2A2	BNRF1	Q1HVJ0,P03179	EBV
O95817	BAG3	BNRF1	Q1HVJ0,P03179	EBV
Q9UDY4	DNAJB4	BNRF1	Q1HVJ0,P03179	EBV
Q9UER7	DAXX	BNRF1	Q1HVJ0,P03179	EBV
Q12955	ANK3	BNRF1	Q1HVJ0,P03179	EBV
O15027	SEC16A	BNRF1	Q1HVJ0,P03179	EBV
A3KMH1	VWA8	BNRF1	Q1HVJ0,P03179	EBV
O95816	BAG2	BNRF1	Q1HVJ0,P03179	EBV
Q9UNE7	STUB1	BNRF1	Q1HVJ0,P03179	EBV
P49368	CCT3	BNRF1	Q1HVJ0,P03179	EBV
P06748	NPM1	BNRF1	Q1HVJ0,P03179	EBV
O00483	NDUFA4	BNRF1	Q1HVJ0,P03179	EBV
P31689	DNAJA1	BNRF1	Q1HVJ0,P03179	EBV
Q9Y5V3	MAGED1	BNRF1	Q1HVJ0,P03179	EBV
P40616	ARL1	BNRF1	Q1HVJ0,P03179	EBV
P48643	CCT5	BNRF1	Q1HVJ0,P03179	EBV
Q9Y6N5	SQOR	BNRF1	Q1HVJ0,P03179	EBV
P46734	MAP2K3	BNRF1	Q1HVJ0,P03179	EBV
Q9UL15	BAG5	BNRF1	Q1HVJ0,P03179	EBV
P28300	LOX	BNRF1	Q1HVJ0,P03179	EBV
Q92526	CCT6B	BNRF1	Q1HVJ0,P03179	EBV
O95071	UBR5	BNRF1	Q1HVJ0,P03179	EBV
P43686	PSMC4	BNRF1	Q1HVJ0,P03179	EBV
O14735	CDIPT	BNRF1	Q1HVJ0,P03179	EBV
P25685	DNAJB1	BNRF1	Q1HVJ0,P03179	EBV
Q9Y230	RUVBL2	BNRF1	Q1HVJ0,P03179	EBV
P50402	EMD	BNRF1	Q1HVJ0,P03179	EBV
P04233	CD74	BPLF1	P03186,Q3KSU8,Q1HVH9	EBV
P04439	HLA-A	BPLF1	P03186,Q3KSU8,Q1HVH9	EBV
Q86X95	CIR1	BPLF1	P03186,Q3KSU8,Q1HVH9	EBV
Q13619	CUL4A	BPLF1	P03186,Q3KSU8,Q1HVH9	EBV
P49759	CLK1	BPLF1	P03186,Q3KSU8,Q1HVH9	EBV
Q8TD31	CCHCR1	BPLF1	P03186,Q3KSU8,Q1HVH9	EBV
P49459	UBE2A	BPLF1	P03186,Q3KSU8,Q1HVH9	EBV
Q13620	CUL4B	BPLF1	P03186,Q3KSU8,Q1HVH9	EBV
P63010	AP2B1	BPLF1	P03186,Q3KSU8,Q1HVH9	EBV
Q15843	NEDD8	BPLF1	P03186,Q3KSU8,Q1HVH9	EBV
P01889	HLA-B	BPLF1	P03186,Q3KSU8,Q1HVH9	EBV
Q13618	CUL3	BPLF1	P03186,Q3KSU8,Q1HVH9	EBV
P68871	HBB	BPLF1	P03186,Q3KSU8,Q1HVH9	EBV
P39023	RPL3	BPLF1	P03186,Q3KSU8,Q1HVH9	EBV
Q9HA82	CERS4	BPLF1	P03186,Q3KSU8,Q1HVH9	EBV
P12004	PCNA	BPLF1	P03186,Q3KSU8,Q1HVH9	EBV
P28799	GRN	BPLF1	P03186,Q3KSU8,Q1HVH9	EBV
P30443	HLA-A	BPLF1	P03186,Q3KSU8,Q1HVH9	EBV
P80303	NUCB2	BPLF1	P03186,Q3KSU8,Q1HVH9	EBV
P04406	GAPDH	BPLF1	P03186,Q3KSU8,Q1HVH9	EBV
Q93034	CUL5	BPLF1	P03186,Q3KSU8,Q1HVH9	EBV
Q9NS91	RAD18	BPLF1	P03186,Q3KSU8,Q1HVH9	EBV
Q9Y4K3	TRAF6	BPLF1	P03186,Q3KSU8,Q1HVH9	EBV
P15814	IGLL1	BPLF1	P03186,Q3KSU8,Q1HVH9	EBV
P0CG48	UBC	BPLF1	P03186,Q3KSU8,Q1HVH9	EBV
Q13616	CUL1	BPLF1	P03186,Q3KSU8,Q1HVH9	EBV
Q13617	CUL2	BPLF1	P03186,Q3KSU8,Q1HVH9	EBV
Q9Y6C9	MTCH2	BRLF1	P03209,Q1HVG0	EBV
O75925	PIAS1	BRLF1	P03209,Q1HVG0	EBV
Q70UQ0	IKBIP	BRLF1	P03209,Q1HVG0	EBV
O75928	PIAS2	BRLF1	P03209,Q1HVG0	EBV
Q9NVI7	ATAD3A	BRLF1	P03209,Q1HVG0	EBV
O00268	TAF4	BRLF1	P03209,Q1HVG0	EBV
Q9Y6N5	SQOR	BRLF1	P03209,Q1HVG0	EBV
P46778	RPL21	BRLF1	P03209,Q1HVG0	EBV
P08047	SP1	BRLF1	P03209,Q1HVG0	EBV
P63279	UBE2I	BRLF1	P03209,Q1HVG0	EBV
Q93008	USP9X	BRLF1	P03209,Q1HVG0	EBV
P49848	TAF6	BRLF1	P03209,Q1HVG0	EBV
Q92793	CREBBP	BRLF1	P03209,Q1HVG0	EBV
P78317	RNF4	BRLF1	P03209,Q1HVG0	EBV
P14859	POU2F1	BRLF1	P03209,Q1HVG0	EBV
Q9UQ35	SRRM2	BRLF1	P03209,Q1HVG0	EBV
Q09472	EP300	BRLF1	P03209,Q1HVG0	EBV
Q6VMQ6	ATF7IP	BRLF1	P03209,Q1HVG0	EBV
Q9NZM1	MYOF	BRLF1	P03209,Q1HVG0	EBV
Q9UBX5	FBLN5	BRRF1	P0C723,P0C722	EBV
O95219	SNX4	BRRF1	P0C723,P0C722	EBV
P49908	SELENOP	BRRF1	P0C723,P0C722	EBV
P40123	CAP2	BRRF1	P0C723,P0C722	EBV
Q12805	EFEMP1	BRRF1	P0C723,P0C722	EBV
Q9UKK3	PARP4	BRRF1	P0C723,P0C722	EBV
Q9BRK4	LZTS2	BRRF1	P0C723,P0C722	EBV
Q9Y371	SH3GLB1	BRRF1	P0C723,P0C722	EBV
Q9HB63	NTN4	BRRF1	P0C723,P0C722	EBV
Q5SRE7	PHYHD1	BRRF1	P0C723,P0C722	EBV
Q12933	TRAF2	BRRF1	P0C723,P0C722	EBV
O00308	WWP2	BRRF1	P0C723,P0C722	EBV
O15162	PLSCR1	BRRF1	P0C723,P0C722	EBV
Q00653	NFKB2	BRRF1	P0C723,P0C722	EBV
Q9NPJ6	MED4	BRRF1	P0C723,P0C722	EBV
P16070	CD44	BSRF1	P0CK49,P0CK50	EBV
Q8IUH5	ZDHHC17	BSRF1	P0CK49,P0CK50	EBV
P00533	EGFR	BSRF1	P0CK49,P0CK50	EBV
Q9BZG1	RAB34	BSRF1	P0CK49,P0CK50	EBV
O75688	PPM1B	BSRF1	P0CK49,P0CK50	EBV
Q9NQC3	RTN4	BSRF1	P0CK49,P0CK50	EBV
P42677	RPS27	BSRF1	P0CK49,P0CK50	EBV
P11717	IGF2R	BSRF1	P0CK49,P0CK50	EBV
P31689	DNAJA1	BSRF1	P0CK49,P0CK50	EBV
P11166	SLC2A1	BSRF1	P0CK49,P0CK50	EBV
Q13637	RAB32	BSRF1	P0CK49,P0CK50	EBV
Q01813	PFKP	BSRF1	P0CK49,P0CK50	EBV
O60831	PRAF2	BSRF1	P0CK49,P0CK50	EBV
P08240	SRPRA	BSRF1	P0CK49,P0CK50	EBV
Q6IAA8	LAMTOR1	BSRF1	P0CK49,P0CK50	EBV
O95817	BAG3	BSRF1	P0CK49,P0CK50	EBV
Q9Y5V3	MAGED1	BSRF1	P0CK49,P0CK50	EBV
Q9H2V7	SPNS1	BSRF1	P0CK49,P0CK50	EBV
Q9NP72	RAB18	BSRF1	P0CK49,P0CK50	EBV
O95674	CDS2	BSRF1	P0CK49,P0CK50	EBV
Q9NR12	PDLIM7	BSRF1	P0CK49,P0CK50	EBV
Q70UQ0	IKBIP	BSRF1	P0CK49,P0CK50	EBV
P62070	RRAS2	BSRF1	P0CK49,P0CK50	EBV
Q6P996	PDXDC1	BSRF1	P0CK49,P0CK50	EBV
Q13443	ADAM9	BSRF1	P0CK49,P0CK50	EBV
O00483	NDUFA4	BSRF1	P0CK49,P0CK50	EBV
P01023	A2M	BSRF1	P0CK49,P0CK50	EBV
Q71UM5	RPS27L	BSRF1	P0CK49,P0CK50	EBV
P09486	SPARC	BSRF1	P0CK49,P0CK50	EBV
Q06210	GFPT1	BSRF1	P0CK49,P0CK50	EBV
Q8N4L2	TMEM55A	BSRF1	P0CK49,P0CK50	EBV
P25445	FAS	BSRF1	P0CK49,P0CK50	EBV
O14735	CDIPT	BSRF1	P0CK49,P0CK50	EBV
Q9BQB6	VKORC1	BSRF1	P0CK49,P0CK50	EBV
Q9Y6N5	SQOR	BSRF1	P0CK49,P0CK50	EBV
P24557	TBXAS1	BSRF1	P0CK49,P0CK50	EBV
Q9UJ14	GGT7	BSRF1	P0CK49,P0CK50	EBV
P12109	COL6A1	BSRF1	P0CK49,P0CK50	EBV
Q8TED1	GPX8	BSRF1	P0CK49,P0CK50	EBV
O43294	TGFB1I1	BSRF1	P0CK49,P0CK50	EBV
P25116	F2R	BSRF1	P0CK49,P0CK50	EBV
O95297	MPZL1	BSRF1	P0CK49,P0CK50	EBV
Q9GZT4	SRR	BSRF1	P0CK49,P0CK50	EBV
Q16891	IMMT	BSRF1	P0CK49,P0CK50	EBV
Q12797	ASPH	BSRF1	P0CK49,P0CK50	EBV
Q9HC07	TMEM165	BSRF1	P0CK49,P0CK50	EBV
P50281	MMP14	BSRF1	P0CK49,P0CK50	EBV
P60468	SEC61B	BSRF1	P0CK49,P0CK50	EBV
O75396	SEC22B	BSRF1	P0CK49,P0CK50	EBV
Q9NZM1	MYOF	BSRF1	P0CK49,P0CK50	EBV
Q9UGP8	SEC63	BSRF1	P0CK49,P0CK50	EBV
P07858	CTSB	BSRF1	P0CK49,P0CK50	EBV
Q15629	TRAM1	BSRF1	P0CK49,P0CK50	EBV
P40616	ARL1	BSRF1	P0CK49,P0CK50	EBV
O15173	PGRMC2	BSRF1	P0CK49,P0CK50	EBV
P28300	LOX	BSRF1	P0CK49,P0CK50	EBV
P09543	CNP	BSRF1	P0CK49,P0CK50	EBV
O00264	PGRMC1	BSRF1	P0CK49,P0CK50	EBV
Q96JJ7	TMX3	BSRF1	P0CK49,P0CK50	EBV
Q96IX5	USMG5	BSRF1	P0CK49,P0CK50	EBV
O95831	AIFM1	BSRF1	P0CK49,P0CK50	EBV
P49023	PXN	BSRF1	P0CK49,P0CK50	EBV
P08195	SLC3A2	BSRF1	P0CK49,P0CK50	EBV
Q9Y5M8	SRPRB	BSRF1	P0CK49,P0CK50	EBV
P98194	ATP2C1	BSRF1	P0CK49,P0CK50	EBV
Q9BWM7	SFXN3	BSRF1	P0CK49,P0CK50	EBV
Q969X5	ERGIC1	BSRF1	P0CK49,P0CK50	EBV
P05023	ATP1A1	BSRF1	P0CK49,P0CK50	EBV
Q8N490	PNKD	BSRF1	P0CK49,P0CK50	EBV
O15260	SURF4	BSRF1	P0CK49,P0CK50	EBV
Q8N2K0	ABHD12	BSRF1	P0CK49,P0CK50	EBV
O15427	SLC16A3	BSRF1	P0CK49,P0CK50	EBV
P16615	ATP2A2	BSRF1	P0CK49,P0CK50	EBV
Q8NFQ8	TOR1AIP2	BSRF1	P0CK49,P0CK50	EBV
Q9H496	TOR1AIP2	BSRF1	P0CK49,P0CK50	EBV
Q14393	GAS6	BSRF1	P0CK49,P0CK50	EBV
Q96N66	MBOAT7	BSRF1	P0CK49,P0CK50	EBV
P06703	S100A6	BSRF1	P0CK49,P0CK50	EBV
Q9UHL4	DPP7	BSRF1	P0CK49,P0CK50	EBV
O43294	TGFB1I1	BTRF1	Q1HVD3,P30119	EBV
Q9HC07	TMEM165	BTRF1	Q1HVD3,P30119	EBV
O95071	UBR5	BTRF1	Q1HVD3,P30119	EBV
P60900	PSMA6	BTRF1	Q1HVD3,P30119	EBV
O00487	PSMD14	BTRF1	Q1HVD3,P30119	EBV
Q92526	CCT6B	BTRF1	Q1HVD3,P30119	EBV
Q9UQ35	SRRM2	BTRF1	Q1HVD3,P30119	EBV
P43686	PSMC4	BTRF1	Q1HVD3,P30119	EBV
Q9Y4B5	MTCL1	BTRF1	Q1HVD3,P30119	EBV
P31689	DNAJA1	BTRF1	Q1HVD3,P30119	EBV
P28290	SSFA2	BTRF1	Q1HVD3,P30119	EBV
P28300	LOX	BTRF1	Q1HVD3,P30119	EBV
P09543	CNP	BTRF1	Q1HVD3,P30119	EBV
Q5R3I4	TTC38	BTRF1	Q1HVD3,P30119	EBV
P17655	CAPN2	BTRF1	Q1HVD3,P30119	EBV
P42677	RPS27	BTRF1	Q1HVD3,P30119	EBV
O43164	PJA2	BTRF1	Q1HVD3,P30119	EBV
P62191	PSMC1	BTRF1	Q1HVD3,P30119	EBV
Q14393	GAS6	BTRF1	Q1HVD3,P30119	EBV
A3KMH1	VWA8	BTRF1	Q1HVD3,P30119	EBV
Q9UPN7	PPP6R1	BTRF1	Q1HVD3,P30119	EBV
P16615	ATP2A2	BTRF1	Q1HVD3,P30119	EBV
Q96RT7	TUBGCP6	BTRF1	Q1HVD3,P30119	EBV
Q5T4S7	UBR4	BTRF1	Q1HVD3,P30119	EBV
Q9Y230	RUVBL2	BTRF1	Q1HVD3,P30119	EBV
O95817	BAG3	BTRF1	Q1HVD3,P30119	EBV
P17980	PSMC3	BTRF1	Q1HVD3,P30119	EBV
Q6P996	PDXDC1	BTRF1	Q1HVD3,P30119	EBV
P35520	CBS	BTRF1	Q1HVD3,P30119	EBV
Q14192	FHL2	BTRF1	Q1HVD3,P30119	EBV
P29966	MARCKS	BTRF1	Q1HVD3,P30119	EBV
Q71UM5	RPS27L	BTRF1	Q1HVD3,P30119	EBV
Q15629	TRAM1	BTRF1	Q1HVD3,P30119	EBV
Q63ZY3	KANK2	BTRF1	Q1HVD3,P30119	EBV
P40227	CCT6A	BTRF1	Q1HVD3,P30119	EBV
Q9Y5L4	TIMM13	BTRF1	Q1HVD3,P30119	EBV
Q14517	FAT1	BTRF1	Q1HVD3,P30119	EBV
Q9UNM6	PSMD13	BTRF1	Q1HVD3,P30119	EBV
Q3KQU3	MAP7D1	BTRF1	Q1HVD3,P30119	EBV
O14545	TRAFD1	BTRF1	Q1HVD3,P30119	EBV
Q96EY1	DNAJA3	BTRF1	Q1HVD3,P30119	EBV
P50402	EMD	BTRF1	Q1HVD3,P30119	EBV
P35998	PSMC2	BTRF1	Q1HVD3,P30119	EBV
Q9NR12	PDLIM7	BTRF1	Q1HVD3,P30119	EBV
O00483	NDUFA4	BTRF1	Q1HVD3,P30119	EBV
P23458	JAK1	BTRF1	Q1HVD3,P30119	EBV
P49721	PSMB2	BTRF1	Q1HVD3,P30119	EBV
O43242	PSMD3	BTRF1	Q1HVD3,P30119	EBV
P49368	CCT3	BTRF1	Q1HVD3,P30119	EBV
P62195	PSMC5	BTRF1	Q1HVD3,P30119	EBV
Q13137	CALCOCO2	BTRF1	Q1HVD3,P30119	EBV
Q9NYU1	UGGT2	BTRF1	Q1HVD3,P30119	EBV
Q9Y2I1	NISCH	BTRF1	Q1HVD3,P30119	EBV
Q5SW79	CEP170	BTRF1	Q1HVD3,P30119	EBV
Q99460	PSMD1	BTRF1	Q1HVD3,P30119	EBV
O95816	BAG2	BTRF1	Q1HVD3,P30119	EBV
Q9NXH8	TOR4A	BTRF1	Q1HVD3,P30119	EBV
O75153	CLUH	BTRF1	Q1HVD3,P30119	EBV
Q9NZM1	MYOF	BTRF1	Q1HVD3,P30119	EBV
Q9C0C2	TNKS1BP1	BTRF1	Q1HVD3,P30119	EBV
P48643	CCT5	BTRF1	Q1HVD3,P30119	EBV
Q9Y6C9	MTCH2	BTRF1	Q1HVD3,P30119	EBV
O75381	PEX14	BTRF1	Q1HVD3,P30119	EBV
P62136	PPP1CA	BTRF1	Q1HVD3,P30119	EBV
Q9Y5V3	MAGED1	BTRF1	Q1HVD3,P30119	EBV
Q93062	RBPMS	BTRF1	Q1HVD3,P30119	EBV
P50479	PDLIM4	BTRF1	Q1HVD3,P30119	EBV
O60220	TIMM8A	BTRF1	Q1HVD3,P30119	EBV
P46379	BAG6	BTRF1	Q1HVD3,P30119	EBV
P25786	PSMA1	BTRF1	Q1HVD3,P30119	EBV
Q99700	ATXN2	BTRF1	Q1HVD3,P30119	EBV
P49023	PXN	BTRF1	Q1HVD3,P30119	EBV
Q9BQB6	VKORC1	BTRF1	Q1HVD3,P30119	EBV
P49327	FASN	BTRF1	Q1HVD3,P30119	EBV
Q9Y6N5	SQOR	BTRF1	Q1HVD3,P30119	EBV
P55036	PSMD4	BTRF1	Q1HVD3,P30119	EBV
Q9P0V3	SH3BP4	BVLF1	G3CKS7,Q2MG95	EBV
Q6PJ69	TRIM65	BVLF1	G3CKS7,Q2MG95	EBV
Q6AI12	ANKRD40	BVLF1	G3CKS7,Q2MG95	EBV
Q4L180	FILIP1L	BVLF1	G3CKS7,Q2MG95	EBV
P46782	RPS5	BVLF1	G3CKS7,Q2MG95	EBV
Q14699	RFTN1	BVLF1	G3CKS7,Q2MG95	EBV
P42694	HELZ	BVLF1	G3CKS7,Q2MG95	EBV
O15269	SPTLC1	BVLF1	G3CKS7,Q2MG95	EBV
P10644	PRKAR1A	BVLF1	G3CKS7,Q2MG95	EBV
P48556	PSMD8	BVLF1	G3CKS7,Q2MG95	EBV
P33897	ABCD1	BVLF1	G3CKS7,Q2MG95	EBV
P07858	CTSB	BVLF1	G3CKS7,Q2MG95	EBV
Q63ZY3	KANK2	BVLF1	G3CKS7,Q2MG95	EBV
Q3KQU3	MAP7D1	BVLF1	G3CKS7,Q2MG95	EBV
P60900	PSMA6	BVLF1	G3CKS7,Q2MG95	EBV
Q16186	ADRM1	BVLF1	G3CKS7,Q2MG95	EBV
Q5TGY1	TMCO4	BVLF1	G3CKS7,Q2MG95	EBV
Q14204	DYNC1H1	BVLF1	G3CKS7,Q2MG95	EBV
P49023	PXN	BVLF1	G3CKS7,Q2MG95	EBV
Q8IXI2	RHOT1	BVLF1	G3CKS7,Q2MG95	EBV
O14818	PSMA7	BVLF1	G3CKS7,Q2MG95	EBV
O00483	NDUFA4	BVLF1	G3CKS7,Q2MG95	EBV
P55036	PSMD4	BVLF1	G3CKS7,Q2MG95	EBV
P06703	S100A6	BVLF1	G3CKS7,Q2MG95	EBV
Q9Y6N5	SQOR	BVLF1	G3CKS7,Q2MG95	EBV
Q9Y6C2	EMILIN1	BVLF1	G3CKS7,Q2MG95	EBV
Q15629	TRAM1	BVLF1	G3CKS7,Q2MG95	EBV
Q68DQ2	CRYBG3	BVLF1	G3CKS7,Q2MG95	EBV
P16615	ATP2A2	BVLF1	G3CKS7,Q2MG95	EBV
Q9Y6M1	IGF2BP2	BVLF1	G3CKS7,Q2MG95	EBV
Q9Y2I1	NISCH	BVLF1	G3CKS7,Q2MG95	EBV
P25789	PSMA4	BVLF1	G3CKS7,Q2MG95	EBV
P51911	CNN1	BVLF1	G3CKS7,Q2MG95	EBV
Q96RT7	TUBGCP6	BVLF1	G3CKS7,Q2MG95	EBV
Q9UHD8	SEPT9	BVLF1	G3CKS7,Q2MG95	EBV
Q9HCU5	PREB	BVLF1	G3CKS7,Q2MG95	EBV
Q9HC07	TMEM165	BVLF1	G3CKS7,Q2MG95	EBV
Q9ULM3	YEATS2	BVLF1	G3CKS7,Q2MG95	EBV
P62333	PSMC6	BVLF1	G3CKS7,Q2MG95	EBV
Q9BZG1	RAB34	BVLF1	G3CKS7,Q2MG95	EBV
P48047	ATP5O	BVLF1	G3CKS7,Q2MG95	EBV
P40855	PEX19	BVLF1	G3CKS7,Q2MG95	EBV
Q9UDY4	DNAJB4	BVLF1	G3CKS7,Q2MG95	EBV
Q9UNM6	PSMD13	BVLF1	G3CKS7,Q2MG95	EBV
P02786	TFRC	BVLF1	G3CKS7,Q2MG95	EBV
O00232	PSMD12	BVLF1	G3CKS7,Q2MG95	EBV
P52943	CRIP2	BVLF1	G3CKS7,Q2MG95	EBV
Q5VV42	CDKAL1	BVLF1	G3CKS7,Q2MG95	EBV
O15173	PGRMC2	BVLF1	G3CKS7,Q2MG95	EBV
P62195	PSMC5	BVLF1	G3CKS7,Q2MG95	EBV
P39656	DDOST	BVLF1	G3CKS7,Q2MG95	EBV
Q9UHC7	MKRN1	BVLF1	G3CKS7,Q2MG95	EBV
Q15434	RBMS2	BVLF1	G3CKS7,Q2MG95	EBV
Q9NZM1	MYOF	BVLF1	G3CKS7,Q2MG95	EBV
Q15334	LLGL1	BVLF1	G3CKS7,Q2MG95	EBV
P48643	CCT5	BVLF1	G3CKS7,Q2MG95	EBV
Q16527	CSRP2	BVLF1	G3CKS7,Q2MG95	EBV
O43242	PSMD3	BVLF1	G3CKS7,Q2MG95	EBV
Q7L5D6	GET4	BVLF1	G3CKS7,Q2MG95	EBV
Q01813	PFKP	BVLF1	G3CKS7,Q2MG95	EBV
Q15942	ZYX	BVLF1	G3CKS7,Q2MG95	EBV
Q6P996	PDXDC1	BVLF1	G3CKS7,Q2MG95	EBV
P18859	ATP5J	BVLF1	G3CKS7,Q2MG95	EBV
O00231	PSMD11	BVLF1	G3CKS7,Q2MG95	EBV
P28070	PSMB4	BVLF1	G3CKS7,Q2MG95	EBV
Q5T4S7	UBR4	BVLF1	G3CKS7,Q2MG95	EBV
P53621	COPA	BVLF1	G3CKS7,Q2MG95	EBV
Q9NUJ3	TCP11L1	BVLF1	G3CKS7,Q2MG95	EBV
O95573	ACSL3	BVLF1	G3CKS7,Q2MG95	EBV
Q9P266	KIAA1462	BVLF1	G3CKS7,Q2MG95	EBV
Q70UQ0	IKBIP	BVLF1	G3CKS7,Q2MG95	EBV
P51571	SSR4	BVLF1	G3CKS7,Q2MG95	EBV
Q9Y230	RUVBL2	BVLF1	G3CKS7,Q2MG95	EBV
P09543	CNP	BVLF1	G3CKS7,Q2MG95	EBV
Q14192	FHL2	BVLF1	G3CKS7,Q2MG95	EBV
O00264	PGRMC1	BVLF1	G3CKS7,Q2MG95	EBV
Q96HC4	PDLIM5	BVLF1	G3CKS7,Q2MG95	EBV
P28300	LOX	BVLF1	G3CKS7,Q2MG95	EBV
P41252	IARS	BVLF1	G3CKS7,Q2MG95	EBV
Q86YV9	HPS6	BVLF1	G3CKS7,Q2MG95	EBV
P42677	RPS27	BVLF1	G3CKS7,Q2MG95	EBV
P28066	PSMA5	BVLF1	G3CKS7,Q2MG95	EBV
Q96IX5	USMG5	BVLF1	G3CKS7,Q2MG95	EBV
P31689	DNAJA1	BVLF1	G3CKS7,Q2MG95	EBV
Q8N2K0	ABHD12	BVLF1	G3CKS7,Q2MG95	EBV
Q96EY1	DNAJA3	BVLF1	G3CKS7,Q2MG95	EBV
P50479	PDLIM4	BVLF1	G3CKS7,Q2MG95	EBV
P43686	PSMC4	BVLF1	G3CKS7,Q2MG95	EBV
Q93008	USP9X	BVLF1	G3CKS7,Q2MG95	EBV
P50281	MMP14	BVLF1	G3CKS7,Q2MG95	EBV
O95071	UBR5	BVLF1	G3CKS7,Q2MG95	EBV
Q99700	ATXN2	BVLF1	G3CKS7,Q2MG95	EBV
Q9Y5M8	SRPRB	BVLF1	G3CKS7,Q2MG95	EBV
Q9Y6J9	TAF6L	BVLF1	G3CKS7,Q2MG95	EBV
P09619	PDGFRB	BVLF1	G3CKS7,Q2MG95	EBV
Q6UVK1	CSPG4	BVLF1	G3CKS7,Q2MG95	EBV
P35813	PPM1A	BVLF1	G3CKS7,Q2MG95	EBV
P16070	CD44	BVLF1	G3CKS7,Q2MG95	EBV
O15260	SURF4	BVLF1	G3CKS7,Q2MG95	EBV
Q9BRK5	SDF4	BVLF1	G3CKS7,Q2MG95	EBV
P11441	UBL4A	BVLF1	G3CKS7,Q2MG95	EBV
P25445	FAS	BVLF1	G3CKS7,Q2MG95	EBV
Q8NFQ8	TOR1AIP2	BVLF1	G3CKS7,Q2MG95	EBV
Q00341	HDLBP	BVLF1	G3CKS7,Q2MG95	EBV
P60468	SEC61B	BVLF1	G3CKS7,Q2MG95	EBV
Q9H2P0	ADNP	BVLF1	G3CKS7,Q2MG95	EBV
P62191	PSMC1	BVLF1	G3CKS7,Q2MG95	EBV
Q9Y5V3	MAGED1	BVLF1	G3CKS7,Q2MG95	EBV
Q9HCH0	NCKAP5L	BVLF1	G3CKS7,Q2MG95	EBV
Q9Y520	PRRC2C	BVLF1	G3CKS7,Q2MG95	EBV
Q9Y2G8	DNAJC16	BVLF1	G3CKS7,Q2MG95	EBV
Q8IZ07	ANKRD13A	BVLF1	G3CKS7,Q2MG95	EBV
P20618	PSMB1	BVLF1	G3CKS7,Q2MG95	EBV
Q14257	RCN2	BVLF1	G3CKS7,Q2MG95	EBV
P49721	PSMB2	BVLF1	G3CKS7,Q2MG95	EBV
P51148	RAB5C	BVLF1	G3CKS7,Q2MG95	EBV
Q9Y5K5	UCHL5	BVLF1	G3CKS7,Q2MG95	EBV
O00487	PSMD14	BVLF1	G3CKS7,Q2MG95	EBV
P17858	PFKL	BVLF1	G3CKS7,Q2MG95	EBV
Q14517	FAT1	BVLF1	G3CKS7,Q2MG95	EBV
P49368	CCT3	BVLF1	G3CKS7,Q2MG95	EBV
Q8TED1	GPX8	BVLF1	G3CKS7,Q2MG95	EBV
Q9UGP8	SEC63	BVLF1	G3CKS7,Q2MG95	EBV
P51665	PSMD7	BVLF1	G3CKS7,Q2MG95	EBV
P08240	SRPRA	BVLF1	G3CKS7,Q2MG95	EBV
Q8WX93	PALLD	BVLF1	G3CKS7,Q2MG95	EBV
P35998	PSMC2	BVLF1	G3CKS7,Q2MG95	EBV
P09486	SPARC	BVLF1	G3CKS7,Q2MG95	EBV
P23634	ATP2B4	BVLF1	G3CKS7,Q2MG95	EBV
Q9BQB6	VKORC1	BVLF1	G3CKS7,Q2MG95	EBV
P23458	JAK1	BVLF1	G3CKS7,Q2MG95	EBV
O14579	COPE	BVLF1	G3CKS7,Q2MG95	EBV
Q9BV68	RNF126	BVLF1	G3CKS7,Q2MG95	EBV
Q9UL15	BAG5	BVLF1	G3CKS7,Q2MG95	EBV
P25786	PSMA1	BVLF1	G3CKS7,Q2MG95	EBV
Q96JJ7	TMX3	BVLF1	G3CKS7,Q2MG95	EBV
Q9Y285	FARSA	BVLF1	G3CKS7,Q2MG95	EBV
O14545	TRAFD1	BVLF1	G3CKS7,Q2MG95	EBV
Q53EP0	FNDC3B	BVLF1	G3CKS7,Q2MG95	EBV
Q9NVI7	ATAD3A	BVLF1	G3CKS7,Q2MG95	EBV
O60831	PRAF2	BVLF1	G3CKS7,Q2MG95	EBV
O75381	PEX14	BVLF1	G3CKS7,Q2MG95	EBV
O95831	AIFM1	BVLF1	G3CKS7,Q2MG95	EBV
O96005	CLPTM1	BVLF1	G3CKS7,Q2MG95	EBV
P02751	FN1	BVLF1	G3CKS7,Q2MG95	EBV
P34932	HSPA4	BVLF1	G3CKS7,Q2MG95	EBV
P46379	BAG6	BVLF1	G3CKS7,Q2MG95	EBV
Q9C0C2	TNKS1BP1	BVLF1	G3CKS7,Q2MG95	EBV
O95967	EFEMP2	BVLF1	G3CKS7,Q2MG95	EBV
Q9H694	BICC1	BVLF1	G3CKS7,Q2MG95	EBV
O60333	KIF1B	BVLF1	G3CKS7,Q2MG95	EBV
P26196	DDX6	BVLF1	G3CKS7,Q2MG95	EBV
Q9NXS2	QPCTL	BVLF1	G3CKS7,Q2MG95	EBV
O94929	ABLIM3	BVLF1	G3CKS7,Q2MG95	EBV
P17980	PSMC3	BVLF1	G3CKS7,Q2MG95	EBV
Q9NP72	RAB18	BVLF1	G3CKS7,Q2MG95	EBV
P12109	COL6A1	BVLF1	G3CKS7,Q2MG95	EBV
Q96N66	MBOAT7	BVLF1	G3CKS7,Q2MG95	EBV
Q9Y6C9	MTCH2	BVLF1	G3CKS7,Q2MG95	EBV
P49792	RANBP2	BVLF1	G3CKS7,Q2MG95	EBV
Q9NWV8	BABAM1	BVLF1	G3CKS7,Q2MG95	EBV
Q9NR12	PDLIM7	BVLF1	G3CKS7,Q2MG95	EBV
Q9BSJ8	ESYT1	BVLF1	G3CKS7,Q2MG95	EBV
O75688	PPM1B	BVLF1	G3CKS7,Q2MG95	EBV
O95817	BAG3	BVLF1	G3CKS7,Q2MG95	EBV
O43294	TGFB1I1	BVLF1	G3CKS7,Q2MG95	EBV
O60716	CTNND1	BVLF1	G3CKS7,Q2MG95	EBV
P50402	EMD	BVLF1	G3CKS7,Q2MG95	EBV
O43164	PJA2	BVLF1	G3CKS7,Q2MG95	EBV
O95816	BAG2	BVLF1	G3CKS7,Q2MG95	EBV
O60762	DPM1	BVLF1	G3CKS7,Q2MG95	EBV
Q9NXH8	TOR4A	BVLF1	G3CKS7,Q2MG95	EBV
A3KMH1	VWA8	BVLF1	G3CKS7,Q2MG95	EBV
Q12797	ASPH	BVLF1	G3CKS7,Q2MG95	EBV
Q8IX21	SLF2	BVLF1	G3CKS7,Q2MG95	EBV
O75396	SEC22B	BVLF1	G3CKS7,Q2MG95	EBV
P40227	CCT6A	BVLF1	G3CKS7,Q2MG95	EBV
O95297	MPZL1	BVLF1	G3CKS7,Q2MG95	EBV
P11717	IGF2R	BVLF1	G3CKS7,Q2MG95	EBV
Q9H496	TOR1AIP2	BVLF1	G3CKS7,Q2MG95	EBV
P42166	TMPO	BVLF1	G3CKS7,Q2MG95	EBV
Q9BWM7	SFXN3	BVLF1	G3CKS7,Q2MG95	EBV
Q9UNE7	STUB1	BVLF1	G3CKS7,Q2MG95	EBV
Q9UPN7	PPP6R1	BVLF1	G3CKS7,Q2MG95	EBV
Q13671	RIN1	BVLF1	G3CKS7,Q2MG95	EBV
Q13637	RAB32	BVLF1	G3CKS7,Q2MG95	EBV
A5YKK6	CNOT1	BVLF1	G3CKS7,Q2MG95	EBV
Q99442	SEC62	BVLF1	G3CKS7,Q2MG95	EBV
Q93062	RBPMS	BVLF1	G3CKS7,Q2MG95	EBV
Q06210	GFPT1	BVLF1	G3CKS7,Q2MG95	EBV
Q99523	SORT1	BVLF1	G3CKS7,Q2MG95	EBV
Q99460	PSMD1	BVLF1	G3CKS7,Q2MG95	EBV
Q13049	TRIM32	BVLF1	G3CKS7,Q2MG95	EBV
Q14393	GAS6	BVLF1	G3CKS7,Q2MG95	EBV
Q71UM5	RPS27L	BVLF1	G3CKS7,Q2MG95	EBV
O95159	ZFPL1	BVLF1	G3CKS7,Q2MG95	EBV
Q8IY17	PNPLA6	BVLF1	G3CKS7,Q2MG95	EBV
Q53ET0	CRTC2	BZLF1	Q1HVG1,P03206	EBV
Q16206	ENOX2	BZLF1	Q1HVG1,P03206	EBV
Q92734	TFG	BZLF1	Q1HVG1,P03206	EBV
P50542	PEX5	BZLF1	Q1HVG1,P03206	EBV
Q6UUV7	CRTC3	BZLF1	Q1HVG1,P03206	EBV
P10276	RARA	BZLF1	Q1HVG1,P03206	EBV
Q5JY77	GPRASP1	BZLF1	Q1HVG1,P03206	EBV
Q96LI6	HSFY1	BZLF1	Q1HVG1,P03206	EBV
Q9NPG3	UBN1	BZLF1	Q1HVG1,P03206	EBV
Q04206	RELA	BZLF1	Q1HVG1,P03206	EBV
Q7Z3K3	POGZ	BZLF1	Q1HVG1,P03206	EBV
P63244	RACK1	BZLF1	Q1HVG1,P03206	EBV
P17252	PRKCA	BZLF1	Q1HVG1,P03206	EBV
Q6UUV9	CRTC1	BZLF1	Q1HVG1,P03206	EBV
Q93062	RBPMS	BZLF1	Q1HVG1,P03206	EBV
P04637	TP53	BZLF1	Q1HVG1,P03206	EBV
P19838	NFKB1	BZLF1	Q1HVG1,P03206	EBV
Q6P1W5	C1orf94	BZLF1	Q1HVG1,P03206	EBV
P19793	RXRA	BZLF1	Q1HVG1,P03206	EBV
Q9H8L6	MMRN2	CVC2	P0C706,P0C705	EBV
P14618	PKM	CVC2	P0C706,P0C705	EBV
Q99816	TSG101	CVC2	P0C706,P0C705	EBV
P25788	PSMA3	CVC2	P0C706,P0C705	EBV
Q12805	EFEMP1	CVC2	P0C706,P0C705	EBV
Q9NZQ3	NCKIPSD	CVC2	P0C706,P0C705	EBV
P12814	ACTN1	CVC2	P0C706,P0C705	EBV
P61289	PSME3	CVC2	P0C706,P0C705	EBV
Q9NYQ7	CELSR3	CVC2	P0C706,P0C705	EBV
Q96EP0	RNF31	CVC2	P0C706,P0C705	EBV
Q16891	IMMT	CVC2	P0C706,P0C705	EBV
O95967	EFEMP2	CVC2	P0C706,P0C705	EBV
Q9UBX5	FBLN5	DBP	P03227,Q1HVB8	EBV
P46531	NOTCH1	DBP	P03227,Q1HVB8	EBV
P28799	GRN	DBP	P03227,Q1HVB8	EBV
P07196	NEFL	DBP	P03227,Q1HVB8	EBV
Q15723	ELF2	DBP	P03227,Q1HVB8	EBV
P15622	ZNF250	DBP	P03227,Q1HVB8	EBV
Q8N6Y0	USHBP1	DBP	P03227,Q1HVB8	EBV
Q99466	NOTCH4	DBP	P03227,Q1HVB8	EBV
Q15942	ZYX	DBP	P03227,Q1HVB8	EBV
O15162	PLSCR1	DBP	P03227,Q1HVB8	EBV
Q8ND90	PNMA1	DBP	P03227,Q1HVB8	EBV
Q8IUQ4	SIAH1	DBP	P03227,Q1HVB8	EBV
Q8TD10	MIPOL1	DBP	P03227,Q1HVB8	EBV
Q9P1T7	MDFIC	DBP	P03227,Q1HVB8	EBV
Q13077	TRAF1	DBP	P03227,Q1HVB8	EBV
Q9H190	SDCBP2	DBP	P03227,Q1HVB8	EBV
O15217	GSTA4	DBP	P03227,Q1HVB8	EBV
Q08379	GOLGA2	DBP	P03227,Q1HVB8	EBV
Q8N163	CCAR2	EBNA-LP	Q8AZK7,Q1HVI8	EBV
P62269	RPS18	EBNA-LP	Q8AZK7,Q1HVI8	EBV
Q92841	DDX17	EBNA-LP	Q8AZK7,Q1HVI8	EBV
P23246	SFPQ	EBNA-LP	Q8AZK7,Q1HVI8	EBV
Q12906	ILF3	EBNA-LP	Q8AZK7,Q1HVI8	EBV
Q9UQ35	SRRM2	EBNA-LP	Q8AZK7,Q1HVI8	EBV
P47897	QARS	EBNA-LP	Q8AZK7,Q1HVI8	EBV
Q8NC51	SERBP1	EBNA-LP	Q8AZK7,Q1HVI8	EBV
P09012	SNRPA	EBNA-LP	Q8AZK7,Q1HVI8	EBV
P26599	PTBP1	EBNA-LP	Q8AZK7,Q1HVI8	EBV
P62249	RPS16	EBNA-LP	Q8AZK7,Q1HVI8	EBV
Q15773	MLF2	EBNA-LP	Q8AZK7,Q1HVI8	EBV
P62917	RPL8	EBNA-LP	Q8AZK7,Q1HVI8	EBV
Q99729	HNRNPAB	EBNA-LP	Q8AZK7,Q1HVI8	EBV
P34932	HSPA4	EBNA-LP	Q8AZK7,Q1HVI8	EBV
P07814	EPRS	EBNA-LP	Q8AZK7,Q1HVI8	EBV
P43355	MAGEA1	EBNA-LP	Q8AZK7,Q1HVI8	EBV
Q14103	HNRNPD	EBNA-LP	Q8AZK7,Q1HVI8	EBV
P46781	RPS9	EBNA-LP	Q8AZK7,Q1HVI8	EBV
P62266	RPS23	EBNA-LP	Q8AZK7,Q1HVI8	EBV
Q01105	SET	EBNA-LP	Q8AZK7,Q1HVI8	EBV
Q00610	CLTC	EBNA-LP	Q8AZK7,Q1HVI8	EBV
Q9BQA1	WDR77	EBNA-LP	Q8AZK7,Q1HVI8	EBV
P32969	RPL9	EBNA-LP	Q8AZK7,Q1HVI8	EBV
P55884	EIF3B	EBNA-LP	Q8AZK7,Q1HVI8	EBV
Q9HAV7	GRPEL1	EBNA-LP	Q8AZK7,Q1HVI8	EBV
P18124	RPL7	EBNA-LP	Q8AZK7,Q1HVI8	EBV
Q9Y2G8	DNAJC16	EBNA-LP	Q8AZK7,Q1HVI8	EBV
P52272	HNRNPM	EBNA-LP	Q8AZK7,Q1HVI8	EBV
P62753	RPS6	EBNA-LP	Q8AZK7,Q1HVI8	EBV
Q07020	RPL18	EBNA-LP	Q8AZK7,Q1HVI8	EBV
P23497	SP100	EBNA-LP	Q8AZK7,Q1HVI8	EBV
O00165	HAX1	EBNA-LP	Q8AZK7,Q1HVI8	EBV
Q9BPW8	NIPSNAP1	EBNA-LP	Q8AZK7,Q1HVI8	EBV
Q32P28	P3H1	EBNA-LP	Q8AZK7,Q1HVI8	EBV
P30050	RPL12	EBNA-LP	Q8AZK7,Q1HVI8	EBV
P62244	RPS15A	EBNA-LP	Q8AZK7,Q1HVI8	EBV
O75533	SF3B1	EBNA-LP	Q8AZK7,Q1HVI8	EBV
P51649	ALDH5A1	EBNA-LP	Q8AZK7,Q1HVI8	EBV
P08579	SNRPB2	EBNA-LP	Q8AZK7,Q1HVI8	EBV
O76031	CLPX	EBNA-LP	Q8AZK7,Q1HVI8	EBV
Q9UDY4	DNAJB4	EBNA-LP	Q8AZK7,Q1HVI8	EBV
P12236	SLC25A6	EBNA-LP	Q8AZK7,Q1HVI8	EBV
P62241	RPS8	EBNA-LP	Q8AZK7,Q1HVI8	EBV
P60709	ACTB	EBNA-LP	Q8AZK7,Q1HVI8	EBV
P15880	RPS2	EBNA-LP	Q8AZK7,Q1HVI8	EBV
P61247	RPS3A	EBNA-LP	Q8AZK7,Q1HVI8	EBV
Q9Y2I7	PIKFYVE	EBNA-LP	Q8AZK7,Q1HVI8	EBV
P62424	RPL7A	EBNA-LP	Q8AZK7,Q1HVI8	EBV
O75953	DNAJB5	EBNA-LP	Q8AZK7,Q1HVI8	EBV
P22626	HNRNPA2B1	EBNA-LP	Q8AZK7,Q1HVI8	EBV
P04637	TP53	EBNA-LP	Q8AZK7,Q1HVI8	EBV
P62263	RPS14	EBNA-LP	Q8AZK7,Q1HVI8	EBV
P62508	ESRRG	EBNA-LP	Q8AZK7,Q1HVI8	EBV
Q13576	IQGAP2	EBNA-LP	Q8AZK7,Q1HVI8	EBV
Q9Y265	RUVBL1	EBNA-LP	Q8AZK7,Q1HVI8	EBV
P16402	HIST1H1D	EBNA-LP	Q8AZK7,Q1HVI8	EBV
O43865	AHCYL1	EBNA-LP	Q8AZK7,Q1HVI8	EBV
P62807	HIST1H2BC	EBNA-LP	Q8AZK7,Q1HVI8	EBV
P61978	HNRNPK	EBNA-LP	Q8AZK7,Q1HVI8	EBV
P62280	RPS11	EBNA-LP	Q8AZK7,Q1HVI8	EBV
P13010	XRCC5	EBNA-LP	Q8AZK7,Q1HVI8	EBV
O60506	SYNCRIP	EBNA-LP	Q8AZK7,Q1HVI8	EBV
Q9ULX6	AKAP8L	EBNA-LP	Q8AZK7,Q1HVI8	EBV
P40938	RFC3	EBNA-LP	Q8AZK7,Q1HVI8	EBV
Q9Y230	RUVBL2	EBNA-LP	Q8AZK7,Q1HVI8	EBV
Q7Z4N8	P4HA3	EBNA-LP	Q8AZK7,Q1HVI8	EBV
P62899	RPL31	EBNA-LP	Q8AZK7,Q1HVI8	EBV
Q15293	RCN1	EBNA-LP	Q8AZK7,Q1HVI8	EBV
O76021	RSL1D1	EBNA-LP	Q8AZK7,Q1HVI8	EBV
P26373	RPL13	EBNA-LP	Q8AZK7,Q1HVI8	EBV
Q9NZM1	MYOF	EBNA-LP	Q8AZK7,Q1HVI8	EBV
P62277	RPS13	EBNA-LP	Q8AZK7,Q1HVI8	EBV
P17844	DDX5	EBNA-LP	Q8AZK7,Q1HVI8	EBV
P0DMV9	HSPA1B	EBNA-LP	Q8AZK7,Q1HVI8	EBV
Q13557	CAMK2D	EBNA-LP	Q8AZK7,Q1HVI8	EBV
P62701	RPS4X	EBNA-LP	Q8AZK7,Q1HVI8	EBV
Q92616	GCN1	EBNA-LP	Q8AZK7,Q1HVI8	EBV
P04792	HSPB1	EBNA-LP	Q8AZK7,Q1HVI8	EBV
P09651	HNRNPA1	EBNA-LP	Q8AZK7,Q1HVI8	EBV
P08708	RPS17	EBNA-LP	Q8AZK7,Q1HVI8	EBV
Q4G0G2	H1FX-AS1	EBNA-LP	Q8AZK7,Q1HVI8	EBV
P0CG48	UBC	EBNA-LP	Q8AZK7,Q1HVI8	EBV
Q86UA1	PRPF39	EBNA-LP	Q8AZK7,Q1HVI8	EBV
P62979	RPS27A	EBNA-LP	Q8AZK7,Q1HVI8	EBV
P55735	SEC13	EBNA-LP	Q8AZK7,Q1HVI8	EBV
Q63ZY3	KANK2	EBNA-LP	Q8AZK7,Q1HVI8	EBV
P27708	CAD	EBNA-LP	Q8AZK7,Q1HVI8	EBV
P11142	HSPA8	EBNA-LP	Q8AZK7,Q1HVI8	EBV
Q9Y5V3	MAGED1	EBNA-LP	Q8AZK7,Q1HVI8	EBV
Q00839	HNRNPU	EBNA-LP	Q8AZK7,Q1HVI8	EBV
P42771	CDKN2A	EBNA-LP	Q8AZK7,Q1HVI8	EBV
Q5W0B1	RNF219	EBNA-LP	Q8AZK7,Q1HVI8	EBV
P62987	UBA52	EBNA-LP	Q8AZK7,Q1HVI8	EBV
Q04837	SSBP1	EBNA-LP	Q8AZK7,Q1HVI8	EBV
P52907	CAPZA1	EBNA-LP	Q8AZK7,Q1HVI8	EBV
P62316	SNRPD2	EBNA-LP	Q8AZK7,Q1HVI8	EBV
Q13151	HNRNPA0	EBNA-LP	Q8AZK7,Q1HVI8	EBV
P11474	ESRRA	EBNA-LP	Q8AZK7,Q1HVI8	EBV
P10909	CLU	EBNA-LP	Q8AZK7,Q1HVI8	EBV
P27635	RPL10	EBNA-LP	Q8AZK7,Q1HVI8	EBV
Q14257	RCN2	EBNA-LP	Q8AZK7,Q1HVI8	EBV
P35268	RPL22	EBNA-LP	Q8AZK7,Q1HVI8	EBV
O75323	NIPSNAP2	EBNA-LP	Q8AZK7,Q1HVI8	EBV
O15460	P4HA2	EBNA-LP	Q8AZK7,Q1HVI8	EBV
P42677	RPS27	EBNA-LP	Q8AZK7,Q1HVI8	EBV
P00367	GLUD1	EBNA-LP	Q8AZK7,Q1HVI8	EBV
P62841	RPS15	EBNA-LP	Q8AZK7,Q1HVI8	EBV
Q08211	DHX9	EBNA-LP	Q8AZK7,Q1HVI8	EBV
P18621	RPL17	EBNA-LP	Q8AZK7,Q1HVI8	EBV
Q6P2Q9	PRPF8	EBNA-LP	Q8AZK7,Q1HVI8	EBV
Q07955	SRSF1	EBNA-LP	Q8AZK7,Q1HVI8	EBV
Q07666	KHDRBS1	EBNA-LP	Q8AZK7,Q1HVI8	EBV
P47756	CAPZB	EBNA-LP	Q8AZK7,Q1HVI8	EBV
P14868	DARS	EBNA-LP	Q8AZK7,Q1HVI8	EBV
P13674	P4HA1	EBNA-LP	Q8AZK7,Q1HVI8	EBV
P62829	RPL23	EBNA-LP	Q8AZK7,Q1HVI8	EBV
P25788	PSMA3	EBNA-LP	Q8AZK7,Q1HVI8	EBV
O75190	DNAJB6	EBNA-LP	Q8AZK7,Q1HVI8	EBV
Q3ZCQ8	TIMM50	EBNA-LP	Q8AZK7,Q1HVI8	EBV
Q14315	FLNC	EBNA-LP	Q8AZK7,Q1HVI8	EBV
Q16576	RBBP7	EBNA-LP	Q8AZK7,Q1HVI8	EBV
O75165	DNAJC13	EBNA-LP	Q8AZK7,Q1HVI8	EBV
P05141	SLC25A5	EBNA-LP	Q8AZK7,Q1HVI8	EBV
P28072	PSMB6	EBNA-LP	Q8AZK7,Q1HVI8	EBV
Q9NWM8	FKBP14	EBNA-LP	Q8AZK7,Q1HVI8	EBV
O95817	BAG3	EBNA-LP	Q8AZK7,Q1HVI8	EBV
Q9BUZ4	TRAF4	EBNA-LP	Q8AZK7,Q1HVI8	EBV
P19338	NCL	EBNA-LP	Q8AZK7,Q1HVI8	EBV
O15027	SEC16A	EBNA-LP	Q8AZK7,Q1HVI8	EBV
P07900	HSP90AA1	EBNA-LP	Q8AZK7,Q1HVI8	EBV
Q92878	RAD50	EBNA-LP	Q8AZK7,Q1HVI8	EBV
O95071	UBR5	EBNA-LP	Q8AZK7,Q1HVI8	EBV
P25705	ATP5A1	EBNA-LP	Q8AZK7,Q1HVI8	EBV
P06400	RB1	EBNA-LP	Q8AZK7,Q1HVI8	EBV
P12004	PCNA	EBNA-LP	Q8AZK7,Q1HVI8	EBV
Q15366	PCBP2	EBNA-LP	Q8AZK7,Q1HVI8	EBV
O75643	SNRNP200	EBNA-LP	Q8AZK7,Q1HVI8	EBV
P05165	PCCA	EBNA-LP	Q8AZK7,Q1HVI8	EBV
P05166	PCCB	EBNA-LP	Q8AZK7,Q1HVI8	EBV
P35232	PHB	EBNA-LP	Q8AZK7,Q1HVI8	EBV
P38936	CDKN1A	EBNA-LP	Q8AZK7,Q1HVI8	EBV
P0DMV8	HSPA1A	EBNA-LP	Q8AZK7,Q1HVI8	EBV
P50402	EMD	EBNA-LP	Q8AZK7,Q1HVI8	EBV
Q15233	NONO	EBNA-LP	Q8AZK7,Q1HVI8	EBV
P11021	HSPA5	EBNA-LP	Q8AZK7,Q1HVI8	EBV
P30047	GCHFR	EBNA-LP	Q8AZK7,Q1HVI8	EBV
Q9BVK6	TMED9	EBNA-LP	Q8AZK7,Q1HVI8	EBV
P68363	TUBA1B	EBNA-LP	Q8AZK7,Q1HVI8	EBV
P62913	RPL11	EBNA-LP	Q8AZK7,Q1HVI8	EBV
P07237	P4HB	EBNA-LP	Q8AZK7,Q1HVI8	EBV
Q16831	UPP1	EBNA-LP	Q8AZK7,Q1HVI8	EBV
Q15365	PCBP1	EBNA-LP	Q8AZK7,Q1HVI8	EBV
P46776	RPL27A	EBNA-LP	Q8AZK7,Q1HVI8	EBV
O43390	HNRNPR	EBNA-LP	Q8AZK7,Q1HVI8	EBV
Q96KG9	SCYL1	EBNA-LP	Q8AZK7,Q1HVI8	EBV
P83731	RPL24	EBNA-LP	Q8AZK7,Q1HVI8	EBV
P49207	RPL34	EBNA-LP	Q8AZK7,Q1HVI8	EBV
P00338	LDHA	EBNA-LP	Q8AZK7,Q1HVI8	EBV
P61254	RPL26	EBNA-LP	Q8AZK7,Q1HVI8	EBV
Q13435	SF3B2	EBNA-LP	Q8AZK7,Q1HVI8	EBV
Q9UNH6	SNX7	EBNA-LP	Q8AZK7,Q1HVI8	EBV
Q9UL15	BAG5	EBNA-LP	Q8AZK7,Q1HVI8	EBV
P40429	RPL13A	EBNA-LP	Q8AZK7,Q1HVI8	EBV
P07195	LDHB	EBNA-LP	Q8AZK7,Q1HVI8	EBV
P42704	LRPPRC	EBNA-LP	Q8AZK7,Q1HVI8	EBV
P35998	PSMC2	EBNA-LP	Q8AZK7,Q1HVI8	EBV
O95816	BAG2	EBNA-LP	Q8AZK7,Q1HVI8	EBV
O43837	IDH3B	EBNA-LP	Q8AZK7,Q1HVI8	EBV
P06493	CDK1	EBNA-LP	Q8AZK7,Q1HVI8	EBV
P50213	IDH3A	EBNA-LP	Q8AZK7,Q1HVI8	EBV
Q8N1F7	NUP93	EBNA-LP	Q8AZK7,Q1HVI8	EBV
P07437	TUBB	EBNA-LP	Q8AZK7,Q1HVI8	EBV
P28300	LOX	EBNA-LP	Q8AZK7,Q1HVI8	EBV
P25685	DNAJB1	EBNA-LP	Q8AZK7,Q1HVI8	EBV
O43592	XPOT	EBNA-LP	Q8AZK7,Q1HVI8	EBV
P49755	TMED10	EBNA-LP	Q8AZK7,Q1HVI8	EBV
Q8N726	CDKN2A	EBNA-LP	Q8AZK7,Q1HVI8	EBV
Q9UNE7	STUB1	EBNA-LP	Q8AZK7,Q1HVI8	EBV
Q05D60	DEUP1	EBNA-LP	Q8AZK7,Q1HVI8	EBV
Q9UJY1	HSPB8	EBNA-LP	Q8AZK7,Q1HVI8	EBV
Q71UM5	RPS27L	EBNA-LP	Q8AZK7,Q1HVI8	EBV
O60812	HNRNPCL1	EBNA-LP	Q8AZK7,Q1HVI8	EBV
Q9Y6N5	SQOR	EBNA-LP	Q8AZK7,Q1HVI8	EBV
P08238	HSP90AB1	EBNA-LP	Q8AZK7,Q1HVI8	EBV
P10809	HSPD1	EBNA-LP	Q8AZK7,Q1HVI8	EBV
Q96C36	PYCR2	EBNA-LP	Q8AZK7,Q1HVI8	EBV
P41252	IARS	EBNA-LP	Q8AZK7,Q1HVI8	EBV
P45378	TNNT3	EBNA-LP	Q8AZK7,Q1HVI8	EBV
Q13200	PSMD2	EBNA-LP	Q8AZK7,Q1HVI8	EBV
P55060	CSE1L	EBNA-LP	Q8AZK7,Q1HVI8	EBV
Q9HCC0	MCCC2	EBNA-LP	Q8AZK7,Q1HVI8	EBV
Q5QNW6	HIST2H2BF	EBNA-LP	Q8AZK7,Q1HVI8	EBV
Q9H252	KCNH6	EBNA-LP	Q8AZK7,Q1HVI8	EBV
Q92522	H1FX	EBNA-LP	Q8AZK7,Q1HVI8	EBV
P05198	EIF2S1	EBNA-LP	Q8AZK7,Q1HVI8	EBV
P15531	NME1	EBNA-LP	Q8AZK7,Q1HVI8	EBV
Q99623	PHB2	EBNA-LP	Q8AZK7,Q1HVI8	EBV
P62851	RPS25	EBNA-LP	Q8AZK7,Q1HVI8	EBV
P29966	MARCKS	EBNA-LP	Q8AZK7,Q1HVI8	EBV
Q09028	RBBP4	EBNA-LP	Q8AZK7,Q1HVI8	EBV
P55209	NAP1L1	EBNA1	Q3KSS4,P03211,Q1HVF7	EBV
O60565	GREM1	EBNA1	Q3KSS4,P03211,Q1HVF7	EBV
Q92973	TNPO1	EBNA1	Q3KSS4,P03211,Q1HVF7	EBV
Q6NZI2	CAVIN1	EBNA1	Q3KSS4,P03211,Q1HVF7	EBV
P62891	RPL39	EBNA1	Q3KSS4,P03211,Q1HVF7	EBV
Q99848	EBNA1BP2	EBNA1	Q3KSS4,P03211,Q1HVF7	EBV
P67870	CSNK2B	EBNA1	Q3KSS4,P03211,Q1HVF7	EBV
P15529	CD46	EBNA1	Q3KSS4,P03211,Q1HVF7	EBV
Q9Y4F1	FARP1	EBNA1	Q3KSS4,P03211,Q1HVF7	EBV
P42766	RPL35	EBNA1	Q3KSS4,P03211,Q1HVF7	EBV
P62277	RPS13	EBNA1	Q3KSS4,P03211,Q1HVF7	EBV
Q13185	CBX3	EBNA1	Q3KSS4,P03211,Q1HVF7	EBV
Q99816	TSG101	EBNA1	Q3KSS4,P03211,Q1HVF7	EBV
P68400	CSNK2A1	EBNA1	Q3KSS4,P03211,Q1HVF7	EBV
Q8NDN9	RCBTB1	EBNA1	Q3KSS4,P03211,Q1HVF7	EBV
Q14974	KPNB1	EBNA1	Q3KSS4,P03211,Q1HVF7	EBV
Q15554	TERF2	EBNA1	Q3KSS4,P03211,Q1HVF7	EBV
Q9NZI8	IGF2BP1	EBNA1	Q3KSS4,P03211,Q1HVF7	EBV
O43866	CD5L	EBNA1	Q3KSS4,P03211,Q1HVF7	EBV
O00410	IPO5	EBNA1	Q3KSS4,P03211,Q1HVF7	EBV
Q86WN1	FCHSD1	EBNA1	Q3KSS4,P03211,Q1HVF7	EBV
P25788	PSMA3	EBNA1	Q3KSS4,P03211,Q1HVF7	EBV
O43929	ORC4	EBNA1	Q3KSS4,P03211,Q1HVF7	EBV
Q5SSJ5	HP1BP3	EBNA1	Q3KSS4,P03211,Q1HVF7	EBV
P62899	RPL31	EBNA1	Q3KSS4,P03211,Q1HVF7	EBV
Q8TBB1	LNX1	EBNA1	Q3KSS4,P03211,Q1HVF7	EBV
Q00987	MDM2	EBNA1	Q3KSS4,P03211,Q1HVF7	EBV
Q8IYX8	CEP57L1	EBNA1	Q3KSS4,P03211,Q1HVF7	EBV
Q8IYB3	SRRM1	EBNA1	Q3KSS4,P03211,Q1HVF7	EBV
Q07955	SRSF1	EBNA1	Q3KSS4,P03211,Q1HVF7	EBV
Q9NRD5	PICK1	EBNA1	Q3KSS4,P03211,Q1HVF7	EBV
O95793	STAU1	EBNA1	Q3KSS4,P03211,Q1HVF7	EBV
Q8WV28	BLNK	EBNA1	Q3KSS4,P03211,Q1HVF7	EBV
P29590	PML	EBNA1	Q3KSS4,P03211,Q1HVF7	EBV
Q13415	ORC1	EBNA1	Q3KSS4,P03211,Q1HVF7	EBV
Q9NUQ6	SPATS2L	EBNA1	Q3KSS4,P03211,Q1HVF7	EBV
Q93009	USP7	EBNA1	Q3KSS4,P03211,Q1HVF7	EBV
Q13416	ORC2	EBNA1	Q3KSS4,P03211,Q1HVF7	EBV
Q8N474	SFRP1	EBNA1	Q3KSS4,P03211,Q1HVF7	EBV
P63167	DYNLL1	EBNA1	Q3KSS4,P03211,Q1HVF7	EBV
Q99741	CDC6	EBNA1	Q3KSS4,P03211,Q1HVF7	EBV
P49207	RPL34	EBNA1	Q3KSS4,P03211,Q1HVF7	EBV
P26583	HMGB2	EBNA1	Q3KSS4,P03211,Q1HVF7	EBV
Q3KQU3	MAP7D1	EBNA1	Q3KSS4,P03211,Q1HVF7	EBV
Q99873	PRMT1	EBNA1	Q3KSS4,P03211,Q1HVF7	EBV
Q07021	C1QBP	EBNA1	Q3KSS4,P03211,Q1HVF7	EBV
Q9Y6M1	IGF2BP2	EBNA1	Q3KSS4,P03211,Q1HVF7	EBV
P52292	KPNA2	EBNA1	Q3KSS4,P03211,Q1HVF7	EBV
Q96SB4	SRPK1	EBNA1	Q3KSS4,P03211,Q1HVF7	EBV
O76021	RSL1D1	EBNA1	Q3KSS4,P03211,Q1HVF7	EBV
Q15573	TAF1A	EBNA1	Q3KSS4,P03211,Q1HVF7	EBV
O00505	KPNA3	EBNA1	Q3KSS4,P03211,Q1HVF7	EBV
Q92900	UPF1	EBNA1	Q3KSS4,P03211,Q1HVF7	EBV
Q53T94	TAF1B	EBNA1	Q3KSS4,P03211,Q1HVF7	EBV
O60684	KPNA6	EBNA1	Q3KSS4,P03211,Q1HVF7	EBV
P52294	KPNA1	EBNA1	Q3KSS4,P03211,Q1HVF7	EBV
Q01105	SET	EBNA1	Q3KSS4,P03211,Q1HVF7	EBV
O00425	IGF2BP3	EBNA1	Q3KSS4,P03211,Q1HVF7	EBV
O95271	TNKS	EBNA1	Q3KSS4,P03211,Q1HVF7	EBV
P27352	GIF	EBNA1	Q3KSS4,P03211,Q1HVF7	EBV
Q08117	AES	EBNA1	Q3KSS4,P03211,Q1HVF7	EBV
Q02809	PLOD1	EBNA1	Q3KSS4,P03211,Q1HVF7	EBV
P78362	SRPK2	EBNA1	Q3KSS4,P03211,Q1HVF7	EBV
Q15326	ZMYND11	EBNA1	Q3KSS4,P03211,Q1HVF7	EBV
P27694	RPA1	EBNA1	Q3KSS4,P03211,Q1HVF7	EBV
P39023	RPL3	EBNA1	Q3KSS4,P03211,Q1HVF7	EBV
P61513	RPL37A	EBNA1	Q3KSS4,P03211,Q1HVF7	EBV
Q9UBX5	FBLN5	EBNA1	Q3KSS4,P03211,Q1HVF7	EBV
P19784	CSNK2A2	EBNA1	Q3KSS4,P03211,Q1HVF7	EBV
P28676	GCA	EBNA1	Q3KSS4,P03211,Q1HVF7	EBV
O14744	PRMT5	EBNA1	Q3KSS4,P03211,Q1HVF7	EBV
P46779	RPL28	EBNA1	Q3KSS4,P03211,Q1HVF7	EBV
P62081	RPS7	EBNA1	Q3KSS4,P03211,Q1HVF7	EBV
O76013	KRT36	EBNA1	Q3KSS4,P03211,Q1HVF7	EBV
P30626	SRI	EBNA1	Q3KSS4,P03211,Q1HVF7	EBV
Q9Y371	SH3GLB1	EBNA1	Q3KSS4,P03211,Q1HVF7	EBV
P62847	RPS24	EBNA1	Q3KSS4,P03211,Q1HVF7	EBV
P09455	RBP1	EBNA1	Q3KSS4,P03211,Q1HVF7	EBV
P40429	RPL13A	EBNA1	Q3KSS4,P03211,Q1HVF7	EBV
P46778	RPL21	EBNA1	Q3KSS4,P03211,Q1HVF7	EBV
P52926	HMGA2	EBNA1	Q3KSS4,P03211,Q1HVF7	EBV
Q9H2K2	TNKS2	EBNA1	Q3KSS4,P03211,Q1HVF7	EBV
Q99733	NAP1L4	EBNA1	Q3KSS4,P03211,Q1HVF7	EBV
O95967	EFEMP2	EBNA1	Q3KSS4,P03211,Q1HVF7	EBV
Q99750	MDFI	EBNA1	Q3KSS4,P03211,Q1HVF7	EBV
P29084	GTF2E2	EBNA2	Q69022,P12978,Q3KSV2	EBV
Q92759	GTF2H4	EBNA2	Q69022,P12978,Q3KSV2	EBV
P29083	GTF2E1	EBNA2	Q69022,P12978,Q3KSV2	EBV
Q12824	SMARCB1	EBNA2	Q69022,P12978,Q3KSV2	EBV
Q00403	GTF2B	EBNA2	Q69022,P12978,Q3KSV2	EBV
Q7KZF4	SND1	EBNA2	Q69022,P12978,Q3KSV2	EBV
Q06330	RBPJ	EBNA2	Q69022,P12978,Q3KSV2	EBV
Q7Z5K2	WAPL	EBNA2	Q69022,P12978,Q3KSV2	EBV
Q01892	SPIB	EBNA2	Q69022,P12978,Q3KSV2	EBV
P17947	SPI1	EBNA2	Q69022,P12978,Q3KSV2	EBV
Q15326	ZMYND11	EBNA2	Q69022,P12978,Q3KSV2	EBV
P09455	RBP1	EBNA2	Q69022,P12978,Q3KSV2	EBV
Q9Y371	SH3GLB1	EBNA2	Q69022,P12978,Q3KSV2	EBV
O43866	CD5L	EBNA2	Q69022,P12978,Q3KSV2	EBV
Q86WN1	FCHSD1	EBNA2	Q69022,P12978,Q3KSV2	EBV
Q9UBX5	FBLN5	EBNA2	Q69022,P12978,Q3KSV2	EBV
P06493	CDK1	EBNA2	Q69022,P12978,Q3KSV2	EBV
P25788	PSMA3	EBNA2	Q69022,P12978,Q3KSV2	EBV
Q09472	EP300	EBNA2	Q69022,P12978,Q3KSV2	EBV
P28676	GCA	EBNA2	Q69022,P12978,Q3KSV2	EBV
Q9UHI6	DDX20	EBNA2	Q69022,P12978,Q3KSV2	EBV
P15529	CD46	EBNA2	Q69022,P12978,Q3KSV2	EBV
O95967	EFEMP2	EBNA2	Q69022,P12978,Q3KSV2	EBV
Q8NDN9	RCBTB1	EBNA2	Q69022,P12978,Q3KSV2	EBV
P30626	SRI	EBNA2	Q69022,P12978,Q3KSV2	EBV
P63167	DYNLL1	EBNA2	Q69022,P12978,Q3KSV2	EBV
P20226	TBP	EBNA2	Q69022,P12978,Q3KSV2	EBV
Q8WV28	BLNK	EBNA2	Q69022,P12978,Q3KSV2	EBV
Q08117	AES	EBNA2	Q69022,P12978,Q3KSV2	EBV
P10242	MYB	EBNA2	Q69022,P12978,Q3KSV2	EBV
Q13185	CBX3	EBNA2	Q69022,P12978,Q3KSV2	EBV
P22736	NR4A1	EBNA2	Q69022,P12978,Q3KSV2	EBV
O76013	KRT36	EBNA2	Q69022,P12978,Q3KSV2	EBV
Q06330	RBPJ	EBNA3	Q69138,P12977	EBV
P36578	RPL4	EBNA3	Q69138,P12977	EBV
Q16635	TAZ	EBNA3	Q69138,P12977	EBV
P25788	PSMA3	EBNA3	Q69138,P12977	EBV
P22736	NR4A1	EBNA3	Q69138,P12977	EBV
P48643	CCT5	EBNA3	Q69138,P12977	EBV
P07900	HSP90AA1	EBNA3	Q69138,P12977	EBV
Q9NWZ5	UCKL1	EBNA3	Q69138,P12977	EBV
P35869	AHR	EBNA3	Q69138,P12977	EBV
Q13363	CTBP1	EBNA3	Q69138,P12977	EBV
Q96BW1	UPRT	EBNA3	Q69138,P12977	EBV
Q8HWS3	RFX6	EBNA3	Q69138,P12977	EBV
O00170	AIP	EBNA3	Q69138,P12977	EBV
P20248	CCNA2	EBNA3	Q69138,P12977	EBV
Q93062	RBPMS	EBNA4	P03203,Q1HVG4	EBV
P12814	ACTN1	EBNA4	P03203,Q1HVG4	EBV
Q9BUZ4	TRAF4	EBNA4	P03203,Q1HVG4	EBV
Q15942	ZYX	EBNA4	P03203,Q1HVG4	EBV
P61289	PSME3	EBNA4	P03203,Q1HVG4	EBV
Q96IK5	GMCL1	EBNA4	P03203,Q1HVG4	EBV
P06400	RB1	EBNA4	P03203,Q1HVG4	EBV
Q9Y371	SH3GLB1	EBNA4	P03203,Q1HVG4	EBV
Q8N9N5	BANP	EBNA4	P03203,Q1HVG4	EBV
P25788	PSMA3	EBNA4	P03203,Q1HVG4	EBV
Q8IUQ4	SIAH1	EBNA4	P03203,Q1HVG4	EBV
Q06330	RBPJ	EBNA4	P03203,Q1HVG4	EBV
O43707	ACTN4	EBNA4	P03203,Q1HVG4	EBV
Q9UFD9	RIMBP3	EBNA4	P03203,Q1HVG4	EBV
P01106	MYC	EBNA4	P03203,Q1HVG4	EBV
Q08379	GOLGA2	EBNA4	P03203,Q1HVG4	EBV
P62508	ESRRG	EBNA4	P03203,Q1HVG4	EBV
P61956	SUMO2	EBNA4	P03203,Q1HVG4	EBV
Q9Y676	MRPS18B	EBNA4	P03203,Q1HVG4	EBV
Q12800	TFCP2	EBNA4	P03203,Q1HVG4	EBV
P20248	CCNA2	EBNA4	P03203,Q1HVG4	EBV
Q9UBX5	FBLN5	EBNA6	Q69140,P03204	EBV
P49908	SELENOP	EBNA6	Q69140,P03204	EBV
P63165	SUMO1	EBNA6	Q69140,P03204	EBV
Q9P1T7	MDFIC	EBNA6	Q69140,P03204	EBV
Q09472	EP300	EBNA6	Q69140,P03204	EBV
Q16637	SMN1	EBNA6	Q69140,P03204	EBV
Q6NUQ1	RINT1	EBNA6	Q69140,P03204	EBV
Q13547	HDAC1	EBNA6	Q69140,P03204	EBV
Q15554	TERF2	EBNA6	Q69140,P03204	EBV
P24385	CCND1	EBNA6	Q69140,P03204	EBV
P20248	CCNA2	EBNA6	Q69140,P03204	EBV
Q9Y676	MRPS18B	EBNA6	Q69140,P03204	EBV
Q9UHI6	DDX20	EBNA6	Q69140,P03204	EBV
Q06330	RBPJ	EBNA6	Q69140,P03204	EBV
Q13363	CTBP1	EBNA6	Q69140,P03204	EBV
P04275	VWF	EBNA6	Q69140,P03204	EBV
P06454	PTMA	EBNA6	Q69140,P03204	EBV
O95429	BAG4	EBNA6	Q69140,P03204	EBV
Q96EY1	DNAJA3	EBNA6	Q69140,P03204	EBV
P25788	PSMA3	EBNA6	Q69140,P03204	EBV
Q9Y5V3	MAGED1	EBNA6	Q69140,P03204	EBV
P15531	NME1	EBNA6	Q69140,P03204	EBV
Q93062	RBPMS	EBNA6	Q69140,P03204	EBV
P55345	PRMT2	EBNA6	Q69140,P03204	EBV
Q96R06	SPAG5	EBNA6	Q69140,P03204	EBV
P24864	CCNE1	EBNA6	Q69140,P03204	EBV
Q9HC77	CENPJ	EBNA6	Q69140,P03204	EBV
P55854	SUMO3	EBNA6	Q69140,P03204	EBV
P01106	MYC	EBNA6	Q69140,P03204	EBV
Q15628	TRADD	LMP1	Q1HVB3,P03230	EBV
Q12933	TRAF2	LMP1	Q1HVB3,P03230	EBV
Q13077	TRAF1	LMP1	Q1HVB3,P03230	EBV
Q13114	TRAF3	LMP1	Q1HVB3,P03230	EBV
Q15326	ZMYND11	LMP1	Q1HVB3,P03230	EBV
Q9UMX0	UBQLN1	LMP1	Q1HVB3,P03230	EBV
P08962	CD63	LMP1	Q1HVB3,P03230	EBV
Q13546	RIPK1	LMP1	Q1HVB3,P03230	EBV
P29597	TYK2	LMP1	Q1HVB3,P03230	EBV
Q9UI14	RABAC1	LMP1	Q1HVB3,P03230	EBV
P63279	UBE2I	LMP1	Q1HVB3,P03230	EBV
Q92985	IRF7	LMP1	Q1HVB3,P03230	EBV
Q9UHF1	EGFL7	LMP1	Q1HVB3,P03230	EBV
O14920	IKBKB	LMP1	Q1HVB3,P03230	EBV
P0DMV9	HSPA1B	LMP1	Q1HVB3,P03230	EBV
[truncated: 9,848 more rows]
