# Supplementary material for: Understanding Human-Virus Protein-Protein Interactions Using a Human Protein Complex-Based Analysis Framework
Source: mSystems. 2019 Apr 9;4(2):e00303-18. doi: 10.1128/mSystems.00303-18 (PMC6456672; doi:10.1128/mSystems.00303-18)
Supplement: DATA SET S2 [file mSystems.00303-18-sd002.xlsx]

## Sheet: VTCs
# Data Set S2. List of VTCs related to five viruses.
Viral short name	Complex ID	Complex name	P-value	Q-value
H1N1	2146	Ribosome, cytoplasmic	1.4e-108	2.71e-105
H1N1	2985	Ribosome, cytoplasmic	1.62e-97	1.56e-94
H1N1	491	Spliceosome	5.11e-27	3.29e-24
H1N1	4220	28S ribosomal subunit, mitochondrial	6.39e-26	3.08e-23
H1N1	4504	28S ribosomal subunit, mitochondrial	6.37e-25	2.46e-22
H1N1	2802	Spliceosome	6.28e-24	2.02e-21
H1N1	822	Spliceosome	3.93e-18	1.08e-15
H1N1	3581	F1F0-ATP synthase, mitochondrial	5.62e-18	1.36e-15
H1N1	4295	Spliceosome	2.21e-17	4.74e-15
H1N1	768	PA700 complex	1.4e-15	2.48e-13
H1N1	1337	Nop56p-associated pre-rRNA complex	1.41e-15	2.48e-13
H1N1	572	SMN complex (GEMIN5,4,3), SMN-independent intermediate	4.41e-15	7.1e-13
H1N1	3735	Nop56p-associated pre-rRNA complex	3.18e-14	4.73e-12
H1N1	1639	PA700 complex	3.57e-14	4.92e-12
H1N1	2927	SMN complex (GEMIN5,4,3), SMN-independent intermediate	4.99e-13	6.42e-11
H1N1	220	Multisynthetase complex	5.3e-12	6.02e-10
H1N1	1964	Multisynthetase complex	5.3e-12	6.02e-10
H1N1	3233	Spliceosome	2.84e-11	3.04e-09
H1N1	305	SNARE complex (RINT1, ZW10, p31)	5.63e-11	5.61e-09
H1N1	1694	XPO6-TNPO3-TNPO2-TTI1-INTS3-VAC14-VSIG2-ZW10-XPO7-ATR-COG4-THADA	5.81e-11	5.61e-09
H1N1	2511	PA28-20S proteasome	6.25e-11	5.74e-09
H1N1	2362	F1F0-ATP synthase, mitochondrial	1.73e-10	1.52e-08
H1N1	3684	eIF3 complex (EIF3S6, EIF3S5, EIF3S4, EIF3S3, EIF3S6IP, EIF3S2, EIF3S9, EIF3S12, EIF3S10, EIF3S8, EIF3S1, EIF3S7, PCID1)	3.45e-10	2.9e-08
H1N1	2394	C complex spliceosome	5.66e-10	4.44e-08
H1N1	818	C complex spliceosome	5.98e-10	4.44e-08
H1N1	2667	COG complex	5.98e-10	4.44e-08
H1N1	3998	eIF3 complex (EIF3S6, EIF3S5, EIF3S4, EIF3S3, EIF3S6IP, EIF3S2, EIF3S9, EIF3S12, EIF3S10, EIF3S8, EIF3S1, EIF3S7, PCID1)	6.32e-10	4.52e-08
H1N1	389	MCM complex	3.11e-09	2.07e-07
H1N1	3809	CDC5L core complex	3.11e-09	2.07e-07
H1N1	1090	Spliceosome	4.61e-09	2.96e-07
H1N1	3415	RFC complex	5.05e-09	3.14e-07
H1N1	4557	F1F0-ATP synthase, mitochondrial	5.47e-09	3.3e-07
H1N1	432	COG complex	6.34e-09	3.6e-07
H1N1	3517	SNARE complex (RINT1, ZW10, p31)	6.34e-09	3.6e-07
H1N1	1938	SAFB2-HNRNPA3-ZNF326-KHDRBS1-SAFB-HNRNPA0-HNRNPA1-RBM3-SLTM-ADAR-ILF3	2.75e-08	1.52e-06
H1N1	534	DDB2 complex	6.49e-08	3.33e-06
H1N1	593	SAAL1-EIF2B1-EIF2B5-EIF2B2-EIF2B3-EIF2B4-HEATR3	6.72e-08	3.33e-06
H1N1	1310	SMN complex (GEMIN5,4,3), SMN-independent intermediate	6.72e-08	3.33e-06
H1N1	1801	Large Drosha complex	6.72e-08	3.33e-06
H1N1	4573	F1F0-ATP synthase, mitochondrial	2.39e-07	1.16e-05
H1N1	1512	20S proteasome	3e-07	1.41e-05
H1N1	2726	Spliceosome	4.55e-07	2.09e-05
H1N1	195	F1F0-ATP synthase, mitochondrial	4.93e-07	2.16e-05
H1N1	1057	Spliceosome	4.93e-07	2.16e-05
H1N1	4315	Spliceosome	5.86e-07	2.46e-05
H1N1	2500	Spliceosome	5.86e-07	2.46e-05
H1N1	4426	DGCR8 multiprotein complex	7.12e-07	2.59e-05
H1N1	1150	SMN complex	7.12e-07	2.59e-05
H1N1	1198	SMN complex (GEMIN5,4,3), SMN-independent intermediate	7.12e-07	2.59e-05
H1N1	1427	RNA binding	7.12e-07	2.59e-05
H1N1	2499	F1F0-ATP synthase, mitochondrial	7.12e-07	2.59e-05
H1N1	2784	Nop56p-associated pre-rRNA complex	7.12e-07	2.59e-05
H1N1	3834	Large Drosha complex	7.12e-07	2.59e-05
H1N1	2567	C complex spliceosome	1.21e-06	4.31e-05
H1N1	985	ZSWIM6-SAAL1-EIF2B1-EIF2B5-EIF2B2-EIF2B3-EIF2B4-SCMH1-HEATR3	2.04e-06	7.15e-05
H1N1	2569	CTGF/Hcs24-actin(beta/gamma) complex	2.44e-06	8.4e-05
H1N1	780	CART complex	3.38e-06	0.000114
H1N1	128	F1F0-ATP synthase, mitochondrial	4.58e-06	0.000145
H1N1	904	CARS-MKKS-EPRS-EEF1B2-EEF1G-EEF1D-VARS	4.58e-06	0.000145
H1N1	2125	RFC complex	4.58e-06	0.000145
H1N1	2245	MCM complex	4.58e-06	0.000145
H1N1	913	F1F0-ATP synthase, mitochondrial	7.55e-06	0.0002
H1N1	4404	TTN-TCAP complex	7.55e-06	0.0002
H1N1	1413	TUBA1B-ACSL4-ABCF2-EIF2S3-CAD	7.55e-06	0.0002
H1N1	1516	Large Drosha complex	7.55e-06	0.0002
H1N1	1990	structural constituent of cytoskeleton,	7.55e-06	0.0002
H1N1	2234	EEF1B2-VARS-EEF1A1-EEF1D-EEF1A2	7.55e-06	0.0002
H1N1	2606	COP9 signalosome complex	7.55e-06	0.0002
H1N1	2692	Nop56p-associated pre-rRNA complex	7.55e-06	0.0002
H1N1	2705	HNRPF-HNRPH1 complex	7.55e-06	0.0002
H1N1	2844	KIF14-TNPO1-TNPO2-SAAL1-TNPO3	7.55e-06	0.0002
H1N1	3659	Condensin II	7.55e-06	0.0002
H1N1	4035	prohibitin 2 complex, mitochondrial	7.55e-06	0.0002
H1N1	702	39S ribosomal subunit, mitochondrial	8.43e-06	0.00022
H1N1	990	Nop56p-associated pre-rRNA complex	1.69e-05	0.000428
H1N1	3335	C complex spliceosome	1.69e-05	0.000428
H1N1	836	MeCP1 complex	2.22e-05	0.000555
H1N1	611	RCN1-BTF3-NACA2-HSPD1-CALU-DLST	4.17e-05	0.000926
H1N1	977	F1F0-ATP synthase, mitochondrial	4.17e-05	0.000926
H1N1	1825	SMN complex	4.17e-05	0.000926
H1N1	2264	Large Drosha complex	4.17e-05	0.000926
H1N1	2265	F1F0-ATP synthase, mitochondrial	4.17e-05	0.000926
H1N1	2364	HNRNPAB-EIF4H-HNRNPA1-HNRNPL-HNRNPDL-HNRNPH3	4.17e-05	0.000926
H1N1	4519	HSPD1-ATP5A1-NACA2-BTF3-CALU-DLST	4.17e-05	0.000926
H1N1	3409	TIM50-COIL complex	4.17e-05	0.000926
H1N1	3692	Nop56p-associated pre-rRNA complex	4.17e-05	0.000926
H1N1	3785	PCNA-RFC2-5 complex	4.17e-05	0.000926
H1N1	1296	17S U2 snRNP	4.65e-05	0.00102
H1N1	1972	C complex spliceosome	7.04e-05	0.0013
H1N1	4198	Ran GTPase binding	7.99e-05	0.0013
H1N1	4465	GCN1-MTOR-XPO7-ATR	7.99e-05	0.0013
H1N1	402	HCF-1 complex	7.99e-05	0.0013
H1N1	4502	PGK1-PGAM1-GAPDH-PGAM2	7.99e-05	0.0013
H1N1	443	FAM120A-ILF2-HNRNPL-STRBP	7.99e-05	0.0013
H1N1	498	Kinase maturation complex 1	7.99e-05	0.0013
H1N1	713	ATR-HDAC2 complex	7.99e-05	0.0013
H1N1	750	ATAD3A-TUBB6-TUBA1C-TUBB4A	7.99e-05	0.0013
H1N1	1056	Kinase maturation complex 1	7.99e-05	0.0013
H1N1	1062	nuclear localization sequence binding, protein transporter activity	7.99e-05	0.0013
H1N1	1063	AGO2-FXR1-TNF(alpha)ARE-RNP complex	7.99e-05	0.0013
H1N1	1107	F1F0-ATP synthase, mitochondrial	7.99e-05	0.0013
H1N1	4628	CF IIAm complex (Cleavage factor IIAm complex)	7.99e-05	0.0013
H1N1	1386	SMN complex (GEMIN5,2,3,4, SMN)	7.99e-05	0.0013
H1N1	1523	F1F0-ATP synthase, mitochondrial	7.99e-05	0.0013
H1N1	1530	prohibitin 2 complex, mitochondrial	7.99e-05	0.0013
H1N1	1608	HSDL2-CCDC25-SF1-ATXN2L	7.99e-05	0.0013
H1N1	2100	MDN1-PCBD1-GPD1L-COQ5	7.99e-05	0.0013
H1N1	2110	ATM homodimer complex	7.99e-05	0.0013
H1N1	2112	TUBA1B-ACSL4-ABCF2-EIF2S3	7.99e-05	0.0013
H1N1	2353	PIN1-AUF1 complex	7.99e-05	0.0013
H1N1	2629	aminoacyl-tRNA ligase activity	7.99e-05	0.0013
H1N1	2758	Exon junction complex (EIF4A3, MLN51, UPF3B, MAGOH, Y14, PYM)	7.99e-05	0.0013
H1N1	3141	EEF1B2-VARS-EEF1G-EEF1D	7.99e-05	0.0013
H1N1	3145	CAPRIN1-NUFIP2-G3BP2-USP10	7.99e-05	0.0013
H1N1	3168	SNARE complex (RINT1, ZW10, p31)	7.99e-05	0.0013
H1N1	3231	ribonucleoside binding	7.99e-05	0.0013
H1N1	3261	NAP1L4-HIST1H1T-UTP15-NAP1L1	7.99e-05	0.0013
H1N1	3484	GIPC1-LHCGR complex	7.99e-05	0.0013
H1N1	3789	CF IIAm complex (Cleavage factor IIAm complex)	7.99e-05	0.0013
H1N1	95	Nup 107-160 subcomplex	0.000105	0.00169
H1N1	826	Spliceosome	0.000107	0.00169
H1N1	4335	GLE1-NUPL2-NUP155 complex	0.000107	0.00169
H1N1	44	Phosphatidylinositol 3-kinase (PIK3CA, PIK3R1)	0.000135	0.00205
H1N1	184	SNW1 complex	0.000135	0.00205
H1N1	2052	SERCA-PLN complex	0.000135	0.00205
H1N1	2290	F1F0-ATP synthase, mitochondrial	0.000135	0.00205
H1N1	2918	Kinase maturation complex 1	0.000135	0.00205
H1N1	233	actin bindin	0.000209	0.00312
H1N1	254	CART complex	0.000209	0.00312
H1N1	379	IGF1R-CXCR4-GNAI2-GNB1 complex	0.000216	0.00319
H1N1	3658	Phosphatidylinositol 3-kinase (PIK3CA, PIK3R1)	0.000216	0.00319
H1N1	2679	C complex spliceosome	0.000218	0.00319
H1N1	1704	Emerin complex 1	0.000281	0.00408
H1N1	4540	Sorcin homodimer complex	0.000331	0.00466
H1N1	711	Phosphatidylinositol 3-kinase (PIK3CA, PIK3R1)	0.000331	0.00466
H1N1	1005	C complex spliceosome	0.000331	0.00466
H1N1	4450	PPP2R1A-PPP2R1B-PPP2CA-PPME1-EIF4A1 complex	0.000331	0.00466
H1N1	116	F1F0-ATP synthase, mitochondrial	0.000369	0.00482
H1N1	535	Oligosaccharyltransferase complex (Stt3B variant)	0.000369	0.00482
H1N1	603	F1F0-ATP synthase, mitochondrial	0.000369	0.00482
H1N1	1379	MIB complex	0.000369	0.00482
H1N1	1399	MEP50-PRMT5-ICLN complex	0.000369	0.00482
H1N1	2122	SLC9A3R1-ACTN4 complex	0.000369	0.00482
H1N1	2168	F1F0-ATP synthase, mitochondrial	0.000369	0.00482
H1N1	2729	Exon junction complex (EIF4A3, MLN51, MAGOH, Y14)	0.000369	0.00482
H1N1	3508	transcription factor IIIC multisubunit complex	0.000369	0.00482
H1N1	3606	RFC complex	0.000369	0.00482
H1N1	3744	Spliceosome	0.000369	0.00482
H1N1	1178	NuRD.1 complex	0.000417	0.0054
H1N1	2332	C complex spliceosome	0.000556	0.00715
H1N1	3728	C complex spliceosome	0.00068	0.00812
H1N1	1747	C complex spliceosome	0.000686	0.00812
H1N1	1929	CCT complex (chaperonin containing TCP1 complex)	0.000686	0.00812
H1N1	39	TTI1-XPO6-THADA	0.000846	0.00812
H1N1	55	ATM homodimer complex	0.000846	0.00812
H1N1	4155	mRNA translation	0.000846	0.00812
H1N1	130	HNRNPA0-MARCKSL1-HNRNPAB	0.000846	0.00812
H1N1	201	CCT complex (chaperonin containing TCP1 complex)	0.000846	0.00812
H1N1	235	Calreticulin oligomer complex	0.000846	0.00812
H1N1	248	PI4KA-CAND2-HEATR1	0.000846	0.00812
H1N1	346	DGCR8 multiprotein complex	0.000846	0.00812
H1N1	355	eIF3 complex (EIF3S6, EIF3S5, EIF3S4, EIF3S3, EIF3S6IP, EIF3S2, EIF3S9, EIF3S12, EIF3S10, EIF3S8, EIF3S1, EIF3S7)	0.000846	0.00812
H1N1	417	SF3b complex	0.000846	0.00812
H1N1	4536	ILF2-HNRNPL-STRBP	0.000846	0.00812
H1N1	482	Phosphatidylinositol 3-kinase (PIK3CA, PIK3R1)	0.000846	0.00812
H1N1	594	PIN1-AUF1 complex	0.000846	0.00812
H1N1	696	TUBA1B-ABCF2-EIF2S3	0.000846	0.00812
H1N1	958	TROVE2-SRPK2-GRWD1	0.000846	0.00812
H1N1	969	MSN-RDX-EZR	0.000846	0.00812
H1N1	1007	CCDC25-SF1-ATXN2L	0.000846	0.00812
H1N1	4286	Large Drosha complex	0.000846	0.00812
H1N1	1226	60S ribosomal subunit, cytoplasmic	0.000846	0.00812
H1N1	1380	HSPA9-AFG3L2-TIMM44	0.000846	0.00812
H1N1	1436	prohibitin 2 complex, mitochondrial	0.000846	0.00812
H1N1	1543	IGF1R-CXCR4-GNAI2-GNB1 complex	0.000846	0.00812
H1N1	1676	eIF3 complex (EIF3S6, EIF3S5, EIF3S4, EIF3S3, EIF3S6IP, EIF3S2, EIF3S9, EIF3S12, EIF3S10, EIF3S8, EIF3S1, EIF3S7)	0.000846	0.00812
H1N1	1748	GCN1-XPO7-DNAAF5	0.000846	0.00812
H1N1	1769	Large Drosha complex	0.000846	0.00812
H1N1	2033	17S U2 snRNP	0.000846	0.00812
H1N1	2121	KCTD2-KCTD5-KCTD17	0.000846	0.00812
H1N1	2322	Affixin-actinin(alpha) complex	0.000846	0.00812
H1N1	2339	KPNA4-HUWE1-KPNA3	0.000846	0.00812
H1N1	2360	Calreticulin oligomer complex	0.000846	0.00812
H1N1	2375	Condensin I complex	0.000846	0.00812
H1N1	2436	F1F0-ATP synthase, mitochondrial	0.000846	0.00812
H1N1	2472	NARS-ATXN2-YTHDF2	0.000846	0.00812
H1N1	2546	Heat shock protein	0.000846	0.00812
H1N1	2798	17S U2 snRNP	0.000846	0.00812
H1N1	4579	mTOR complex (MTOR, RAPTOR)	0.000846	0.00812
H1N1	3156	PCBD1-GPD1L-COQ5	0.000846	0.00812
H1N1	3207	TUBB4A-TUBA1C-TUBB6	0.000846	0.00812
H1N1	3267	HNRPF-HNRPH1 complex	0.000846	0.00812
H1N1	4649	PIN1-AUF1 complex	0.000846	0.00812
H1N1	3345	HNRNPDL-HNRNPH3-HNRNPAB	0.000846	0.00812
H1N1	3358	PI4K2A-PRDX1 complex	0.000846	0.00812
H1N1	3418	HRD1 complex	0.000846	0.00812
H1N1	3444	MOGS-CLGN-CANX	0.000846	0.00812
H1N1	3520	UBR5-HADHB-ATP5C1	0.000846	0.00812
H1N1	3806	DNAJA2-DNAJB4-STIP1	0.000846	0.00812
H1N1	3822	F1F0-ATP synthase, mitochondrial	0.000846	0.00812
H1N1	3996	BAG6-HSPA2 complex	0.000846	0.00812
H1N1	4429	MKKS-BBS12 complex	0.00102	0.00937
H1N1	870	CKM-PPME1-GMCL1-CKB-CRK-HK2	0.00102	0.00937
H1N1	996	DDC-FASTKD5-HSPA12B-TARBP1-GNPAT-BSG	0.00102	0.00937
H1N1	1725	Exon junction complex (EIF4A3, MLN51, MAGOH, Y14)	0.00102	0.00937
H1N1	1879	FASTKD1-PI4KA-CAND2-HEATR1-NF1-MON2	0.00102	0.00937
H1N1	4566	F1F0-ATP synthase, mitochondrial	0.00102	0.00937
H1N1	3186	IGF1R-CXCR4-GNAI2-GNB1 complex	0.00102	0.00937
H1N1	3394	DDC-C3orf33-FASTKD5-TARBP1-GNPAT-BSG	0.00102	0.00937
H1N1	3435	Nop56p-associated pre-rRNA complex	0.00102	0.00937
H1N1	3456	PLS1-LCP1-EIF5AL1-MSN-EZR-RDX	0.00102	0.00937
H1N1	1350	C complex spliceosome	0.00127	0.0115
H1N1	3793	nucleic acid binding	0.00127	0.0115
H1N1	1110	ATR-ATRIP complex	0.00214	0.0193
H1N1	4119	COPB1-COPA-COPE-OGFOD1-COPZ1-ARCN1-COPG1	0.00221	0.0194
H1N1	124	PPP2R1A-PPP2R1B-PPP2CA-PPME1-EIF4A1 complex	0.00221	0.0194
H1N1	344	MIB complex	0.00221	0.0194
H1N1	786	Spliceosome	0.00221	0.0194
H1N1	1514	RalBP1-CCNB1-AP2A-NUMB-EPN1 complex	0.00221	0.0194
H1N1	3450	ESCRT-I complex	0.00221	0.0194
H1N1	1713	CCT complex (chaperonin containing TCP1 complex)	0.00247	0.0216
H1N1	4101	MKKS-BBS12 complex	0.00314	0.0234
H1N1	27	HRD1 complex	0.00314	0.0234
H1N1	4171	TFB1M-SRP72-RNMTL1-SPATS2L	0.00314	0.0234
H1N1	4185	RDX-LCP1-EZR-EIF5AL1	0.00314	0.0234
H1N1	4237	tRNA Splicing Ligase Complex	0.00314	0.0234
H1N1	239	NOP14-BYSL-DHPS-NOC4L	0.00314	0.0234
H1N1	354	FASTK-FAM120A-HNRNPH2-PLOD1	0.00314	0.0234
H1N1	4484	PSMC6-MACF1-GNPNAT1-ACBD3	0.00314	0.0234
H1N1	4632	TPM1-TPM2-TPM4-ACTN2	0.00314	0.0234
H1N1	660	Chromobox protein(histone methyltransferase binding)	0.00314	0.0234
H1N1	742	PI4KA-CAND2-NF1-HEATR1	0.00314	0.0234
H1N1	928	MKKS-BBS12 complex	0.00314	0.0234
H1N1	1220	H1FX-TRMT1L-USP10-RRBP1	0.00314	0.0234
H1N1	4319	ARL2-TBCD complex	0.00314	0.0234
H1N1	1430	SF1-CCDC25-PAK3-ATXN2L	0.00314	0.0234
H1N1	1718	TROVE2-MAK16-SRPK2-GRWD1	0.00314	0.0234
H1N1	1721	RACK1-WIPI1-LARP4B-LARP4	0.00314	0.0234
H1N1	1742	ATP6V0A1-FLOT1-ATP6V0D1-ATP6V0A2	0.00314	0.0234
H1N1	1791	PSF-p54(nrb) complex	0.00314	0.0234
H1N1	1883	TROVE2-MAK16-IPO5-GRWD1	0.00314	0.0234
H1N1	1939	MAK16-SRPK2-GRWD1-EIF5	0.00314	0.0234
H1N1	2019	RAE1-NUP214-NUP88-NUP62	0.00314	0.0234
H1N1	2050	SF3b complex	0.00314	0.0234
H1N1	2224	DNA-PK-Ku-eIF2-NF90-NF45 complex	0.00314	0.0234
H1N1	2237	Apoptosis- and splicing-associated protein complex (ASAP-S), SAP18, RNPS1, Acinus-S	0.00314	0.0234
H1N1	2293	Sulphiredoxin-peroxiredoxin complex	0.00314	0.0234
H1N1	2495	LRRC59-BBS9-SLC39A7-EEF1A1	0.00314	0.0234
H1N1	2561	(E.F.G) complex	0.00314	0.0234
H1N1	2568	G3BP2-CAPRIN1-NUFIP2-YME1L1	0.00314	0.0234
H1N1	2740	Chromobox protein(histone methyltransferase binding)	0.00314	0.0234
H1N1	4188	HNRNPUL2-RALY-YTHDC1-TMCO1	0.00314	0.0234
H1N1	3095	FASTK-HNRNPH2-PLOD1-HNRNPA1L2	0.00314	0.0234
H1N1	3167	PGK1-GAPDH-ENO3-TPI1	0.00314	0.0234
H1N1	3193	HNRNPA0-HNRNPA1-RBM3-DUSP11	0.00314	0.0234
H1N1	3209	TRAPP complex	0.00314	0.0234
H1N1	3310	Chromobox protein(histone methyltransferase binding)	0.00314	0.0234
H1N1	3476	12S U11 snRNP	0.00314	0.0234
H1N1	4037	cadherin binding, actin filament binding	0.00314	0.0234
H1N1	1600	WIP-WASp-actin-myosin-IIa complex	0.00409	0.0299
H1N1	1617	DDB2 complex	0.00409	0.0299
H1N1	2628	MIB complex	0.00409	0.0299
H1N1	2660	Transmembrane emp24 domain-containing protein(Golgi transport vesicle coating)	0.00409	0.0299
H1N1	3229	RNA binding,translation initiation factor activity|	0.00409	0.0299
H1N1	150	TREX complex	0.00507	0.0368
H1N1	3045	39S ribosomal subunit, mitochondrial	0.00507	0.0368
H1N1	43	WINAC complex	0.00682	0.0438
H1N1	390	TNF-alpha/NF-kappa B signaling complex (CHUK, BTRC, NFKB2, PPP6C, REL, CUL1, IKBKE, SAPS2, SAPS1, ANKRD28, RELA, SKP1)	0.00682	0.0438
H1N1	776	Nup 107-160 subcomplex	0.00682	0.0438
H1N1	2226	Spliceosome	0.00682	0.0438
H1N1	4116	PFKP-SWAP70-TLN1-ATP6V1D-SND1	0.00731	0.0438
H1N1	4202	NIT2-GAPDH-ENO1-TPI1-PCMT1	0.00731	0.0438
H1N1	217	Spliceosome	0.00731	0.0438
H1N1	458	KPNA4-BCL11A-NRDC-HUWE1-KPNA3	0.00731	0.0438
H1N1	494	IMP3-IMP4-MPP10 complex	0.00731	0.0438
H1N1	565	PPP2R1B-PPP2R5D-PPP2R5C-PPP2R5A-PPP2R5E	0.00731	0.0438
H1N1	709	RBMX-PEO1-NCOA5-APOBEC3B-TAF15	0.00731	0.0438
H1N1	747	HEXB homodimer	0.00731	0.0438
H1N1	824	CF IIAm complex (Cleavage factor IIAm complex)	0.00731	0.0438
H1N1	900	Large Drosha complex	0.00731	0.0438
H1N1	1084	TPI1-GAPDH-ENO1-PCMT1-TKT	0.00731	0.0438
H1N1	1243	MYH2-TPM1-TPM4-ACTN2-TPM3	0.00731	0.0438
H1N1	1553	TROVE2-MAK16-RRP36-GRWD1-SRPK2	0.00731	0.0438
H1N1	4415	DNAJA2-HSPA1B-STIP1-ANXA11-SMAP1	0.00731	0.0438
H1N1	1983	EIF4E-EIF4G3-EIF4ENIF1-STIM2-ANGEL1	0.00731	0.0438
H1N1	2669	PRKRIP1-SNRPA1-HTATSF1-SLC4A1AP-SNRPN	0.00731	0.0438
H1N1	2677	Respiratory chain complex I (holoenzyme), mitochondrial	0.00731	0.0438
H1N1	2750	CF IIAm complex (Cleavage factor IIAm complex)	0.00731	0.0438
H1N1	2754	PFKP-SERPINE2-TLN1-ATP6V1D-SND1	0.00731	0.0438
H1N1	2799	HNRNPUL2-SNIP1-RALY-TMCO1-YTHDC1	0.00731	0.0438
H1N1	3257	PSF-p54(nrb) complex	0.00731	0.0438
H1N1	4478	ATAD3A-TUBB6-AUP1-PDE3A-TUBA1C	0.00731	0.0438
H1N1	3526	RAF1-PPP2-PIN1 complex	0.00731	0.0438
H1N1	3	HNRNPH3-HNRNPA1L2	0.00895	0.0438
H1N1	26	HNRNPA1L2-LONP1	0.00895	0.0438
H1N1	4126	HSPA9-TIMM44	0.00895	0.0438
H1N1	4172	SEC61A1-SEC63	0.00895	0.0438
H1N1	4183	CERS2-CERS6	0.00895	0.0438
H1N1	94	DHX15-EHD2	0.00895	0.0438
H1N1	125	(E.F.G) complex	0.00895	0.0438
H1N1	151	Large Drosha complex	0.00895	0.0438
H1N1	154	CLUH-CAD	0.00895	0.0438
H1N1	193	nuclear protein transport	0.00895	0.0438
H1N1	4296	HIST1H2AG-HIST1H4A	0.00895	0.0438
H1N1	232	PABPC1L-PAIP1	0.00895	0.0438
H1N1	4349	CF IIAm complex (Cleavage factor IIAm complex)	0.00895	0.0438
H1N1	292	GLMN-DNAAF5	0.00895	0.0438
H1N1	327	CANX-HSP90B1	0.00895	0.0438
H1N1	4464	PGK1-GAPDH	0.00895	0.0438
H1N1	419	AFG3L2-ALDH1B1	0.00895	0.0438
H1N1	4103	Prolyl 4-hydroxylase (alpha(III)-type)	0.00895	0.0438
H1N1	446	SRP14-SRP9	0.00895	0.0438
H1N1	476	BZW1-BZW2	0.00895	0.0438
H1N1	530	DYM-SMN1	0.00895	0.0438
H1N1	553	RBM4-RBM4B	0.00895	0.0438
H1N1	574	DNAJA2-STIP1	0.00895	0.0438
H1N1	706	MSH2-MSH6 complex	0.00895	0.0438
H1N1	733	SERCA-PLN complex	0.00895	0.0438
H1N1	770	PHB2-AFG3L2	0.00895	0.0438
H1N1	816	LAMTOR5-LAMTOR1	0.00895	0.0438
H1N1	960	CDC45-PFKL	0.00895	0.0438
H1N1	1034	LARP4-LARP4B	0.00895	0.0438
H1N1	1069	ARL2-TBCD complex	0.00895	0.0438
H1N1	1106	TRAPP complex	0.00895	0.0438
H1N1	1122	Serine-palmitoyltransferase (SPT) complex	0.00895	0.0438
H1N1	1131	CTNNB1-DNMT1 complex	0.00895	0.0438
H1N1	1186	ANXA2-S100A10	0.00895	0.0438
H1N1	1192	STK38-MOB2	0.00895	0.0438
H1N1	1257	HEATR3-TNPO1	0.00895	0.0438
H1N1	1258	AHNAK2-TPM3	0.00895	0.0438
H1N1	1345	FLOT1-FLOT2	0.00895	0.0438
H1N1	1366	MARCKSL1-HNRNPAB	0.00895	0.0438
H1N1	1455	prohibitin 2 complex, mitochondrial	0.00895	0.0438
H1N1	1519	GIPC1-LHCGR complex	0.00895	0.0438
H1N1	1534	FAM83H-SEC13	0.00895	0.0438
H1N1	1546	C19orf43-CIRBP	0.00895	0.0438
H1N1	4290	ATP6V0A1-FLOT1	0.00895	0.0438
H1N1	1577	DHX37-NAT10	0.00895	0.0438
H1N1	1580	U2AF2-LUC7L	0.00895	0.0438
H1N1	1589	ARF5-ARF1	0.00895	0.0438
H1N1	1661	TMSB10-GPI	0.00895	0.0438
H1N1	1702	CALU-RCN2	0.00895	0.0438
H1N1	1737	Large Drosha complex	0.00895	0.0438
H1N1	1750	(E.F.G) complex	0.00895	0.0438
H1N1	1761	PRPSAP1-IVNS1ABP	0.00895	0.0438
H1N1	1764	PGAM1-GAPDH	0.00895	0.0438
H1N1	1774	TUBA1C-TUBB4A	0.00895	0.0438
H1N1	1803	PIN1-AUF1 complex	0.00895	0.0438
H1N1	4405	CAND1-EIF5	0.00895	0.0438
H1N1	2108	BAG3-HSC70-HSPB8-CHIP complex	0.00895	0.0438
H1N1	2111	TPI1-ENO1	0.00895	0.0438
H1N1	2114	PFKFB2-TRIM21	0.00895	0.0438
H1N1	2152	ABCF2-EIF2S3	0.00895	0.0438
H1N1	2227	Heat shock protein	0.00895	0.0438
H1N1	4543	BCR-ABL (p210 fusion protein)-GRB2 complex	0.00895	0.0438
H1N1	2268	BAG6-HSPA2 complex	0.00895	0.0438
H1N1	2316	F1F0-ATP synthase, mitochondrial	0.00895	0.0438
H1N1	4486	VARS-EEF1D	0.00895	0.0438
H1N1	2351	(E.F.G) complex	0.00895	0.0438
H1N1	2386	EIF4B-MAP4	0.00895	0.0438
H1N1	2434	KPNA5-IPO5	0.00895	0.0438
H1N1	4505	PRPS2-PRPS1	0.00895	0.0438
H1N1	2479	GJB2-TFRC	0.00895	0.0438
H1N1	2647	Tubulin alpha/beta chain	0.00895	0.0438
H1N1	2703	MON2-FANCI	0.00895	0.0438
H1N1	2711	TCF25-GPRASP2	0.00895	0.0438
H1N1	2744	alphaB-crystallin-Nav1.5 complex	0.00895	0.0438
H1N1	2842	HAT1-HSPA4L	0.00895	0.0438
H1N1	2856	PGAM4-PGAM2	0.00895	0.0438
H1N1	2874	PSMB1-LAMB1	0.00895	0.0438
H1N1	2916	NOP14-NOC4L	0.00895	0.0438
H1N1	2933	Large Drosha complex	0.00895	0.0438
H1N1	2940	20S proteasome	0.00895	0.0438
H1N1	2941	Exon junction complex (EIF4A3, MLN51, MAGOH, Y14)	0.00895	0.0438
H1N1	2979	MLL1 complex	0.00895	0.0438
H1N1	3025	HIST1H2BJ-HIST2H2AB	0.00895	0.0438
H1N1	3040	NARS-YTHDF2	0.00895	0.0438
H1N1	3188	HNRNPDL-UBAP2L	0.00895	0.0438
H1N1	3198	KPNA4-KPNA3	0.00895	0.0438
H1N1	3235	NF-YA-LaminA complex	0.00895	0.0438
H1N1	3318	Oligosaccharyltransferase complex (Stt3A variant)	0.00895	0.0438
H1N1	3412	DBC1-SIRT1 complex	0.00895	0.0438
H1N1	3414	KRT2-KRT1	0.00895	0.0438
H1N1	3469	PRDX2-PRDX3	0.00895	0.0438
H1N1	3515	DNA-PK-Ku complex	0.00895	0.0438
H1N1	3522	HRD1 complex	0.00895	0.0438
H1N1	3523	HSPA1B-HSPA1L	0.00895	0.0438
H1N1	3758	NUFIP2-G3BP2	0.00895	0.0438
H1N1	3798	HTATSF1-DDX46	0.00895	0.0438
H1N1	3937	PMPCA-PMPCB	0.00895	0.0438
H1N1	3976	GCN1-VAC14	0.00895	0.0438
H1N1	4022	BTF3-DLST	0.00895	0.0438
H1N1	4039	GRWD1-EIF5	0.00895	0.0438
H1N1	4072	PFKM-PFKL	0.00895	0.0438
H1N1	4169	HDAC1-associated core complex cII	0.0105	0.0513
H1N1	1193	SNARE complex (RINT1, ZW10, p31)	0.0105	0.0513
H1N1	1808	55S ribosome, mitochondrial	0.0135	0.0644
H1N1	4397	PDPK1-TMEM45A-KCTD2-POLK-SLC1A3-KCTD5	0.0136	0.0644
H1N1	1331	Cleavage and polyadenylation factor (CPSF)	0.0136	0.0644
H1N1	1644	hTREX84 complex	0.0136	0.0644
H1N1	3230	ATP6V1F-ATP6V1C2-ATP6V1B2-ATP6V1A-ATP6V1G1-ATP6V1H	0.0136	0.0644
H1N1	3390	IPO8-IPO11-ZFP1-ZNF696-ZNF7-BTAF1	0.0136	0.0644
H1N1	3892	DBN1-ACTG1-LRRFIP2-LIMA1-SVIL-TMOD3	0.0136	0.0644
H1N1	3930	Large Drosha complex	0.0136	0.0644
H1N1	3943	tRNA Splicing Ligase Complex	0.0136	0.0644
H1N1	3956	WIP-WASp-actin-myosin-IIa complex	0.0136	0.0644
H1N1	4078	GPR56-CD81-Galpha(q/11)-Gbeta complex	0.0136	0.0644
H1N1	2481	FASTKD2-RPUSD3-WBSCR16-IGF2BP2-MTERF3-MCAT-YTHDC1-PTCD1-NGRN-YARS2-RALY	0.0153	0.0721
H1N1	3367	hTREX84 complex	0.0153	0.0721
H1N1	3808	RBMXL1-APOBEC3B-PEO1-ZNF326-TAF15-RBM12B-NCOA5-RBMX-SAFB2-YLPM1-ZNF638	0.0153	0.0721
H1N1	894	39S ribosomal subunit, mitochondrial	0.0196	0.0918
H1N1	2510	C complex spliceosome	0.0213	0.0928
H1N1	3538	TPM1-TPM2-CNTLN-KLHL21-MYH1-ACTN2-MYH6-TPM3-MYH8-TPM4-TNNI1-DLG5	0.0213	0.0928
H1N1	319	Succinyl-CoA synthetase, ADP-forming	0.0221	0.0928
H1N1	4201	CAPZalpha-CAPZbeta complex	0.0221	0.0928
H1N1	938	PPIL4-RBM5-NSRP1-RBM17-PCNP-HDGFRP2-RBM10	0.0221	0.0928
H1N1	1225	RNA polymerase II core complex	0.0221	0.0928
H1N1	1384	RNA polymerase II core complex	0.0221	0.0928
H1N1	1403	DGCR8 multiprotein complex	0.0221	0.0928
H1N1	1492	Y14-Magoh complex	0.0221	0.0928
H1N1	1656	DOCK7-ARPC3-EFHD2-FAM98B-ACTR3B-DOCK8-LRCH2	0.0221	0.0928
H1N1	3312	ITGA3-ITGB1 complex	0.0221	0.0928
H1N1	3387	Cleavage and polyadenylation factor (CPSF)	0.0221	0.0928
H1N1	4	SACM1L-COPB2-COPG2	0.0252	0.0928
H1N1	41	GEMIN5-ZFP36L2-LSM11	0.0252	0.0928
H1N1	138	TTC14-SRSF1-PTMA	0.0252	0.0928
H1N1	4256	ACADM-SIRT6-GFPT2	0.0252	0.0928
H1N1	161	WDR61-NIN-TRAPPC13	0.0252	0.0928
H1N1	190	ECM29-PTBP3-ACAA2	0.0252	0.0928
H1N1	219	Catenin (alpha) - catenin (beta) complex	0.0252	0.0928
H1N1	4137	CLK3-SRSF8-YWHAH	0.0252	0.0928
H1N1	4406	GANAB-CANX-PRKCSH	0.0252	0.0928
H1N1	4163	PTRH1-RCN2-RCN1	0.0252	0.0928
H1N1	4599	PEF1-ALG2 complex	0.0252	0.0928
H1N1	4612	TUBB2A-TUBA4A-EML1	0.0252	0.0928
H1N1	4647	PFKP-SND1-ATP6V1D	0.0252	0.0928
H1N1	591	ITGA3-ITGB1 complex	0.0252	0.0928
H1N1	613	Prolyl 4-hydroxylase (alpha(I)-type)	0.0252	0.0928
H1N1	642	ATP6V0A1-ATP6V0D1-ATP6V0A2	0.0252	0.0928
H1N1	649	TJP1-TJP2-TPM3	0.0252	0.0928
H1N1	726	PSMC6-GNPNAT1-ACBD3	0.0252	0.0928
H1N1	774	SCRIB-APC complex	0.0252	0.0928
H1N1	943	CBX5-CBX3-SUV39H2	0.0252	0.0928
H1N1	984	Large Drosha complex	0.0252	0.0928
H1N1	1066	BANF1 homodimer protein	0.0252	0.0928
H1N1	1283	ADRBK1-PFKM-PFKL	0.0252	0.0928
H1N1	1291	HAX-1\u2013XIAP complex	0.0252	0.0928
H1N1	1411	EEF1A1-BBS9-SLC39A7	0.0252	0.0928
H1N1	1488	ELAVL2-PABPC1L-PAIP1	0.0252	0.0928
H1N1	1505	UTP14A-DHX37-DKC1	0.0252	0.0928
H1N1	1513	AGO2-FXR1-TNF(alpha)ARE-RNP complex	0.0252	0.0928
H1N1	1597	TMTC3-ANXA2-S100A10	0.0252	0.0928
H1N1	1613	OAT-PGM1-ALDH1B1	0.0252	0.0928
H1N1	1675	MSN-PLS1-EIF5AL1	0.0252	0.0928
H1N1	1711	PRMT7-EIF2S2-ATAD3B	0.0252	0.0928
H1N1	1744	SF3b complex	0.0252	0.0928
H1N1	1767	MNK1-eIF4F complex	0.0252	0.0928
H1N1	1782	DNAJB6-DNAJB8-DNAJB2	0.0252	0.0928
H1N1	1807	ANXA13-ANXA2-S100A10	0.0252	0.0928
H1N1	1822	PRPSAP1-IVNS1ABP-PSPH	0.0252	0.0928
H1N1	1839	TMOD1-FLII-LRRFIP1	0.0252	0.0928
H1N1	1895	LAP3-PTRHD1-ZCCHC17	0.0252	0.0928
H1N1	1911	18S U11/U12 snRNP	0.0252	0.0928
H1N1	1930	PHF6-WBP11-PRPF31	0.0252	0.0928
H1N1	1966	CYC1-UQCRFS1-UQCRC1	0.0252	0.0928
H1N1	1967	BYSL-RIOK2-TSR1	0.0252	0.0928
H1N1	1974	CF IIAm complex (Cleavage factor IIAm complex)	0.0252	0.0928
H1N1	2014	F1F0-ATP synthase, mitochondrial	0.0252	0.0928
H1N1	2024	Spliceosome	0.0252	0.0928
H1N1	2092	HSPA1B-HSPH1-TUSC2	0.0252	0.0928
H1N1	2101	MIB complex	0.0252	0.0928
H1N1	2113	Phosphatidylinositol 3-kinase (PIK3CA, PIK3R1)	0.0252	0.0928
H1N1	2170	AGPS-GNPAT complex	0.0252	0.0928
H1N1	2171	RAB8B-GDI2-RAB1A	0.0252	0.0928
H1N1	2181	PRPS2-PRPS1L1-PRPS1	0.0252	0.0928
H1N1	2191	DDC-TARBP1-BSG	0.0252	0.0928
H1N1	2203	PRMT1 complex	0.0252	0.0928
H1N1	2308	CRIP2-RAC1-SERPINH1	0.0252	0.0928
H1N1	2383	NAA50-PRPSAP2-DNAJC7	0.0252	0.0928
H1N1	2409	MNK1-eIF4F complex	0.0252	0.0928
H1N1	2531	EIF4A3-MLN51 complex	0.0252	0.0928
H1N1	2548	Oligosaccharyltransferase complex (Stt3B variant)	0.0252	0.0928
H1N1	2571	FAM96B-CDKAL1-MMS19	0.0252	0.0928
H1N1	2593	OGDH-PFKP-FLNC	0.0252	0.0928
H1N1	2621	RANBMP-CD39 complex	0.0252	0.0928
H1N1	2700	WDR6-FTSJ1-CDC37	0.0252	0.0928
H1N1	2714	tRNA Splicing Ligase Complex	0.0252	0.0928
H1N1	4554	Large Drosha complex	0.0252	0.0928
H1N1	2767	DRG1-ZC3H15-LRRC41	0.0252	0.0928
H1N1	2848	MAK16-SRPK2-GRWD1	0.0252	0.0928
H1N1	2858	Spliceosome	0.0252	0.0928
H1N1	2878	CAND1-MACF1-ASF1B	0.0252	0.0928
H1N1	2911	MYH7B-TPM4-CKB	0.0252	0.0928
H1N1	2939	Dynein-2 complex, cytoplasmic	0.0252	0.0928
H1N1	2997	Phosphatidylinositol 3-kinase (PIK3CA, PIK3R1)	0.0252	0.0928
H1N1	3008	CCNB1IP1-HIST1H1E-HIST1H1D	0.0252	0.0928
H1N1	3020	PRMT7-CDC123-EIF2S2	0.0252	0.0928
H1N1	3034	Histone H3.3 complex	0.0252	0.0928
H1N1	3053	Y14-Magoh complex	0.0252	0.0928
H1N1	3097	Y14-Magoh complex	0.0252	0.0928
H1N1	3189	SNRNP70-KLHL8-SNRPG	0.0252	0.0928
H1N1	3223	TRAPPC6B-C7orf43-BCL2L14	0.0252	0.0928
H1N1	3241	ZC3H7B-FUS-HNRNPL	0.0252	0.0928
H1N1	4637	Apoptosis- and splicing-associated protein complex (ASAP-L), SAP18, RNPS1, Acinus-L	0.0252	0.0928
H1N1	3328	NOP14-SEMA3C-NOC4L	0.0252	0.0928
H1N1	3380	KHSRP-PCBP2-RAD54L2	0.0252	0.0928
H1N1	3382	UGGT1-NACA-BTF3	0.0252	0.0928
H1N1	3438	Ubiquitin E3 ligase (TRIM25, DDX58)	0.0252	0.0928
H1N1	3509	PCNA-PAF complex	0.0252	0.0928
H1N1	3536	Phosphatidylinositol 3-kinase (PIK3CA, PIK3R1)	0.0252	0.0928
H1N1	3548	BAX homooligomeric complex	0.0252	0.0928
H1N1	3576	PSMD8-SIL1-PDK4	0.0252	0.0928
H1N1	3642	MPZL3-FLOT1-FLOT2	0.0252	0.0928
H1N1	3705	MAT2A-MAT1A-MAT2B	0.0252	0.0928
H1N1	3719	Histone H3.3 complex	0.0252	0.0928
H1N1	3740	ENO1-CMPK1-TPI1	0.0252	0.0928
H1N1	3747	DDB complex	0.0252	0.0928
H1N1	3753	TPM1-MYO1B-DLG5	0.0252	0.0928
H1N1	3804	PMP2-DAZAP1-TAGLN2	0.0252	0.0928
H1N1	3811	FASTK-HNRNPH2-PLOD1	0.0252	0.0928
H1N1	3820	PTBP1-ELAVL1-ANLN	0.0252	0.0928
H1N1	3881	ACKR3-GJB2-TFRC	0.0252	0.0928
H1N1	3905	RGPD5-NUP62-NXT1	0.0252	0.0928
H1N1	3555	Respiratory chain complex I (holoenzyme), mitochondrial	0.0262	0.0964
H1N1	38	AAAS-TMEM214-GLE1-SMPD4-UBE2I-SUMO2-TMEM209-NDC1-SENP2-RCC1-SUMO1-NXF1-NEMP1	0.0285	0.104
H1N1	1573	RNA polymerase II core complex	0.0285	0.104
H1N1	3100	PA28-20S proteasome	0.0285	0.104
H1N1	103	FAM83H-SEC31A-SEC13-CSNK1A1-OCRL-SEC23A-SEC24B-PKP3	0.0329	0.119
H1N1	4277	TFB1M-PRRC2C-CKAP2-HIST1H3A-SRP72-RNMTL1-SPATS2L-SRP19	0.0329	0.119
H1N1	4333	Spliceosome	0.0329	0.119
H1N1	4437	CCT complex (chaperonin containing TCP1 complex)	0.0329	0.119
H1N1	1244	DBIRD complex	0.0329	0.119
H1N1	4442	Ubiquitin E3 ligase (CSN1, CSN8, HRT1, SKP1, SKP2, CUL1, CUL2, CUL3)	0.0329	0.119
H1N1	2474	IGBP1-ATP6V1F-STOM-ATP6V1D-ATP6V1B2-ATP6V1A-ATP6V1E1-ATP6V1H	0.0329	0.119
H1N1	2560	PNUTS-PP1 complex	0.0329	0.119
H1N1	4475	BLM-TOP3A complex	0.0329	0.119
H1N1	2603	Spliceosome	0.0369	0.133
H1N1	3375	RalBP1-CCNB1-AP2A-NUMB-EPN1 complex	0.0425	0.141
H1N1	224	PPIL4-RBM5-NSRP1-RBM17-CCAR1-PCNP-SCAF8-HDGFRP2-RBM10	0.046	0.141
H1N1	447	Respiratory chain complex I (holoenzyme), mitochondrial	0.046	0.141
H1N1	548	RNA polymerase II core complex	0.046	0.141
H1N1	916	(S100A8/S100A9)2 heterotetramer	0.046	0.141
H1N1	1840	DCTN4-DCTN5-DCTN3-DCTN1-DCTN6-DCTN2-ACTR10-ACTR1A-ACTR1B	0.046	0.141
H1N1	3348	ITGA5-ITGB4 complex	0.046	0.141
H1N1	3695	NIN-BEGAIN-KIFC3-CEP170B-RFWD3-RUFY2-FRAT2-CEP170-PCYT1A	0.046	0.141
H1N1	3872	C complex spliceosome	0.046	0.141
H1N1	4128	PGK1-PGK2-ENO3-GPI	0.0472	0.141
H1N1	63	Large Drosha complex	0.0472	0.141
H1N1	4219	RBM25-SLC30A4-AKAP12-PRPF40B	0.0472	0.141
H1N1	4227	TMOD1-LRRFIP1-FLII-AGTPBP1	0.0472	0.141
H1N1	134	SDHAF2-PDHA2-SDHB-SDHA	0.0472	0.141
H1N1	194	PHGDH-RAD23B-UBQLN1-UBQLN4	0.0472	0.141
H1N1	4394	SNAPc (small nuclear RNA-activating protein) complex	0.0472	0.141
H1N1	4418	BAX homooligomeric complex	0.0472	0.141
H1N1	4420	GSS-MRI1-TIMM44-RBKS	0.0472	0.141
H1N1	4439	RAF1-PPP2-PIN1 complex	0.0472	0.141
H1N1	362	GPR56-CD81-Galpha(q/11)-Gbeta complex	0.0472	0.141
H1N1	383	Cofilin-actin-CAP1 complex	0.0472	0.141
H1N1	4510	PGK1-PEBP1-ENO2-GAPDH	0.0472	0.141
H1N1	416	CDH1-SKP2 complex	0.0472	0.141
H1N1	4520	NIT2-PGAM1-GAPDH-SCP2	0.0472	0.141
H1N1	4538	PNKD-MLXIP-PPARGC1B-DCUN1D5	0.0472	0.141
H1N1	487	NAP1L3-FAM9A-GOPC-PTRF	0.0472	0.141
H1N1	554	TBCD-ARL2 complex	0.0472	0.141
H1N1	555	Dynein-2 complex, cytoplasmic	0.0472	0.141
H1N1	589	PRKRIP1-SNRPA1-GPATCH11-SNRPN	0.0472	0.141
H1N1	599	PNKD-MLXIP-PPFIBP1-PPARGC1B	0.0472	0.141
H1N1	647	PFKM-ADRBK1-PTPRF-PFKL	0.0472	0.141
H1N1	701	HMGB1-HMGB2-HSC70-ERP60-GAPDH complex	0.0472	0.141
H1N1	837	GR-hnRNP U complex	0.0472	0.141
H1N1	4257	PNKD-MLXIP-GOLPH3L-PPARGC1B	0.0472	0.141
H1N1	882	Catenin (alpha) - catenin (beta) complex	0.0472	0.141
H1N1	903	PTGR2-CCT2-DNAJC19-FASN	0.0472	0.141
H1N1	944	FASTK-HNRNPH2-PLOD1-EPS8L2	0.0472	0.141
H1N1	1009	RBFOX2-PLEKHB1-DAZAP2-RBPMS	0.0472	0.141
H1N1	1033	APPBP1-UBA3 complex	0.0472	0.141
H1N1	1078	HMBS-VPS4A-HNRNPH3-HNRNPA1L2	0.0472	0.141
H1N1	1108	DNAJC11-RMDN3-ATAD1-ACBD5	0.0472	0.141
H1N1	1208	Mi2/NuRD complex	0.0472	0.141
H1N1	1222	TRAPP complex	0.0472	0.141
H1N1	1232	Y14-Magoh complex	0.0472	0.141
H1N1	1256	SH3GL1-FRG1-SH3GL3-SH3GL2	0.0472	0.141
H1N1	1330	Ku antigen complex	0.0472	0.141
H1N1	1376	KCTD2-POLK-TMEM45A-KCTD5	0.0472	0.141
H1N1	1378	C complex spliceosome	0.0472	0.141
H1N1	1389	Ubiquitin E3 ligase (TRIM25, DDX58)	0.0472	0.141
H1N1	1431	C1orf52-SDE2-DHX34-RAB43	0.0472	0.141
H1N1	1581	PEF1-ALG2 complex	0.0472	0.141
H1N1	1672	ITGA5-ITGB4 complex	0.0472	0.141
H1N1	1733	Dynein-2 complex, cytoplasmic	0.0472	0.141
H1N1	1768	Respiratory chain complex I (holoenzyme), mitochondrial	0.0472	0.141
H1N1	1816	SETDB1-containing HMTase complex	0.0472	0.141
H1N1	1828	CHD6-CHD7-HSP90B1-CHD9	0.0472	0.141
H1N1	1965	GR-hnRNP U complex	0.0472	0.141
H1N1	2005	INIP-INTS3-NABP1-NABP2	0.0472	0.141
H1N1	2009	DNA-PK-Ku complex	0.0472	0.141
H1N1	2036	CEP170-FRAT2-KIFC3-PCYT1A	0.0472	0.141
H1N1	2055	ZNF579-RBM23-C1QBP-LBR	0.0472	0.141
H1N1	2162	APP-TOM40 complex	0.0472	0.141
H1N1	2166	CALCOCO1-NUMB-AP2M1-KIF13A	0.0472	0.141
H1N1	2192	MIB complex	0.0472	0.141
H1N1	2235	HNRNPUL2-SNIP1-RALY-YTHDC1	0.0472	0.141
H1N1	2258	CTSD-C8orf82-ETFA-LYRM5	0.0472	0.141
H1N1	2278	B3GAT3-KIAA1468-NLGN1-WDR13	0.0472	0.141
H1N1	2301	ZNF131-GMCL1-MBIP-FAM92A1	0.0472	0.141
H1N1	2416	PPP2R1B-PPP2R5D-PPP2R5A-PPP2R5E	0.0472	0.141
H1N1	2480	PLOD3-COLGALT2-PLOD2-COLGALT1	0.0472	0.141
H1N1	2502	MIB complex	0.0472	0.141
H1N1	2553	PFKM-ADRBK1-CSTF1-PFKL	0.0472	0.141
H1N1	2630	GR-hnRNP U complex	0.0472	0.141
H1N1	2641	Respiratory chain complex I (holoenzyme), mitochondrial	0.0472	0.141
H1N1	2685	EIF4E-ANGEL1-EIF4ENIF1-EIF4EBP1	0.0472	0.141
H1N1	2734	phosphatase complex	0.0472	0.141
H1N1	2751	RAD6A-KCMF1-UBR4 complex	0.0472	0.141
H1N1	2771	ITGA6-ITGB1 complex	0.0472	0.141
H1N1	2801	CYC1-UQCRB-UQCRFS1-UQCRC1	0.0472	0.141
H1N1	2819	SETDB1-containing HMTase complex	0.0472	0.141
H1N1	2887	CYP51A1-THEM6-EPHX1-DHRS7	0.0472	0.141
H1N1	4589	CEP170-NIN-KIFC3-FRAT2	0.0472	0.141
H1N1	2976	PGK1-NIT2-GAPDH-ENO3	0.0472	0.141
H1N1	2980	HSPA4L-HAT1-CDV3-TRAIP	0.0472	0.141
H1N1	4594	RETSAT-THEM6-SLC27A3-DHRS7	0.0472	0.141
H1N1	2996	CCAR1-SLTM-PURB-ABCF1	0.0472	0.141
H1N1	3014	Tacc1-chTOG-AuroraA complex	0.0472	0.141
H1N1	3096	Heat shock protein family	0.0472	0.141
H1N1	3116	B3GAT3-KIAA1468-NLGN2-WDR13	0.0472	0.141
H1N1	3210	AIP-DPY30-TXN-TXN2	0.0472	0.141
H1N1	3292	SERPINB13-VWA8-PAICS-GART	0.0472	0.141
H1N1	3302	SRP72-HIST2H3A;-RNMTL1-SPATS2L	0.0472	0.141
H1N1	3317	SDF2L1-SERPINB4-RSPH10B2-DNAJB11	0.0472	0.141
H1N1	3341	VWA8-FBP1-PAICS-GART	0.0472	0.141
H1N1	3389	GPR56-CD81-Galpha(q/11)-Gbeta complex	0.0472	0.141
H1N1	3391	ATR-ATRIP complex	0.0472	0.141
H1N1	3507	UTP3-EIF6-DDX55-DDX18	0.0472	0.141
H1N1	3560	GSS-MRI1-TNRC6C-TIMM44	0.0472	0.141
H1N1	3629	SCIN-FLII-LRRFIP1-TMOD1	0.0472	0.141
H1N1	3799	MNK1-eIF4F complex	0.0472	0.141
H1N1	3893	RECQL-HPCAL1-EIF2AK2-CYP1A1	0.0472	0.141
H1N1	3934	POLD3-CISD1-SRR-MTPAP	0.0472	0.141
H1N1	3970	BCR-ABL (p210 fusion protein)-GRB2 complex	0.0472	0.141
H1N1	3975	DNA ligase III-XRCC1 complex	0.0472	0.141
H1N1	3993	TNF-alpha/NF-kappa B signaling complex (CHUK, BTRC, NFKB2, PPP6C, REL, CUL1, IKBKE, SAPS2, SAPS1, ANKRD28, RELA, SKP1)	0.0472	0.141
H1N1	4064	SLC1A3-PDPK1-TMEM45A-KCTD5	0.0472	0.141
H1N1	4095	LDHC-ARF4-CST3-ARF1	0.0472	0.141
H1N1	206	TRAPP complex	0.0612	0.182
H1N1	598	CAT-SOD2-ADSL-CBSL-BPNT1-ETFA-FABP5-ABAT-QDPR-TAGLN3	0.0612	0.182
H1N1	3366	STRIPAK complex	0.0612	0.182
H1N1	3973	Respiratory chain complex I (holoenzyme), mitochondrial	0.0612	0.182
H1N1	2095	PDZD8-EPHX1-TYW1-DHRS7-GHDC-RETSAT-TEX264-PDE3B-DGKE-CYP51A1-ESYT1-SLC27A3-ATP2A3-UPK3BL-THEM6-PREB-VRK2	0.0701	0.208
H1N1	2797	STRIPAK complex	0.0701	0.208
H1N1	50	YDJC-TPI1-TKT-PCMT1-ENO1	0.0737	0.208
H1N1	66	Tacc1-chTOG-AuroraA complex	0.0737	0.208
H1N1	4244	LDHC-ARF5-CST3-ARF1-LDHAL6B	0.0737	0.208
H1N1	157	Spliceosome	0.0737	0.208
H1N1	199	GNAS-OCIAD1-GNAL-TRO-MAGED2	0.0737	0.208
H1N1	4306	PRKAR1B-PRKACB-PRKAR1A-CEP68-AKAP11	0.0737	0.208
H1N1	4152	PRMT1 complex	0.0737	0.208
H1N1	569	FAM120A-MAP3K4-WDR91-SYNCRIP-TBC1D10B	0.0737	0.208
H1N1	639	MNK1-eIF4F complex	0.0737	0.208
H1N1	665	RAB5-EEA1 complex	0.0737	0.208
H1N1	1105	Respiratory chain complex I (holoenzyme), mitochondrial	0.0737	0.208
H1N1	1195	PPM1A-PPM1B-INPPL1-MTHFR-ATP6V1H	0.0737	0.208
H1N1	1352	PPP2R2A-FBXL16-PPP2R2D-FAM122A-UNG	0.0737	0.208
H1N1	1358	PMP2-FABP5-TAGLN3-HINT1-ENO1	0.0737	0.208
H1N1	1401	ATP6V1C2-ATP6V1G1-ATP6V1G2-MAGEA2-ATP6V1E2	0.0737	0.208
H1N1	1433	Mitotic checkpoint complex (MCC)	0.0737	0.208
H1N1	1474	SNAPc (small nuclear RNA-activating protein) complex	0.0737	0.208
H1N1	1663	BAG6-HSPA2 complex	0.0737	0.208
H1N1	1758	IGF2BP1 complex	0.0737	0.208
H1N1	1932	Y14-Magoh complex	0.0737	0.208
H1N1	2017	UGDH-AARS-VWA8-AACS-RBKS	0.0737	0.208
H1N1	2067	GARS-ASNS-GALE-CAP2-CAP1	0.0737	0.208
H1N1	2523	PMP2-DAZAP1-PPIAL4D-TKTL2-TAGLN2	0.0737	0.208
H1N1	2529	CYP51A1-ESYT1-EPHX1-DHRS7-ATP2A3	0.0737	0.208
H1N1	2663	SEC23B-SEC13-SEC24B-SEC31A-SEC24D	0.0737	0.208
H1N1	2683	B3GAT3-KIAA1468-NLGN1-NLGN2-WDR13	0.0737	0.208
H1N1	2790	TNF-alpha/NF-kappa B signaling complex (CHUK, BTRC, NFKB2, PPP6C, REL, CUL1, IKBKE, SAPS2, SAPS1, ANKRD28, RELA, SKP1)	0.0737	0.208
H1N1	2810	CSRP1-FSCN1-UBE2M-CELF1-WDR82	0.0737	0.208
H1N1	2852	EIF4E-ANGEL1-EIF4ENIF1-STIM2-EIF4EBP1	0.0737	0.208
H1N1	2961	MON2-FAAP20-CIR1-IPO13-FANCI	0.0737	0.208
H1N1	3081	Ku antigen complex	0.0737	0.208
H1N1	3119	Apoptosis- and splicing-associated protein complex (ASAP-L), SAP18, RNPS1, Acinus-L	0.0737	0.208
H1N1	3154	Sororin-cohesin complex	0.0737	0.208
H1N1	3427	CCDC117-ECHDC1-STIP1-HSPA1B-ANXA11	0.0737	0.208
H1N1	3430	UGP2-UGDH-AACS-NAPRT-AARS	0.0737	0.208
H1N1	1199	CTLH complex	0.0784	0.22
H1N1	1497	Sororin-cohesin complex	0.0784	0.22
H1N1	3765	Pericentrin-GCP complex	0.0784	0.22
H1N1	3807	CRCP-GPN3-POLR1C-POLR3D-POLR3K-GPN1-POLR3H-POLR3B-POLR3A-POLR3G-POLR3C	0.0784	0.22
H1N1	976	ARPC4-SIPA1-RAI14-MYO5C-PPP1R9B-ARHGAP21-FLII-CORO1C-SSH2-CFL2-MYO5B-ARHGAP11A-ZBTB20-CFL1-TWF1-WDR1-PLEKHG3-CORO2A	0.0836	0.234
H1N1	56	C10orf12-HIST1H1E	0.0946	0.264
H1N1	4242	C10orf12-CTBP1	0.0946	0.264
H1N1	808	CALM1-TPM4	0.0946	0.264
H1N1	4132	OSBPL9-CXorf57-OSBPL11-ENDOG-DNAJA1-UQCRQ	0.104	0.279
H1N1	4276	PGM5-DBI-PMP2-FABP5-HSPE1-HINT1	0.104	0.279
H1N1	4448	CLK3-PABPN1-MKRN1-CLK2-ZC3H14-SRSF8	0.104	0.279
H1N1	431	Ubiquitin-conjugating enzyme E2 (UBC13-UEV1A)	0.104	0.279
H1N1	610	Respiratory chain complex I (holoenzyme), mitochondrial	0.104	0.279
H1N1	4221	PGM5-FH-DBI-PMP2-FABP5-PDCD6IP	0.104	0.279
H1N1	789	Respiratory chain complex I (holoenzyme), mitochondrial	0.104	0.279
H1N1	1383	Y14-Magoh complex	0.104	0.279
H1N1	1604	LSm2-8 complex	0.104	0.279
H1N1	2006	LSm2-8 complex	0.104	0.279
H1N1	2035	Nav1.2-beta2 complex	0.104	0.279
H1N1	2908	DJ-1-SNCA complex, high molecular weight complex	0.104	0.279
H1N1	2910	DDB complex	0.104	0.279
H1N1	4583	C1orf50-NME2-FKBP1B-AHCY-HIBCH-TBCA	0.104	0.279
H1N1	3028	GPX4-ENO2-FABP5-HINT1-ENO1-TAGLN	0.104	0.279
H1N1	3029	SPIN2B-YRDC-C11orf84-SPIN4-SPIN1-TOPORS	0.104	0.279
H1N1	3162	GNAS-OCIAD1-GNB2-GNAL-TRO-GNG12	0.104	0.279
H1N1	3282	PRPF4B-U2AF1L4-CDK11A-SERPINE1-U2AF2-SAP30BP	0.104	0.279
H1N1	3401	MUS81-CDS1 complex	0.104	0.279
H1N1	3644	PPP1CB-SYNPO-MYO1B-ACTRT1-CALML3-CPM	0.104	0.279
H1N1	3833	SLC7A6OS-AAR2-EAPP-ECD-TSSC4-NCDN	0.104	0.279
H1N1	3939	STAT5A homodimer complex	0.104	0.279
H1N1	4014	C complex spliceosome	0.104	0.279
H1N1	4051	GARP complex	0.104	0.279
H1N1	4066	PEO1-RBM12B-NCOA5-RBMX-YLPM1-ZNF638	0.104	0.279
H1N1	61	Mitotic checkpoint complex (MCC)	0.136	0.309
H1N1	64	Tacc1-chTOG-AuroraA complex	0.136	0.309
H1N1	105	TPM1-TPM2-CNTLN-ACTN2-MYH6-TNNI1-DLG5	0.136	0.309
H1N1	4229	PRKACG-ANKRD26-PRKAR1B-PRKAR1A-GPR161-AKAP3-AKAP11	0.136	0.309
H1N1	142	(S100A8/S100A9)2 heterotetramer	0.136	0.309
H1N1	204	SNF2h-cohesin-NuRD complex	0.136	0.309
H1N1	427	RNA polymerase II (RNAPII)	0.136	0.309
H1N1	4657	CNN3-FABP5-GLRX-HINT1-PPIF-GOT2-TALDO1	0.136	0.309
H1N1	2131	Respiratory chain complex I (holoenzyme), mitochondrial	0.136	0.309
H1N1	2516	Spliceosome	0.136	0.309
H1N1	2583	Dynein-2 complex, cytoplasmic	0.136	0.309
H1N1	2821	Spliceosome	0.136	0.309
H1N1	2871	PPP1R9A-LMTK2-C20orf27-CBARP-SNCAIP-ERBB2IP-PPP1CC	0.136	0.309
H1N1	3270	PKP2-SEC16A-FAM83B-USO1-BLZF1-BTBD3-SLC30A6	0.136	0.309
H1N1	4063	ZNHIT2-TSSC4-AAR2-EAPP-ECD-SLC7A6OS-NCDN	0.136	0.309
H1N1	4409	SPG4-SPG12 complex	0.171	0.309
H1N1	348	COA6-TAX1BP3-NEDD8-HIBADH-PRCP-CAB39-CPOX-ETFB	0.171	0.309
H1N1	461	p21(ras)GAP-Fyn-Lyn-Yes complex, thrombin stimulated	0.171	0.309
H1N1	517	CP-MPO complex	0.171	0.309
H1N1	1385	ATL2-SPG31 complex	0.171	0.309
H1N1	1524	KPNA2-KPNB1 complex	0.171	0.309
H1N1	2180	CtBP complex	0.171	0.309
H1N1	2635	FASTKD2-TRUB2-MTERF3-MCAT-PTCD1-NGRN-YARS2-WBSCR16	0.171	0.309
H1N1	2652	HAUS augmin-like complex	0.171	0.309
H1N1	2688	DCTN4-DCTN5-DCTN3-DCTN1-DCTN6-ACTR10-ACTR1A-ACTR1B	0.171	0.309
H1N1	3062	PNUTS-PP1 complex	0.171	0.309
H1N1	3251	DJ-1-SNCA complex, high molecular weight complex	0.171	0.309
H1N1	4096	TRAF2-cIAP1/BIRC2 complex	0.18	0.309
H1N1	11	SLC9A3R1-ACTN4 complex	0.18	0.309
H1N1	4111	ELMO1-DOCK1-CRKII complex	0.18	0.309
H1N1	21	DNAJC28-ATP5F1	0.18	0.309
H1N1	28	PPP1R1A-SPEM1	0.18	0.309
H1N1	4129	FAM175B-BRE	0.18	0.309
H1N1	34	TRA2A-CLK1	0.18	0.309
H1N1	40	Sorcin homodimer complex	0.18	0.309
H1N1	4158	TM4SF20-CD74	0.18	0.309
H1N1	71	CIAO1-FAM96A	0.18	0.309
H1N1	82	Hsp90-p23 complex	0.18	0.309
H1N1	4194	ATP2B1-ATP2B3	0.18	0.309
H1N1	4209	G6PD-ALDH1B1	0.18	0.309
H1N1	4233	KPRP-ECM1	0.18	0.309
H1N1	156	MTMR3-PNO1	0.18	0.309
H1N1	4264	NISCH-CDV3	0.18	0.309
H1N1	169	MPZL3-FLOT2	0.18	0.309
H1N1	4268	MCM10-MCM6	0.18	0.309
H1N1	4311	GNG4-GNB1	0.18	0.309
H1N1	192	Y14-Magoh complex	0.18	0.309
H1N1	4298	ALDH3A2-CPT1A	0.18	0.309
H1N1	234	PTMA-UVSSA	0.18	0.309
H1N1	4346	ROCK1-MAGEB4	0.18	0.309
H1N1	255	GPD1L-RPIA	0.18	0.309
H1N1	266	PTRH1-RCN1	0.18	0.309
H1N1	302	FAM114A2-TMEM51	0.18	0.309
H1N1	4399	CTSB-LGALS1	0.18	0.309
H1N1	308	WWTR1-YAP1 complex	0.18	0.309
H1N1	309	ANO3-HSPA5	0.18	0.309
H1N1	314	CHMP6-BAIAP2	0.18	0.309
H1N1	4412	RBFOX2-RBPMS	0.18	0.309
H1N1	4414	NHP2-PELO	0.18	0.309
H1N1	326	TNF-alpha/NF-kappa B signaling complex 10	0.18	0.309
H1N1	4431	PPID-OAT	0.18	0.309
H1N1	4434	CLTC-PI4K2A complex	0.18	0.309
H1N1	4453	CTSB-HSPB1	0.18	0.309
H1N1	4454	PPP3CB-RCAN3	0.18	0.309
H1N1	4455	FAF2-ARL14EP	0.18	0.309
H1N1	4456	METTL17-EZR	0.18	0.309
H1N1	377	SUGP2-PTBP1	0.18	0.309
H1N1	4474	UFL1-UFM1	0.18	0.309
H1N1	398	SMARCAL1-ARMC6	0.18	0.309
H1N1	4164	CYC1-UQCRFS1	0.18	0.309
H1N1	411	NDUFA10-SPATA20	0.18	0.309
H1N1	413	JOSD1-EIF3F	0.18	0.309
H1N1	423	SIRT6-GFPT2	0.18	0.309
H1N1	4531	ARFGAP3-ARFGAP1	0.18	0.309
H1N1	438	ETFB-LDHA	0.18	0.309
H1N1	4537	CDH1-CKS1B complex	0.18	0.309
H1N1	4545	KIDINS220-UBE3C	0.18	0.309
H1N1	454	GOLGA4-NOL11	0.18	0.309
H1N1	4551	SGSM3-HLA-B	0.18	0.309
H1N1	457	CD2AP-NUDC	0.18	0.309
H1N1	465	SPIN4-SPIN1	0.18	0.309
H1N1	466	SDCBP-TARSL2	0.18	0.309
H1N1	469	RAB1B-GDI2	0.18	0.309
H1N1	4574	DYNLL1-GLCCI1	0.18	0.309
H1N1	483	RDX-TKTL2	0.18	0.309
H1N1	489	ENOPH1-ANKFY1	0.18	0.309
H1N1	492	TGM1-KPRP	0.18	0.309
H1N1	496	NARS2-NUDT19	0.18	0.309
H1N1	497	FARS2-BMS1	0.18	0.309
H1N1	499	ACO2-MDH2	0.18	0.309
H1N1	505	DDC-BSG	0.18	0.309
H1N1	4611	H3F3A-LACC1	0.18	0.309
H1N1	4620	RARS2-GFM2	0.18	0.309
H1N1	4623	RAB5-EEA1 complex	0.18	0.309
H1N1	532	SPR-SERPINH1	0.18	0.309
H1N1	538	KLHL21-ZBTB44	0.18	0.309
H1N1	571	NRG1-IKZF4 complex	0.18	0.309
H1N1	592	DNAJB11-ROCK2	0.18	0.309
H1N1	604	WDFY2-UTP6	0.18	0.309
H1N1	607	CTSA-CTSD	0.18	0.309
H1N1	624	CBFA2T2-PRDM6	0.18	0.309
H1N1	4658	ERLIN2-RIC3	0.18	0.309
H1N1	633	HSDL2-CPT2	0.18	0.309
H1N1	651	ORC5-ORC1 complex	0.18	0.309
H1N1	669	PKLR-PRKACA	0.18	0.309
H1N1	684	DBIRD complex	0.18	0.309
H1N1	703	FNIP1-COPS5	0.18	0.309
H1N1	723	PTBP3-ARFGAP2	0.18	0.309
H1N1	727	PTPN4-KCTD17	0.18	0.309
H1N1	754	MAK16-GRWD1	0.18	0.309
H1N1	763	ACSL3-ACSL5	0.18	0.309
H1N1	767	MYL12B-MYL6	0.18	0.309
H1N1	787	GFPT1-TARSL2	0.18	0.309
H1N1	788	PPP2R2A-FAM122A	0.18	0.309
H1N1	793	NUDT5-HK2	0.18	0.309
H1N1	795	DYNC1I2-DYNLRB2	0.18	0.309
H1N1	797	NIT2-GAPDH	0.18	0.309
H1N1	4528	GABARAPL2-EZR	0.18	0.309
H1N1	821	WDR6-FTSJ1	0.18	0.309
H1N1	4234	PRPF38B-LUC7L	0.18	0.309
H1N1	832	RNA-induced silencing complex, RISC	0.18	0.309
H1N1	838	PREPL-MCCC1	0.18	0.309
H1N1	842	OPA1-ARHGAP17	0.18	0.309
H1N1	850	SLC25A20-SLC25A6	0.18	0.309
H1N1	862	ADNP-ZNF524	0.18	0.309
H1N1	869	TMEM87A-TM9SF3	0.18	0.309
H1N1	884	RGPD5-NXT1	0.18	0.309
H1N1	910	SLC7A1-SLC33A1	0.18	0.309
H1N1	914	FANCI-CIR1	0.18	0.309
H1N1	917	MYH13-RPLP2	0.18	0.309
H1N1	920	RFX3-PABPC5	0.18	0.309
H1N1	924	NME2-TRABD	0.18	0.309
H1N1	935	HNRNPUL1-WDR44	0.18	0.309
H1N1	942	CDK13-FBXO44	0.18	0.309
H1N1	971	PFKP-ATP6V1D	0.18	0.309
H1N1	973	GFPT1-SIRT6	0.18	0.309
H1N1	975	CTPS1-SNX3	0.18	0.309
H1N1	993	GABPA-GABPB1	0.18	0.309
H1N1	1014	PAR6-CDC42 complex	0.18	0.309
H1N1	1018	TCEAL4-USP11	0.18	0.309
H1N1	1035	SUA1-UBA2 complex	0.18	0.309
H1N1	1037	C7orf43-BCL2L14	0.18	0.309
H1N1	1039	ATP6V1G1-ATP6V1F	0.18	0.309
H1N1	1053	XPO6-VSIG2	0.18	0.309
H1N1	1065	ACOX1-DNAJA3	0.18	0.309
H1N1	1071	Chromatin assembly complex (CAF-1 complex)	0.18	0.309
H1N1	1074	AHCY-FH	0.18	0.309
H1N1	1079	C11orf84-SPIN3	0.18	0.309
H1N1	1083	HSPD1-LRRC28	0.18	0.309
H1N1	1118	HNRNPH2-NSFL1C	0.18	0.309
H1N1	1130	CAND1-CUL1-RBX1 complex	0.18	0.309
H1N1	1135	APP-TOM40 complex	0.18	0.309
H1N1	1154	APH1A-PSEN1-NCSTN complex	0.18	0.309
H1N1	1165	PCNA-PAF complex	0.18	0.309
H1N1	4297	NR2E1-TMSB10	0.18	0.309
H1N1	1213	SART3-TUT1	0.18	0.309
H1N1	1238	ATP5B-SUMO4	0.18	0.309
H1N1	1252	BIN1-DHX38	0.18	0.309
H1N1	1259	DNAJB4-SYNM	0.18	0.309
H1N1	1269	SLTM-PURB	0.18	0.309
H1N1	1285	PKM-PRTFDC1	0.18	0.309
H1N1	1303	CBR3-CBR1	0.18	0.309
H1N1	1309	CSE1L-ABCF3	0.18	0.309
H1N1	1316	PCCA-PCCB	0.18	0.309
H1N1	1333	HNRNPDL-ANLN	0.18	0.309
H1N1	1344	CTSO-LYPLA1	0.18	0.309
H1N1	1363	UBR5-DDX28	0.18	0.309
H1N1	1374	ILF3-XPO5 complex	0.18	0.309
H1N1	4325	DVL1-PI4K2A complex	0.18	0.309
H1N1	1404	NACA2-CALU	0.18	0.309
H1N1	1406	DHFRL1-ST3GAL4	0.18	0.309
H1N1	1410	MAP9-MVP	0.18	0.309
H1N1	1423	HCCS-PHF23	0.18	0.309
H1N1	1447	XPOT-DDX39A	0.18	0.309
H1N1	1449	PPP1R18-PPP1CB	0.18	0.309
H1N1	1454	FDPS-AIFM3	0.18	0.309
H1N1	1471	HAAO-IDH2	0.18	0.309
H1N1	1480	CEP63-CEP152	0.18	0.309
H1N1	1495	PDYN-TIMM8B	0.18	0.309
H1N1	1502	VRK2-PREB	0.18	0.309
H1N1	1515	TUBB2A-EML2	0.18	0.309
H1N1	1522	CCDC50-TARDBP	0.18	0.309
H1N1	1526	APOBEC3B-TAF15	0.18	0.309
H1N1	1552	BANP-VMAC	0.18	0.309
H1N1	1571	XPNPEP1-ARMC6	0.18	0.309
H1N1	1582	LGALS1-ARL8A	0.18	0.309
H1N1	1593	SQSTM1-TMEM160	0.18	0.309
H1N1	1603	ABHD10-KCMF1	0.18	0.309
H1N1	1607	MICOS complex	0.18	0.309
H1N1	1616	SLN-ATP2A1 complex	0.18	0.309
H1N1	1636	AIF-CYPA-DNA complex	0.18	0.309
H1N1	1645	PRDX5-SPR	0.18	0.309
H1N1	1650	Tubulin beta-2B/alpha-4A chain	0.18	0.309
H1N1	1665	IFRD1-COMTD1	0.18	0.309
H1N1	1682	S100A7-SERPINB4	0.18	0.309
H1N1	1685	SRPRA-SRPRB	0.18	0.309
H1N1	1691	ALDH8A1-ACAD10	0.18	0.309
H1N1	1701	ST13-PACSIN3	0.18	0.309
H1N1	1719	PTBP3-ACAA2	0.18	0.309
H1N1	1760	DHX38-PRRC2A	0.18	0.309
H1N1	1766	HSPBP1-EDRF1	0.18	0.309
H1N1	1785	UGT3A1-PURB	0.18	0.309
H1N1	1788	EIF4E-TPPP3	0.18	0.309
H1N1	1790	ADAR1-CDK2 complex	0.18	0.309
H1N1	1814	RPS26-EIF1AY	0.18	0.309
H1N1	1826	KIAA1143-RNASEH2C	0.18	0.309
H1N1	1847	SOGA1-SAMHD1	0.18	0.309
H1N1	4513	PALLD-GRPEL1	0.18	0.309
H1N1	1853	AGA-LAMB1	0.18	0.309
H1N1	1859	NDUFA2-STOML2	0.18	0.309
H1N1	1868	HSPB6-HSPB1	0.18	0.309
H1N1	1891	TYMS-WDR45B	0.18	0.309
H1N1	1909	PPME1-HK2	0.18	0.309
H1N1	1917	DNA ligase III-XRCC1 complex	0.18	0.309
H1N1	1923	LIPJ-ATXN2	0.18	0.309
H1N1	1933	TMEM14C-MTCH2	0.18	0.309
H1N1	1937	MICOS complex	0.18	0.309
H1N1	1946	ACSL4-MVD	0.18	0.309
H1N1	1976	NIPSNAP3A-KCMF1	0.18	0.309
H1N1	1978	MAD1L1 homodimer complex	0.18	0.309
H1N1	1985	SMCHD1-LRIF1	0.18	0.309
H1N1	4427	PRMT6-TFCP2	0.18	0.309
H1N1	2003	Y14-Magoh complex	0.18	0.309
H1N1	2016	GPX8-C3orf58	0.18	0.309
H1N1	2058	GDE1-DAZAP2	0.18	0.309
H1N1	2061	AHCY-C1orf50	0.18	0.309
H1N1	2069	TOE1-PHAX	0.18	0.309
H1N1	2070	MAD2-CDC20 complex	0.18	0.309
H1N1	2071	CCHCR1-SYNM	0.18	0.309
H1N1	2117	TMOD3-LRRFIP2	0.18	0.309
H1N1	2119	FAXC-CAD	0.18	0.309
H1N1	2136	PURB-ZNF777	0.18	0.309
H1N1	2150	HNRNPDL-MESDC2	0.18	0.309
H1N1	2164	SCAMP1-SCAMP2-SCAMP3 complex	0.18	0.309
H1N1	2201	Synexin-sorcin complex	0.18	0.309
H1N1	2202	RPS4Y2-RPS4Y1	0.18	0.309
H1N1	2204	TPM2-TNNI1	0.18	0.309
H1N1	2212	TUBA3E-TUBB4A	0.18	0.309
H1N1	2216	PSEN1-DERL2	0.18	0.309
H1N1	2238	PAIP2-YTHDC1	0.18	0.309
H1N1	2242	NUP54-NUP58	0.18	0.309
H1N1	2250	GLOD4-TXN	0.18	0.309
H1N1	2260	PDGFRA-SHP-2 complex, PDGF stimulated	0.18	0.309
H1N1	2275	FAM98A-C4orf27	0.18	0.309
H1N1	2276	RPS12-COX5B	0.18	0.309
H1N1	2286	SMU1-DDX43	0.18	0.309
H1N1	2294	UBE2M-ACP1	0.18	0.309
H1N1	2295	ARFGAP2-ARFGAP1	0.18	0.309
H1N1	2296	CFL1-CAP2	0.18	0.309
H1N1	2320	PYGL-MOB1A	0.18	0.309
H1N1	2329	CDC37-FTSJ1	0.18	0.309
H1N1	2336	IPO13-LTN1	0.18	0.309
H1N1	2337	Dynein-2 complex, cytoplasmic	0.18	0.309
H1N1	2338	ZBTB7B-CDK2AP1	0.18	0.309
H1N1	2344	C10orf35-TSPAN15	0.18	0.309
H1N1	2345	NOB1-PNO1	0.18	0.309
H1N1	2365	Hip1R-cortactin complex	0.18	0.309
H1N1	2367	AKR1B1-ALDH1B1	0.18	0.309
H1N1	2370	HLA-A-HLA-C	0.18	0.309
H1N1	2371	RAB4B-RAB14	0.18	0.309
H1N1	2390	TNF-alpha/NF-kappa B signaling complex 9	0.18	0.309
H1N1	2393	RAP1GAP-GNAI3	0.18	0.309
H1N1	2398	BNIP3L-BNIP3	0.18	0.309
H1N1	4496	FAM32A-CCDC12	0.18	0.309
H1N1	2404	GNB4-GNAQ	0.18	0.309
H1N1	2430	TRAPPC10-CABS1	0.18	0.309
H1N1	4253	ENO2-ENO1	0.18	0.309
H1N1	2445	CEP41-SMCHD1	0.18	0.309
H1N1	2449	DOHH-EIF5A	0.18	0.309
H1N1	2458	SYNRG-MLF1	0.18	0.309
H1N1	2461	Ubiquitin E3 ligase (TRIM25, DDX58)	0.18	0.309
H1N1	2466	QTRTD1-QTRT1	0.18	0.309
H1N1	2501	TFB2M-SLC25A40	0.18	0.309
H1N1	2504	PPIH-GAA	0.18	0.309
H1N1	2507	NUP210L-ABCE1	0.18	0.309
H1N1	2509	EGFR-ARSK	0.18	0.309
H1N1	2515	SLC25A11-POTEI	0.18	0.309
H1N1	2526	ELOF1-PDIA6	0.18	0.309
H1N1	2536	DBT-DLST	0.18	0.309
H1N1	4521	RAB5C-RAB5B	0.18	0.309
H1N1	2575	MT-ND4-NDUFA8	0.18	0.309
H1N1	2581	CHIP-HSC70 complex	0.18	0.309
H1N1	2594	FARSB-FARSA	0.18	0.309
H1N1	2607	GSR-NEDD8	0.18	0.309
H1N1	2622	ALDH2-ALDH1A2	0.18	0.309
H1N1	2624	SLU7-LSM5	0.18	0.309
H1N1	2633	Ferritin complex	0.18	0.309
H1N1	2649	CPS1-PCCA	0.18	0.309
H1N1	2674	WAS-LRPPRC	0.18	0.309
H1N1	2694	HOMER1-FRYL	0.18	0.309
H1N1	2702	HPCAL1-CYP1A1	0.18	0.309
H1N1	2710	DONSON-NASP	0.18	0.309
H1N1	2723	TJP1-TJP2	0.18	0.309
H1N1	2731	SDF4-FOXF2	0.18	0.309
H1N1	2757	TXN-TXN2	0.18	0.309
H1N1	2783	Integrator complex	0.18	0.309
H1N1	2786	PRDX6-GLO1	0.18	0.309
H1N1	2808	TNK1-RBM14	0.18	0.309
H1N1	2832	DYNLL1-ZMYM4	0.18	0.309
H1N1	4572	TSSK1B-EMD	0.18	0.309
H1N1	2879	LZIC-CAST	0.18	0.309
H1N1	2885	STRAP-SZRD1	0.18	0.309
H1N1	2886	TIM (TIM9, TIM10) complex, mitochondrial	0.18	0.309
H1N1	2891	TBCD-ARL2 complex	0.18	0.309
H1N1	2898	FSCN1-UBE2M	0.18	0.309
H1N1	2907	HIST1H1D-CCNB1IP1	0.18	0.309
H1N1	2924	ZC3H3-PABPC3	0.18	0.309
H1N1	2943	ARHGAP44-RTCB	0.18	0.309
H1N1	2952	VRK3-TXNDC5	0.18	0.309
H1N1	2968	NRP1-VEGFD complex, heparin dependent	0.18	0.309
H1N1	2969	LAP3-PTRHD1	0.18	0.309
H1N1	2972	DNA synthesome complex (15 subunits)	0.18	0.309
H1N1	2974	ZMAT3-DCAF17	0.18	0.309
H1N1	2981	MRPL4-CINP	0.18	0.309
H1N1	2983	eRF1-eRF3-GTP-Mg(2+) complex	0.18	0.309
H1N1	4191	TRIP12-EIF1	0.18	0.309
H1N1	2988	CETN2-CETN3	0.18	0.309
H1N1	2991	PDIA3-INHA	0.18	0.309
H1N1	3000	ATP1A2-P2RY8	0.18	0.309
H1N1	3001	CKAP4-KTN1	0.18	0.309
H1N1	3013	FLNB-DECR2	0.18	0.309
H1N1	3030	PRMT7-EIF2S2	0.18	0.309
H1N1	3051	Calpain 1	0.18	0.309
H1N1	3055	ERLEC1-FRMPD2	0.18	0.309
H1N1	3080	THO complex	0.18	0.309
H1N1	3085	MID2-UBXN1	0.18	0.309
H1N1	3102	ILVBL-GBA2	0.18	0.309
H1N1	4615	LGALS12-VPS13C	0.18	0.309
H1N1	3124	MAP2K3-MAP2K6	0.18	0.309
H1N1	3132	CLTC-PI4K2A complex	0.18	0.309
H1N1	3135	ODR4-UFSP2	0.18	0.309
H1N1	3161	KRT23-SYNC	0.18	0.309
H1N1	3171	PRDX5-GRHPR	0.18	0.309
H1N1	3183	FEN1-STRBP	0.18	0.309
H1N1	4630	ZCRB1-CHERP	0.18	0.309
H1N1	3206	KIAA1143-DCUN1D1	0.18	0.309
H1N1	4631	Xanthine oxidase	0.18	0.309
H1N1	3214	FAF2-TMEM159	0.18	0.309
H1N1	3218	RAB5C-SUN2	0.18	0.309
H1N1	3238	PDIA4-NXPH4	0.18	0.309
H1N1	3249	PPIF-LYPLA1	0.18	0.309
H1N1	3260	CAPN2-APEH	0.18	0.309
H1N1	3268	SDF2L1-RSPH10B2	0.18	0.309
H1N1	3288	CHMP5-TSG101	0.18	0.309
H1N1	3295	CERS2-KCNK1	0.18	0.309
H1N1	3320	RHOC-MAT1A	0.18	0.309
H1N1	3321	SELH-MATR3	0.18	0.309
H1N1	3331	CYHR1-DNAJB2	0.18	0.309
H1N1	3361	M6PR-GLB1	0.18	0.309
H1N1	3371	PSMB4-AKIRIN2	0.18	0.309
H1N1	3383	CHD7-HSP90B1	0.18	0.309
H1N1	3396	ENY2-PCDHB15	0.18	0.309
H1N1	3402	NAGK-DPY30	0.18	0.309
H1N1	3407	NPEPPS-ALDH5A1	0.18	0.309
H1N1	3410	CBC complex (cap binding complex)	0.18	0.309
H1N1	3441	SCRIB-LGL2 complex	0.18	0.309
H1N1	3442	RIAM-Rap1-GTP complex	0.18	0.309
H1N1	3472	P3H1-CRTAP	0.18	0.309
H1N1	3480	Calreticulin oligomer complex	0.18	0.309
H1N1	3485	GFPT2-TARSL2	0.18	0.309
H1N1	3490	NAT2-ZNF346	0.18	0.309
H1N1	3498	EIF4A3-MLN51 complex	0.18	0.309
H1N1	3524	HNRNPDL-SUPV3L1	0.18	0.309
H1N1	4482	SUA1-UBA2 complex	0.18	0.309
H1N1	3539	PTGR2-FASN	0.18	0.309
H1N1	3549	ILKAP-COLGALT1	0.18	0.309
H1N1	3556	anti-BHC110 complex	0.18	0.309
H1N1	3567	Catulin (alpha) - catenin (beta) complex	0.18	0.309
H1N1	3585	ECM29-ACAA2	0.18	0.309
H1N1	3603	17S U2 snRNP	0.18	0.309
H1N1	3605	BAG1-HSC70 complex	0.18	0.309
H1N1	3610	GSS-MRI1	0.18	0.309
H1N1	3618	TPP2-DOK3	0.18	0.309
H1N1	3645	SRP9-NEUROG2	0.18	0.309
H1N1	3654	ATP6V1C2-ATP6V1G1	0.18	0.309
H1N1	3660	GANAB-PRKCSH	0.18	0.309
H1N1	3710	ABCD3-KTN1	0.18	0.309
H1N1	3712	UBE2I-NEMP1	0.18	0.309
H1N1	4488	CDCA2-NUP153	0.18	0.309
H1N1	3731	CHCHD6-VDAC1	0.18	0.309
H1N1	3739	STK38-SAR1B	0.18	0.309
H1N1	3741	RCP-Rab11 complex	0.18	0.309
H1N1	3774	ABAT-HSPE1	0.18	0.309
H1N1	3816	TCHP-GLUL	0.18	0.309
H1N1	3824	ITM2B-B4GALNT1	0.18	0.309
H1N1	3831	alphaB-crystallin-Nav1.5 complex	0.18	0.309
H1N1	3839	LGALS3BP-FBXO45	0.18	0.309
H1N1	3863	MEOX1-MEOX2	0.18	0.309
H1N1	3864	TFIIA complex	0.18	0.309
H1N1	3867	VAC14-FIG4	0.18	0.309
H1N1	3901	CKAP4-CLCN7	0.18	0.309
H1N1	3902	HSPA4-KIFC1	0.18	0.309
H1N1	3915	MAGIX-TJP1	0.18	0.309
H1N1	3919	SNX4-SNX7	0.18	0.309
H1N1	3922	WDR61-TRAPPC13	0.18	0.309
H1N1	3946	ABCB7-DERL2	0.18	0.309
H1N1	3954	UQCRH-UQCR10	0.18	0.309
H1N1	3961	GNG12-GNB1	0.18	0.309
H1N1	3964	HMGB1-HMGB2-HSC70-ERP60-GAPDH complex	0.18	0.309
H1N1	3997	EEF1A2-PBDC1	0.18	0.309
H1N1	3999	SPG33-VAPB complex	0.18	0.309
H1N1	4023	ATP6V1B1-NCOA7	0.18	0.309
H1N1	4025	ACKR3-GJB2	0.18	0.309
H1N1	4030	KBTBD2-FMR1	0.18	0.309
H1N1	4085	CLIP1-CADPS	0.18	0.309
H1N1	4086	GMCL1-PLBD1	0.18	0.309
H1N1	4088	PLEKHA3-CSDE1	0.18	0.309
H1N1	3276	RNA polymerase II (RNAPII)	0.188	0.322
H1N1	4112	FASTKD2-RPUSD3-TRUB2-MTERF3-MCAT-PTCD1-NGRN-YARS2-WBSCR16	0.207	0.351
H1N1	83	PPP1R9A-LMTK2-C20orf27-PEAK1-CSRNP2-CBARP-SNCAIP-LENG8-PPP1CC	0.207	0.351
H1N1	512	PMP2-GPX4-ENO2-FABP7-FABP3-FABP5-HINT1-TAGLN-TAGLN2	0.207	0.351
H1N1	4642	RANGAP1-UBE2I-SUMO2-RCC1-NUP50-SENP1-SENP2-DLGAP5-NEMP1	0.207	0.351
H1N1	623	Respiratory chain complex I (lambda subunit) mitochondrial	0.207	0.351
H1N1	1428	Exocyst complex	0.207	0.351
H1N1	1473	60S ribosomal subunit, cytoplasmic	0.207	0.351
H1N1	3203	KCNQ1 macromolecular complex	0.207	0.351
H1N1	4026	Spliceosome	0.207	0.351
H1N1	4042	SYNJ1-REXO1-AP2M1-KIF13A-SNX29-REPS2-GULP1-PJA2-MAGED4	0.207	0.351
H1N1	4263	Respiratory chain complex I (holoenzyme), mitochondrial	0.213	0.355
H1N1	3023	CHPF2-FOXRED2-PAM-NAGLU-GUSB-MAN2B1-GALNS-TXNDC16-CERCAM-ARSA-FUT11-TAZ-UGGT2-PCSK6-EDEM3-COL18A1-SGSH	0.213	0.355
H1N1	227	GALE-PGD-GSTO2-CHEK2-GPD1L-ISYNA1-ALDOA-ALDOC-PGP-ATP1B1	0.243	0.355
H1N1	430	Spliceosome	0.243	0.355
H1N1	1561	RNA polymerase II (RNAPII)	0.243	0.355
H1N1	2159	CALCOCO1-SYNJ1-REXO1-AP2M1-KIF13A-SNX29-REPS2-NUMB-CLMN-GULP1	0.243	0.355
H1N1	2591	PIN1-AUF1 complex	0.243	0.355
H1N1	3356	Mis12 centromere complex	0.243	0.355
H1N1	0	SLC38A9-RRAGA-RRAGC	0.258	0.355
H1N1	4097	VRK3-ADNP-ZNF524	0.258	0.355
H1N1	4113	ZGPAT-SPIN1-TOPORS	0.258	0.355
H1N1	4099	CTNNB1-DNMT1 complex	0.258	0.355
H1N1	4125	KRT8-KRT17-KRT6A	0.258	0.355
H1N1	42	SDF2L1-VWA1-RSPH10B2	0.258	0.355
H1N1	45	CTF8-DCC1 subcomplex	0.258	0.355
H1N1	48	SUA1-UBA2 complex	0.258	0.355
H1N1	65	MAD2-CDC20 complex	0.258	0.355
H1N1	68	HSDL1-TM4SF20-CD74	0.258	0.355
H1N1	4165	CBARP-PPP1CC-CSRNP2	0.258	0.355
H1N1	78	THUMPD1-CALD1-FDXACB1	0.258	0.355
H1N1	93	APBB2-OSBPL2-UNC45A	0.258	0.355
H1N1	4196	Endosomal targeting complex (VIPAS39-VPS33B)	0.258	0.355
H1N1	4215	WWTR1-YAP1 complex	0.258	0.355
H1N1	4261	NOB1-UTP14C-PNO1	0.258	0.355
H1N1	197	DNA synthesome complex (15 subunits)	0.258	0.355
H1N1	4317	TMPO-ATRX-CUL4A	0.258	0.355
H1N1	4134	ADO-KCNJ10-FAM76B	0.258	0.355
H1N1	245	RAB3IP-RAB3IL1-TMEM102	0.258	0.355
H1N1	4383	ARF4-UBE2D2-SERPINB5	0.258	0.355
H1N1	294	DDRGK1-UFL1-CDK5RAP3	0.258	0.355
H1N1	4396	PDIA3-MNS1-INHA	0.258	0.355
H1N1	311	LANCL2-FAM188A-SCAF8	0.258	0.355
H1N1	328	GALK2-PGM1-ALDH1B1	0.258	0.355
H1N1	4436	ACSS2-ACSL4-MVD	0.258	0.355
H1N1	365	ZNF131-FAM92A1-MBIP	0.258	0.355
H1N1	4470	DPP8-WDR4-PLS3	0.258	0.355
H1N1	4471	THAP9-PTPN4-KCTD17	0.258	0.355
H1N1	376	FLRT3-LPHN3 complex	0.258	0.355
H1N1	392	CTAGE5-SRPRA-SRPRB	0.258	0.355
H1N1	4511	BYSL-PARN-FAM207A	0.258	0.355
H1N1	4515	Calreticulin oligomer complex	0.258	0.355
H1N1	4552	ADPRHL2-UPB1-PCID2	0.258	0.355
H1N1	4558	MTHFD2-CKM-CKB	0.258	0.355
H1N1	481	SLN-ATP2A1 complex	0.258	0.355
H1N1	484	DHDDS-NUS1 complex	0.258	0.355
H1N1	493	LDB3-CD96-HSPA1B	0.258	0.355
H1N1	4600	HuCHRAC complex	0.258	0.355
H1N1	510	GNAI3-RGS12-GNG11	0.258	0.355
H1N1	4617	PTGR2-C10orf76-FASN	0.258	0.355
H1N1	4627	BUB1-BUB3 complex	0.258	0.355
H1N1	4643	FIF-FGR2 complex	0.258	0.355
H1N1	4646	TUBB2A-EML2-EML1	0.258	0.355
H1N1	584	IFP35-NMI complex	0.258	0.355
H1N1	590	CKAP4-PTDSS1-KTN1	0.258	0.355
H1N1	601	RTN4IP1-BLVRA-PCYOX1	0.258	0.355
H1N1	616	RRP12-RIOK2-H1FX	0.258	0.355
H1N1	640	UAP1-MBL2-SERPINC1	0.258	0.355
H1N1	645	WDR1-FH-TPI1	0.258	0.355
H1N1	687	C17orf75-WDR11-FAM91A1	0.258	0.355
H1N1	698	RCC2-TCERG1-IK	0.258	0.355
H1N1	728	B3GALNT2-GANAB-PRKCSH	0.258	0.355
H1N1	730	TPP2-HSPG2-DOK3	0.258	0.355
H1N1	752	PLS1-FLNB-DECR2	0.258	0.355
H1N1	828	3M complex	0.258	0.355
H1N1	847	SEL1L3-FUT10-PLTP	0.258	0.355
H1N1	854	ESCRT-III complex	0.258	0.355
H1N1	863	GPAT3-GPAT4-CHP1	0.258	0.355
H1N1	872	SIAH1-SIAH2-JSRP1	0.258	0.355
H1N1	874	SDHAF2-PDHA2-SDHA	0.258	0.355
H1N1	887	EFHD2-ALDH9A1-ENSA	0.258	0.355
H1N1	926	ANP32B-NOLC1-ANP32E	0.258	0.355
H1N1	930	DDX18-ABCF2-GNL1	0.258	0.355
H1N1	949	NAA50-TTK-DNAJC7	0.258	0.355
H1N1	4262	VPS4B-CAPN7-VPS9D1	0.258	0.355
H1N1	999	SDE2-C1orf52-RAB43	0.258	0.355
H1N1	1010	CWC22-RNPS1-ZRANB2	0.258	0.355
H1N1	1015	GINS4-TIPIN-TIMELESS	0.258	0.355
H1N1	1021	ADK-ETFB-NEDD8	0.258	0.355
H1N1	1025	PALLD-ATPIF1-GRPEL1	0.258	0.355
H1N1	1044	TSSC4-AAR2-ECD	0.258	0.355
H1N1	1050	PPM1A-PPM1B-NAA10	0.258	0.355
H1N1	1086	RPL23-TPT1-BTF3L4	0.258	0.355
H1N1	1091	PPM1A-PPM1B-INPPL1	0.258	0.355
H1N1	1097	(S100A8/S100A9)2 heterotetramer	0.258	0.355
H1N1	1098	NOP2-NOC2L-SDAD1	0.258	0.355
H1N1	1100	HGF-Met complex	0.258	0.355
H1N1	1139	Ku70/Ku86/Werner complex	0.258	0.355
H1N1	1151	mTOR complex (MTOR, RAPTOR, MLST8)	0.258	0.355
H1N1	1164	IP6K1-UBXN4-UBE4A	0.258	0.355
H1N1	1194	VMA21-ATP6AP2-TMEM199	0.258	0.355
H1N1	1202	DDHD2-C5orf51-SEC23IP	0.258	0.355
H1N1	1223	GIPC1-LHCGR complex	0.258	0.355
H1N1	1227	RGN-SOD1-HSPE1	0.258	0.355
H1N1	1239	CHIP-HSC70 complex	0.258	0.355
H1N1	4304	SETD4-RPL23-BTF3L4	0.258	0.355
H1N1	1251	GNAI1-GNAT3-RGS14	0.258	0.355
H1N1	1254	(S100A8/S100A9)2 heterotetramer	0.258	0.355
H1N1	1284	PPME1-CKM-CKB	0.258	0.355
H1N1	1307	SLC33A1-ARHGEF7-SLC7A1	0.258	0.355
H1N1	1312	P3H1-CRTAP-P3H2	0.258	0.355
H1N1	1347	CAST-CAPNS2-LIX1L	0.258	0.355
H1N1	1357	FABP7-UFM1-PDCD6IP	0.258	0.355
H1N1	1361	ARFGAP3-ARFGAP1-GSTM5	0.258	0.355
H1N1	1381	CSK-CLIC4-CLIC6	0.258	0.355
H1N1	1387	CPS1-PCCA-NNT	0.258	0.355
H1N1	1391	HTATSF1-SLC4A1AP-RBM11	0.258	0.355
H1N1	1395	CEP55-RBM14-TNK1	0.258	0.355
H1N1	1417	ZNF7-IPO8-ZNF696	0.258	0.355
H1N1	1458	VMA21-MITD1-ATP6AP2	0.258	0.355
H1N1	1484	CD58-ATG9A-SLC12A6	0.258	0.355
H1N1	1489	ADSL-TALDO1-PEPD	0.258	0.355
H1N1	1493	ALDOA-PREP-GSTO2	0.258	0.355
H1N1	1496	ERLIN2-TAPT1-RIC3	0.258	0.355
H1N1	1525	Y14-Magoh complex	0.258	0.355
H1N1	1533	CALM1-FKBP38-BCL2 complex	0.258	0.355
H1N1	1560	SRSF12-PABPN1-ZC3H14	0.258	0.355
H1N1	1578	TBCB-AARSD1-HK2	0.258	0.355
H1N1	1584	BUB1-BUB3 complex	0.258	0.355
H1N1	1586	RNA polymerase II core complex	0.258	0.355
H1N1	1591	ZBTB7B-PGBD3-CDK2AP1	0.258	0.355
H1N1	1623	RAB5-EEA1 complex	0.258	0.355
H1N1	1653	PYGL-MOB1B-MOB1A	0.258	0.355
H1N1	1680	RAB10-SNX12-RBM12	0.258	0.355
H1N1	1698	JMY-ANXA8-ACTA1	0.258	0.355
H1N1	1720	RHAMM-beta-catenin complex	0.258	0.355
H1N1	1735	SNRPA-DTD1-NXN	0.258	0.355
H1N1	1770	FAH-HIBCH-ACOT9	0.258	0.355
H1N1	1775	(S100A8/S100A9)2 heterotetramer	0.258	0.355
H1N1	1776	GALNS-lysosomal hydrolase 1.27 MDa complex	0.258	0.355
H1N1	1779	PCSK6-IL17RA-CERCAM	0.258	0.355
H1N1	1818	QRICH1-DNM2-PANK2	0.258	0.355
H1N1	1834	MCCC2-PREPL-MCCC1	0.258	0.355
H1N1	1864	UBQLN2-HAAO-IDH2	0.258	0.355
H1N1	1871	PTBP3-ARFGAP2-EWSR1	0.258	0.355
H1N1	1872	Telomerase holoenzyme	0.258	0.355
H1N1	1892	CDH1-CKS1B complex	0.258	0.355
H1N1	1924	TMOD3-LRRFIP2-UBXN2A	0.258	0.355
H1N1	1925	FBXL16-PPP2R2D-UNG	0.258	0.355
H1N1	1936	CBC complex (cap binding complex)	0.258	0.355
H1N1	1942	RTN3-SPG33 complex	0.258	0.355
H1N1	1981	ARNT-HIF1A complex	0.258	0.355
H1N1	1993	PLOD3-COLGALT2-PLOD2	0.258	0.355
H1N1	2010	CBARP-SNCAIP-PPP1CC	0.258	0.355
H1N1	2015	VWA1-PDIA6-CUX1	0.258	0.355
H1N1	2084	SPIN4-SPIN1-SPIN2B	0.258	0.355
H1N1	4651	CPS1-FDXR-PCCA	0.258	0.355
H1N1	2094	UQCRB-COX7A2L-UQCRC1	0.258	0.355
H1N1	2098	SDE2-DHX34-RAB43	0.258	0.355
H1N1	2123	TTC27-ST8SIA1-NMD3	0.258	0.355
H1N1	2138	REEP5-SPG33 complex	0.258	0.355
H1N1	2145	IL12RB1-IL12RB2 complex	0.258	0.355
H1N1	2153	PAR6-CDC42 complex	0.258	0.355
H1N1	2155	UGT2B4-TPT1-EIF5AL1	0.258	0.355
H1N1	2178	TCERG1L-TCERG1-SMU1	0.258	0.355
H1N1	2189	Calreticulin oligomer complex	0.258	0.355
H1N1	2199	CDR2L-RPSA-POR	0.258	0.355
H1N1	2241	DYRK1A-FAM53C-DYRK1B	0.258	0.355
H1N1	2251	PYGL-HPRT1-MOB1A	0.258	0.355
H1N1	2252	RAP1GAP-ANKRD13B-GNAI3	0.258	0.355
H1N1	2261	p33ING1b-p300 complex	0.258	0.355
H1N1	2266	DA complex	0.258	0.355
H1N1	2285	BCAT1-HARS-HELLS	0.258	0.355
H1N1	2307	DHX8-WDR55-NUDCD1	0.258	0.355
H1N1	2314	Prolyl 4-hydroxylase (alpha(I)-type)	0.258	0.355
H1N1	2319	ATP6AP1-ATP6V0A1-CCDC115	0.258	0.355
H1N1	2335	UFL1-UBA5-UFM1	0.258	0.355
H1N1	2354	DNAJC11-RMDN3-ACBD5	0.258	0.355
H1N1	2387	PDAP1-YTHDF1-ZPR1	0.258	0.355
H1N1	2388	LSD1 complex	0.258	0.355
H1N1	2411	OXCT2-CBSL-ALDH1L2	0.258	0.355
H1N1	2437	CTSO-LYPLA1-YKT6	0.258	0.355
H1N1	4534	UPK3BL-ESYT1-ATP2A3	0.258	0.355
H1N1	2494	Elongator core complex	0.258	0.355
H1N1	2497	RAB1B-GDI2-RAB8B	0.258	0.355
H1N1	2563	BRD2-PWWP2B-FARP1	0.258	0.355
H1N1	2616	DNM3-DNM2-DNM1	0.258	0.355
H1N1	2617	TMEM79-MPZL3-FLOT2	0.258	0.355
H1N1	2620	MSH2-MSH6 complex	0.258	0.355
H1N1	2631	XRN2-CDKN2AIP-PXDN	0.258	0.355
H1N1	2701	PLP2-H3F3A-SGOL2	0.258	0.355
H1N1	2707	UGT3A1-PURB-ZNF777	0.258	0.355
H1N1	2709	LGALS3BP-SPRYD3-FBXO45	0.258	0.355
H1N1	2717	Wave-2 complex	0.258	0.355
H1N1	2718	CYB5R3-TROAP-CPVL	0.258	0.355
H1N1	2756	ADSL-SOD2-QDPR	0.258	0.355
H1N1	4561	SLC12A6-CD63-ATG9A	0.258	0.355
H1N1	2794	NCKAP1-EEF1G-MKKS	0.258	0.355
H1N1	4564	DRIP78-PHLP complex	0.258	0.355
H1N1	2812	SLC12A6-RRAGB-ATG9A	0.258	0.355
H1N1	2815	AIF-CYPA-DNA complex	0.258	0.355
H1N1	2822	CAPRIN1-HDGF-ZC3H4	0.258	0.355
H1N1	2836	DRG1-NTMT1-LRRC41	0.258	0.355
H1N1	2846	PA28gamma complex	0.258	0.355
H1N1	2847	RAB32-SHROOM3-RAB38	0.258	0.355
H1N1	2883	CCNB2-CDC2 complex	0.258	0.355
H1N1	2888	NSMAF-HEXIM1-OSBPL1A	0.258	0.355
H1N1	2948	FSCN1-UBE2M-WDR82	0.258	0.355
H1N1	2954	STX16-NAPG-NAPA	0.258	0.355
H1N1	2984	Spliceosome	0.258	0.355
H1N1	2987	Sorcin homodimer complex	0.258	0.355
H1N1	2999	NSMAF-HEXIM2-HEXIM1	0.258	0.355
H1N1	3009	MutL-alpha complex	0.258	0.355
H1N1	3010	ILVBL-GBA2-CMTM8	0.258	0.355
H1N1	3031	MYH1-TPM1-ACTN2	0.258	0.355
H1N1	3066	TPPP2-LGALS12-VPS13C	0.258	0.355
H1N1	3112	GSS-MRI1-CECR1	0.258	0.355
H1N1	3125	GLMN-OSBPL6-ARRDC1	0.258	0.355
H1N1	3143	DHFRL1-FAM3C-ST3GAL4	0.258	0.355
H1N1	3150	RIAM-Rap1-GTP complex	0.258	0.355
H1N1	3181	SLC4A2-ATP11C-SLC12A9	0.258	0.355
H1N1	3217	Telomerase holoenzyme	0.258	0.355
H1N1	3293	HOXD3-GNL3L-GTPBP4	0.258	0.355
H1N1	3306	ADA-APRT-CNBP	0.258	0.355
H1N1	3314	TCF4-NEUROD1-TCF12	0.258	0.355
H1N1	3343	CEP170-KIFC3-FRAT2	0.258	0.355
H1N1	3357	GNG10-GNG5-GNG7	0.258	0.355
H1N1	3374	SMU1-DDX43-UHRF2	0.258	0.355
H1N1	3398	ANXA1-CRNN-SPRR3	0.258	0.355
H1N1	3411	Respiratory chain complex I (early intermediate NDUFAF1 assembly), mitochondrial	0.258	0.355
H1N1	3420	LRRC39-NINL-MIPOL1	0.258	0.355
H1N1	3424	Cell-cell junction complex (CDH1-CTNNB1)	0.258	0.355
H1N1	3432	GPR35-HMOX2-POTEE	0.258	0.355
H1N1	3436	RBMXL1-TAF15-APOBEC3B	0.258	0.355
H1N1	3440	PDYN-TIMM8B-EIF4EBP2	0.258	0.355
H1N1	3474	RBP-Jkappa-SHARP complex	0.258	0.355
H1N1	3475	SCNN1G-CTSD-NAPSA	0.258	0.355
H1N1	3494	ATP6V1C2-MAGEA2-ATP6V1G2	0.258	0.355
H1N1	3496	Respiratory chain complex I (holoenzyme), mitochondrial	0.258	0.355
H1N1	3540	CSRP1-CELF1-ACP1	0.258	0.355
H1N1	3551	SNRPA-TAOK1-DHX16	0.258	0.355
H1N1	3564	PPP2R2A-FBXL16-PPP2R2D	0.258	0.355
H1N1	3633	SMU1-DDX43-IK	0.258	0.355
H1N1	3637	AFF4 super elongation complex (SEC)	0.258	0.355
H1N1	3650	S100B-S100P-S100A4	0.258	0.355
H1N1	3667	LGALS3BP-MYCBP2-FBXO45	0.258	0.355
H1N1	3697	CHCHD4-MREG-TOR1AIP1	0.258	0.355
H1N1	3701	CD68-LGALS1-ARL8A	0.258	0.355
H1N1	3733	SMU1-DENR-IK	0.258	0.355
H1N1	4653	PAR6-CDC42 complex	0.258	0.355
H1N1	3790	LZTS1-LZTS2-SIPA1L2	0.258	0.355
H1N1	3801	DRG1-GNL3L-LRRC41	0.258	0.355
H1N1	3817	RAP1GAP-GNAI3-GNG11	0.258	0.355
H1N1	3823	SKI complex	0.258	0.355
H1N1	3828	C3orf38-DNAJB5-DNAJB4	0.258	0.355
H1N1	3840	SEPT4-SEPT1-SEPT5	0.258	0.355
H1N1	3848	PNUTS-PP1 complex	0.258	0.355
H1N1	3850	DNA synthesome complex (15 subunits)	0.258	0.355
H1N1	3857	LYPD6-TMEM68-TMEM245	0.258	0.355
H1N1	3869	VPS13A-LGALS12-VPS13C	0.258	0.355
H1N1	3876	AURKA-HDAC6 cilia-disassembly complex	0.258	0.355
H1N1	3888	NEMP1-UBE2I-USP8	0.258	0.355
H1N1	3891	KIF4A-ZBTB1-SPATA6L	0.258	0.355
H1N1	3903	LRP4-BEND7-RPS28	0.258	0.355
H1N1	3925	FARSB-AASS-DIS3	0.258	0.355
H1N1	3951	WRAP73-ZBTB44-CEP135	0.258	0.355
H1N1	3952	MSH2-MSH3 complex	0.258	0.355
H1N1	3958	Apoptosis- and splicing-associated protein complex (ASAP-S), SAP18, RNPS1, Acinus-S	0.258	0.355
H1N1	3963	CKAP4-CLCN7-RABL3	0.258	0.355
H1N1	4001	DDP1-TIM13 complex, mitochondrial	0.258	0.355
H1N1	4007	CENP-A nucleosome associated complex	0.258	0.355
H1N1	4009	ADRBK1-PTPRF-PFKM	0.258	0.355
H1N1	4012	ARF5-SERPINB6-LDHAL6B	0.258	0.355
H1N1	4013	TIM (TIM9, TIM10) complex, mitochondrial	0.258	0.355
H1N1	4038	CENP-A NAC-CAD complex	0.258	0.355
H1N1	4080	LSD1 complex	0.258	0.355
H1N1	4093	BAF complex	0.266	0.366
H1N1	3163	CNST-SHOC2-RIF1-C2orf74-PLCL2-PPP1CA-PPP1R3D-PPP1R2-KIF18A-PPP1CB-PPP1CC-PPP1R37-C20orf27-TANC2-SH2D4A-PPP1R3B-PPP1R9A-ZFYVE9-PPP1R11-CSRNP1-ZFYVE16-PPP1R8-PPP1R7-CCDC85B-PPP1R13L-CSRNP2-PHACTR4-KIF1BP	0.271	0.372
H1N1	2863	PELP1-TEX10-WDR18 complex	0.28	0.372
H1N1	3191	Arp2/3 complex	0.28	0.372
H1N1	4195	SNARE complex (VAMP2, SNAP25, STX1a, CPLX2)	0.292	0.372
H1N1	1442	Arp2/3 complex	0.316	0.372
H1N1	4142	CBARP-CSRNP2-C20orf27-PPP1CC	0.328	0.372
H1N1	54	PNUTS-PP1 complex	0.328	0.372
H1N1	4153	Integrator complex	0.328	0.372
H1N1	67	PNUTS-PP1 complex	0.328	0.372
H1N1	4177	PPP1R7-PPP1R2-PPP1CB-PPP1R11	0.328	0.372
H1N1	4180	CSK-KYNU-CLIC4-CLIC6	0.328	0.372
H1N1	85	CNST-CBARP-CSRNP2-PPP1CC	0.328	0.372
H1N1	86	PNUTS-PP1 complex	0.328	0.372
H1N1	92	ABAT-GALK2-PGM1-ALDH1B1	0.328	0.372
H1N1	4200	FAM174A-EXOG-GALNT16-PEX19	0.328	0.372
H1N1	107	DRG1-LRRC41-GNL3L-NTMT1	0.328	0.372
H1N1	114	ESCRT-III complex	0.328	0.372
H1N1	115	TFIID-beta complex	0.328	0.372
H1N1	121	MKNK2-MAPKAPK2-MAPK14-DUSP16	0.328	0.372
H1N1	127	GFM1-PREPL-MTIF2-LARS2	0.328	0.372
H1N1	4236	p21(ras)GAP-Fyn-Lyn-Yes complex, thrombin stimulated	0.328	0.372
H1N1	144	SMAD7-SMURF2 complex	0.328	0.372
H1N1	4251	RAB13-GDI1-RAB12-RAB4A	0.328	0.372
H1N1	166	APPBP1-UBA3 complex	0.328	0.372
H1N1	4269	WDFY2-RUFY1-UTP6-DNTTIP1	0.328	0.372
H1N1	4274	CEP170-KIFC3-DAPK3-FRAT2	0.328	0.372
H1N1	188	Prefoldin complex	0.328	0.372
H1N1	189	FBXO38-FAM172A-FGL1-AARS2	0.328	0.372
H1N1	191	HLA-E-HLA-C-ECEL1-EIF2AK3	0.328	0.372
H1N1	208	MITD1-TCIRG1-VMA21-ATP6AP2	0.328	0.372
H1N1	209	GPR161-PRKACG-PRKAR1A-AKAP3	0.328	0.372
H1N1	4307	Y14-Magoh complex	0.328	0.372
H1N1	4314	SETDB1-containing HMTase complex	0.328	0.372
H1N1	4318	PIN1-AUF1 complex	0.328	0.372
H1N1	223	UTP23-PRDM15-CHERP-ZCRB1	0.328	0.372
H1N1	236	PRMT9-PNKD-MLXIP-PPARGC1B	0.328	0.372
H1N1	4338	ATP6V1C2-MAGEA2-ATP6V1G2-ATP6V1E2	0.328	0.372
H1N1	262	PGK1-PGK2-ENO3-TSFM	0.328	0.372
H1N1	271	ESCRT-III complex	0.328	0.372
H1N1	277	RCC1-RANBP3-RGPD5-DLGAP5	0.328	0.372
H1N1	297	ITGA2-ITGB1 complex	0.328	0.372
H1N1	4400	CtBP complex	0.328	0.372
H1N1	4151	NuA4/Tip60-HAT complex B	0.328	0.372
H1N1	4435	WDFY2-SLC7A3-UTP6-DNTTIP1	0.328	0.372
H1N1	342	Ubiquitin E3 ligase (TRIM25, DDX58)	0.328	0.372
H1N1	4441	CRYZ-ETFB-ETFA-LDHAL6A	0.328	0.372
H1N1	364	PHF3-UACA-LASP1-MANF	0.328	0.372
H1N1	371	KIF21A-KANK1-DYNLL1-FAM117B	0.328	0.372
H1N1	4469	ATL3-SPG31 complex	0.328	0.372
H1N1	4491	TNF-alpha/NF-kappa B signaling complex 5	0.328	0.372
H1N1	4495	ATL2-SPG31 complex	0.328	0.372
H1N1	425	DNA synthesome complex (15 subunits)	0.328	0.372
H1N1	4529	RHOG-SLC6A8-USP3-NT5E	0.328	0.372
H1N1	4555	Succinyl-CoA synthetase, ADP-forming	0.328	0.372
H1N1	4567	GCLM-UROS-GCLC-TRPV5	0.328	0.372
H1N1	475	TMEM43-PTDSS1-ABCD3-KTN1	0.328	0.372
H1N1	480	NUMB-CLMN-AP2M1-KIF13A	0.328	0.372
H1N1	507	FBXL8-FBXL15-SPRYD3-SKP1	0.328	0.372
H1N1	513	LMF1-PSMB5-AKIRIN2-PRSS3	0.328	0.372
H1N1	514	KIF21A-KANK1-DYNLL1-TLK1	0.328	0.372
H1N1	519	SH3PXD2A-RTN4-ARL6IP1-ATP1B2	0.328	0.372
H1N1	4616	NEK3-CDK13-SPSB3-FBXO44	0.328	0.372
H1N1	522	CCP110-CEP290 complex	0.328	0.372
H1N1	533	CEP170-BEGAIN-KIFC3-FRAT2	0.328	0.372
H1N1	4633	COX7A2L-UQCRB-MT-CYB-UQCRC1	0.328	0.372
H1N1	539	IGBP1-ATP6V1F-ATP6V1D-ATP6V1H	0.328	0.372
H1N1	541	WDR43-ZNF93-FBL-NAP1L2	0.328	0.372
H1N1	4639	PSMB4-AKIRIN2-CEP120-CDK18	0.328	0.372
H1N1	4648	LSD1 complex	0.328	0.372
H1N1	557	ZUFSP-KDM3A-USP11-TCEAL1	0.328	0.372
H1N1	562	NSRP1-PCNP-RBM10-RBM5	0.328	0.372
H1N1	597	GRN-RAPGEF6-OTUD5-ZC3HC1	0.328	0.372
H1N1	634	PPP2R1A-PPP2R3B complex	0.328	0.372
H1N1	643	ACSS2-ACSL4-GALK2-MVD	0.328	0.372
H1N1	646	Cullin-RING E3 ubiquitin ligase complex	0.328	0.372
H1N1	663	PRAME-Cullin2 ubiquitin ligase complex	0.328	0.372
H1N1	668	SLC38A9-RRAGA-RRAGC-RRAGD	0.328	0.372
H1N1	688	HOXC9-MKNK2-MAPKAPK2-MAPK14	0.328	0.372
H1N1	4211	SMAD7-SMURF2 complex	0.328	0.372
H1N1	4212	FBXL8-FBXL15-FBXO30-SKP1	0.328	0.372
H1N1	704	MKNK2-MAPKAPK2-MAPK14-HOXB6	0.328	0.372
H1N1	710	CBARP-CSRNP2-SNCAIP-PPP1CC	0.328	0.372
H1N1	714	TNF-alpha/NF-kappa B signaling complex 5	0.328	0.372
H1N1	724	FIF-FGR2 complex	0.328	0.372
H1N1	735	PPRC1-PIAS4-CA10-ASS1	0.328	0.372
H1N1	736	PDLIM5-TTC3-DNAJB12-MKNK1	0.328	0.372
H1N1	743	ITGA6-ITGB1 complex	0.328	0.372
H1N1	758	RET-Rai complex	0.328	0.372
H1N1	4117	GDPD1-APOA2-HBB-ORM2	0.328	0.372
H1N1	766	GFM1-DARS2-PREPL-MTIF2	0.328	0.372
H1N1	4224	PNUTS-PP1 complex	0.328	0.372
H1N1	772	SMAD7-SMURF2 complex	0.328	0.372
H1N1	778	NUMB-SNX29-AP2M1-KIF13A	0.328	0.372
H1N1	779	Cullin-RING E3 ubiquitin ligase complex	0.328	0.372
H1N1	782	CNST-TPRN-PPP1R18-PPP1CC	0.328	0.372
H1N1	883	Respiratory chain complex I (holoenzyme), mitochondrial	0.328	0.372
H1N1	902	PDZK1-NHERF1-EZR complex	0.328	0.372
H1N1	908	AFF4 super elongation complex (SEC)	0.328	0.372
H1N1	4252	CtBP complex	0.328	0.372
H1N1	957	ZPBP2-TNN-PPP1R1A-SPEM1	0.328	0.372
H1N1	967	CETN2-H2AFY-XPC-PARP2	0.328	0.372
H1N1	982	MRIP-RHOA complex	0.328	0.372
H1N1	992	PNKD-MLXIP-LSS-PPARGC1B	0.328	0.372
H1N1	1006	Grancalcin-sorcin complex	0.328	0.372
H1N1	1016	ALDOA-ALDOC-PGP-GSTO2	0.328	0.372
H1N1	1036	MKNK2-MAPKAPK2-MAPK14-MKNK1	0.328	0.372
H1N1	1047	YOD1-CCDC51-JUP-TGM5	0.328	0.372
H1N1	1104	PA28gamma complex	0.328	0.372
H1N1	1143	TMUB1-FAM8A1-SOAT1-MBOAT7	0.328	0.372
H1N1	1180	LZTS1-LZTS2-SESTD1-SIPA1L2	0.328	0.372
H1N1	1188	SYNE2-TMEM67 complex	0.328	0.372
H1N1	1216	TTC9C-NEK3-CDK13-FBXO44	0.328	0.372
H1N1	1229	CEP170-RFWD3-KIFC3-FRAT2	0.328	0.372
H1N1	1233	ARD1-NATH complex	0.328	0.372
H1N1	1234	CLASRP-SNIP1-GPATCH8-LUC7L2	0.328	0.372
H1N1	1247	SMAD7-SMURF2 complex	0.328	0.372
H1N1	4305	PILRA-NID2-PILRB-LRRTM4	0.328	0.372
H1N1	1270	RAB3IP-RAB3IL1-PPFIA3-TMEM102	0.328	0.372
H1N1	1294	CtBP complex	0.328	0.372
H1N1	1298	MRIP-RHOA complex	0.328	0.372
H1N1	1313	RNF41-SAMHD1-MTCL1-SOGA1	0.328	0.372
H1N1	1317	TPM1-ACTN2-MYH8-DLG5	0.328	0.372
H1N1	1356	Nav1.2-beta2 complex	0.328	0.372
H1N1	1396	EAPP-AAR2-ECD-TSSC4	0.328	0.372
H1N1	1409	ETFA-C8orf82-MPST-LYRM5	0.328	0.372
H1N1	1421	ITGA6-ITGB1 complex	0.328	0.372
H1N1	1435	TMEM161A-ALG10-RER1-DHCR24	0.328	0.372
H1N1	1441	AUTS2-FBRS-DCAF7-PCGF5	0.328	0.372
H1N1	1464	CREB3-CREB3L2-UHRF1BP1-PDGFC	0.328	0.372
H1N1	1465	KIF14-SCGN-AGGF1-NBR1	0.328	0.372
H1N1	1476	RAB34-GDI1-RAB12-RAB4A	0.328	0.372
H1N1	1487	TTC14-SRSF1-PPHLN1-HNRNPCL1	0.328	0.372
H1N1	1506	KPNA2-KPNB1 complex	0.328	0.372
H1N1	1521	ACE2-AAMP-AEN-INPP5K	0.328	0.372
H1N1	1539	SRP72-URB2-ZNF70-UHRF1	0.328	0.372
H1N1	1540	CKAP5-KIN-PPP1R10-TOX4	0.328	0.372
H1N1	1555	LSD1 complex	0.328	0.372
H1N1	1558	CCDC50-FKBP14-TARDBP-GMFB	0.328	0.372
H1N1	1559	Intraflagellar transport complex B peripheral subcomplex	0.328	0.372
H1N1	4280	AGO1-ARHGDIG-TRMT10C-HSD17B10	0.328	0.372
H1N1	1574	USP28-FAM73A-COMTD1-IFRD1	0.328	0.372
H1N1	1626	PNUTS-PP1 complex	0.328	0.372
H1N1	1635	ZFAND2B-WTIP-AJUBA-TRIP6	0.328	0.372
H1N1	1649	ENO2-FABP5-GPX4-GSTO2	0.328	0.372
H1N1	1678	PA28gamma complex	0.328	0.372
H1N1	1686	NAP1L2-ZNF93-FBL-DDX51	0.328	0.372
H1N1	1699	CBR3-CSTB-CBR1-DENND3	0.328	0.372
H1N1	1738	IPO8-ZNF696-ZFP1-REPIN1	0.328	0.372
H1N1	1740	DDRGK1-UFL1-UFM1-CDK5RAP3	0.328	0.372
H1N1	1754	CSK-RABIF-CLIC4-CLIC6	0.328	0.372
H1N1	4390	SAGA complex, GCN5-linked	0.328	0.372
H1N1	1780	GPAT3-GPAT4-CHP1-FADS2	0.328	0.372
H1N1	1783	ATP6V1C1-UBE2L3-UBE2F-MDH2	0.328	0.372
H1N1	1792	PNUTS-PP1 complex	0.328	0.372
H1N1	1806	YY1AP1-VRK3-ADNP-ZNF524	0.328	0.372
H1N1	1843	SNRPA-DTD1-NXN-EIF1	0.328	0.372
H1N1	1852	WDFY2-UTP6-GPD2-DNTTIP1	0.328	0.372
H1N1	1866	LSD1 complex	0.328	0.372
H1N1	1884	Arp2/3 complex	0.328	0.372
H1N1	1893	REEP5-SPG33 complex	0.328	0.372
H1N1	1903	HMBS-KRIT1-ECI1-HNRNPH3	0.328	0.372
H1N1	1905	SDK1-PTPRZ1-LGALS3-SDK2	0.328	0.372
H1N1	1906	BPIFA1-BPIFB1-TMEM237-EPX	0.328	0.372
H1N1	1921	AS3MT-RAB1B-GDI2-RAB8B	0.328	0.372
H1N1	1928	MKNK2-MAPKAPK2-MAPK14-HOXB9	0.328	0.372
H1N1	1956	DDRGK1-UFL1-CDK5RAP3-ABHD6	0.328	0.372
H1N1	1992	Homodimeric complex LTBR	0.328	0.372
H1N1	2002	ZBTB25-CARNMT1-LENG9-NR3C2	0.328	0.372
H1N1	2045	NUMB-AP2M1-SYNJ1-KIF13A	0.328	0.372
H1N1	2076	DNA synthesome complex (15 subunits)	0.328	0.372
H1N1	4444	SNAPc (small nuclear RNA-activating protein) complex	0.328	0.372
H1N1	2133	HK1-SPATC1L-RAB8A-ASPDH	0.328	0.372
H1N1	2222	MKI67-NO66-CENPV-NOP56	0.328	0.372
H1N1	2244	GPR161-ANKRD26-PRKAR1A-AKAP3	0.328	0.372
H1N1	2263	PNUTS-PP1 complex	0.328	0.372
H1N1	2271	SH3PXD2A-RTN4-ATP1B2-METTL7B	0.328	0.372
H1N1	4577	IDH3G-IDH3B-ACO2-IDH3A	0.328	0.372
H1N1	2317	DYNC1LI1-DYNC1LI2-DYNC1H1-DYNLT1	0.328	0.372
H1N1	2318	Farnesyltransferase	0.328	0.372
H1N1	2328	AKAP14-ROPN1L-SPA17-EFCAB7	0.328	0.372
H1N1	2366	KYNU-RABIF-CLIC4-CLIC6	0.328	0.372
H1N1	2407	FABP7-FABP5-TAGLN3-TALDO1	0.328	0.372
H1N1	2415	CRKL-PDGFRA-CRK-RAPGEF1 complex	0.328	0.372
H1N1	2431	PPP2R1A-PPP2R3B complex	0.328	0.372
H1N1	2432	RBFOX2-PLEKHB1-RBPMS-RBMS2	0.328	0.372
H1N1	2459	MKNK2-MAPKAPK2-MEF2D-MAPK14	0.328	0.372
H1N1	2463	Elongator complex (ELP1, ELP2, ELP3, ELP4, ELP5, ELP6)	0.328	0.372
H1N1	2527	ADAM10-AMIGO1-EGFR-ADAM17	0.328	0.372
H1N1	2554	ANKRD13B-RAP1GAP-GNAI3-GNAT2	0.328	0.372
H1N1	2556	HEXA-HEXB complex	0.328	0.372
H1N1	2557	Telomerase holoenzyme	0.328	0.372
H1N1	2578	NCOR-HDAC3 complex	0.328	0.372
H1N1	2585	NETO2-DNAJC16-RNF130-FAM69B	0.328	0.372
H1N1	2587	AK1-OAT-PPID-PCBP4	0.328	0.372
H1N1	2609	SDK1-PTPRZ1-LAMA1-LGALS3	0.328	0.372
H1N1	2625	Isocitrate dehydrogenase, cytoplasmic	0.328	0.372
H1N1	2648	MAD1L1-MAD2L1 complex	0.328	0.372
H1N1	2656	GDI1-RAB12-RAB35-RAB4A	0.328	0.372
H1N1	2661	EIF2AK4-CBARP-CSRNP2-PPP1CC	0.328	0.372
H1N1	2662	RBMXL1-TAF15-APOBEC3B-RBM6	0.328	0.372
H1N1	2672	OBSL1-MKNK2-MAPKAPK2-MAPK14	0.328	0.372
H1N1	2686	GSR-PPIL3-FUBP1-FUBP3	0.328	0.372
H1N1	2696	SH3PXD2A-RTN4-RABAC1-ATP1B2	0.328	0.372
H1N1	2697	CtBP complex	0.328	0.372
H1N1	2716	ZNF7-IPO8-ZFP1-ZNF696	0.328	0.372
H1N1	2727	PDLIM5-TTC3-AKAP12-MKNK1	0.328	0.372
H1N1	2752	ING2 complex	0.328	0.372
H1N1	2753	MAPK8-DUSP8-WDR62-MAPK9	0.328	0.372
H1N1	2762	ARPC5-FAM98B-DIS3-FARSB	0.328	0.372
H1N1	2776	Homodimeric complex LTBR	0.328	0.372
H1N1	2787	PNUTS-PP1 complex	0.328	0.372
H1N1	2805	IMPDH1-ANKRD9-IMPDH2-DDX53	0.328	0.372
H1N1	2811	MKNK2-MAPKAPK2-MAPK14-KIF22	0.328	0.372
H1N1	2825	MKNK2-MAPKAPK2-MAPK14-RPS6KA5	0.328	0.372
H1N1	2831	LRRC46-SIX4-PLCD3-PACS2	0.328	0.372
H1N1	2859	GYS2-AGL-PPP1R3B-PPP1R3D	0.328	0.372
H1N1	2873	MOCOS-ACOT9-CBR4-HSD17B8	0.328	0.372
H1N1	2877	NAP1L2-ZNF93-FBL-TGS1	0.328	0.372
H1N1	4580	MPLKIP-PTPN4-MTMR9-KCTD17	0.328	0.372
H1N1	2917	PNMA1-ZCCHC12-MOAP1-PNMAL1	0.328	0.372
H1N1	2934	NUMB-REXO1-AP2M1-KIF13A	0.328	0.372
H1N1	2935	ABAT-HSPE1-PGM1-TTC5	0.328	0.372
H1N1	2937	RICTOR-SDF4-IQSEC1-FOXF2	0.328	0.372
H1N1	2951	RNA polymerase II core complex	0.328	0.372
H1N1	2955	GSS-MRI1-C21orf59-SERPINB8	0.328	0.372
H1N1	2956	PNUTS-PP1 complex	0.328	0.372
H1N1	2990	BYSL-PARN-WDR89-FAM207A	0.328	0.372
H1N1	3007	SEC16A-KANK2-PKP2-FAM83B	0.328	0.372
H1N1	3063	KCNJ11-ABCC9(splice variant 1) complex	0.328	0.372
H1N1	3064	WIPF3-NCK2-DOK1-ASAP1	0.328	0.372
H1N1	3083	RALA-RRAS2-GNA11-GNA13	0.328	0.372
H1N1	3130	PPIL3-NQO1-FUBP3-RBM38	0.328	0.372
H1N1	3137	CEP170-KIFC3-RUFY2-FRAT2	0.328	0.372
H1N1	3160	Ubiquilin-proteasome complex	0.328	0.372
H1N1	3172	p21(ras)GAP-Fyn-Lyn-Yes complex, thrombin stimulated	0.328	0.372
H1N1	3195	SH3PXD2A-RTN4-ATP1B2-TFAM	0.328	0.372
H1N1	3228	NEU1-RCC1-RANBP3-DLGAP5	0.328	0.372
H1N1	3232	Synexin-sorcin complex	0.328	0.372
H1N1	3234	VPS4B-VTA1-CAPN7-VPS9D1	0.328	0.372
H1N1	3269	BCAS2-UBL5-PDIA5-CTNNBL1	0.328	0.372
H1N1	3278	HOMER2-HOMER1-SPTBN4-FRYL	0.328	0.372
H1N1	3283	MKNK2-MAPKAPK2-MAPK14-HOXA10	0.328	0.372
H1N1	3296	PGAM1-SERPINB1-ITPA-LMCD1	0.328	0.372
H1N1	3297	NSMAF-HEXIM2-HEXIM1-OSBPL1A	0.328	0.372
H1N1	3303	NAP1L2-ZNF93-FBL-SRFBP1	0.328	0.372
H1N1	3334	PDCL3-HGH1-PDCD5-TXNDC9	0.328	0.372
H1N1	3350	HBO1 complex	0.328	0.372
H1N1	3360	RGPD3-RCC1-RANBP3-DLGAP5	0.328	0.372
H1N1	3369	TFIIH transcription factor complex	0.328	0.372
H1N1	3372	Stat1-alpha-dimer-CBP DNA-protein complex	0.328	0.372
H1N1	3386	CYHR1-TBL2-FAM189B-DGKE	0.328	0.372
H1N1	3404	EXD2-GRAMD1B-GRAMD3-EFCAB14	0.328	0.372
H1N1	3416	ABAT-RGN-HSPE1-TTC5	0.328	0.372
H1N1	3419	LSD1 complex	0.328	0.372
H1N1	3421	LMF1-PSMB5-AKIRIN2-TTF2	0.328	0.372
H1N1	3445	LSD1 complex	0.328	0.372
H1N1	3471	LMF1-PSMB5-AKIRIN2-B4GALT4	0.328	0.372
H1N1	3477	HIST1H2BA-C16orf87-MIER3-CRAMP1	0.328	0.372
H1N1	3502	SLAIN2-SFN-FAM83G-YWHAH	0.328	0.372
H1N1	3504	CEN complex	0.328	0.372
H1N1	3506	RHBDF1-MKNK2-MAPKAPK2-MAPK14	0.328	0.372
H1N1	4115	Respiratory chain complex I (holoenzyme), mitochondrial	0.328	0.372
H1N1	3547	SREBF2-TBL2-PNPLA6-TMEM201	0.328	0.372
H1N1	3571	CSRNP2-CBARP-SHOC2-PPP1CC	0.328	0.372
H1N1	3583	CBARP-CSRNP2-TANC2-PPP1CC	0.328	0.372
H1N1	3594	PTPRS-PTPRF-PFKM-ADRBK1	0.328	0.372
H1N1	3613	CBARP-CSRNP2-LMTK2-PPP1CC	0.328	0.372
H1N1	3625	PNKD-MLXIP-RADIL-PPARGC1B	0.328	0.372
H1N1	3634	FSCN1-UBE2M-PITPNA-WDR82	0.328	0.372
H1N1	3638	CRKL-PDGFRA-CRK-RAPGEF1 complex	0.328	0.372
H1N1	3649	ARNT-HLF complex	0.328	0.372
H1N1	3651	FBXL8-SKP1-FBXW5-FBXL15	0.328	0.372
H1N1	4302	PNUTS-PP1 complex	0.328	0.372
H1N1	3709	DDP1-TIM13 complex, mitochondrial	0.328	0.372
H1N1	3716	PMVK-EIF4B-TXNRD1-TPD52L2	0.328	0.372
H1N1	3720	FBXL8-FBXL15-MYCBP2-SKP1	0.328	0.372
H1N1	3725	MKNK2-MAPKAPK2-CAMKK2-MAPK14	0.328	0.372
H1N1	3726	GNAI1-RGS14-RGS12-GNAT3	0.328	0.372
H1N1	3738	TSC1-TSC2 complex	0.328	0.372
H1N1	3760	CKAP5-PPP1R10-TOX4-TACC2	0.328	0.372
H1N1	3832	NCOR-HDAC3 complex	0.328	0.372
H1N1	3856	STAT5A homodimer complex	0.328	0.372
H1N1	3868	FHF complex	0.328	0.372
H1N1	3879	NUMB-GULP1-AP2M1-KIF13A	0.328	0.372
H1N1	3904	LSD1 complex	0.328	0.372
H1N1	3911	RMND5A-HBP1-WARS2-ZCCHC2	0.328	0.372
H1N1	3912	Exocyst Sec6/8 complex	0.328	0.372
H1N1	3921	Bcl-2-Beclin1-UVRAG-PI(3)KC3 complex	0.328	0.372
H1N1	3929	MKI67-NO66-SAMD1-NOP56	0.328	0.372
H1N1	3948	HLA-G-HLA-A-HLA-C-HLA-F	0.328	0.372
H1N1	3971	DST-MYO19-ZBTB20-PLEKHG3	0.328	0.372
H1N1	4313	LMF1-PSMB5-AKIRIN2-RAC3	0.328	0.372
H1N1	4011	PGM5-RGN-SOD1-HSPE1	0.328	0.372
H1N1	4041	ACOT9-HIBCH-FAH-MACROD1	0.328	0.372
H1N1	4055	PA28gamma complex	0.328	0.372
H1N1	4056	CEP170-CEP170B-KIFC3-FRAT2	0.328	0.372
H1N1	4060	NUMB-REPS2-AP2M1-KIF13A	0.328	0.372
H1N1	4076	TGM1-KPRP-NCCRP1-ALOX12B	0.328	0.372
H1N1	4146	RAB3GAP1-SIRT2-MTDH-GPAM	0.328	0.372
H1N1	4092	CRIP2-FAM49B-RAC1-BLVRB	0.328	0.372
H1N1	1945	Homodimeric complex LTBR	0.352	0.399
H1N1	2053	Septin complex	0.352	0.399
H1N1	291	AKR1A1-ADK-TIA1-GOT2-ALDH5A1-DSTN-CFL2-UBE2F-TIAL1-FABP5-GLRX-ATP6V1C1-AK2-GSR-MDH2-AKR1D1-ADH5-GSTP1-UPP1-UBE2L3-ATOX1-LDHAL6B-AKR1B15	0.373	0.422
H1N1	3351	CHPF2-TXNDC16-SIAE-CHID1-FUT11-PCSK6-CHPF-TMEM132A-PRCP-MAN2B1-MAN2A1-BMP7-GALNT18-FOXRED2-SLIT2-PAM-IL17RA-PLTP-GALNS-MEGF8-B3GLCT-EDEM3-SGSH-HYAL2-NID1-PLXNA1-KDELC1-NAGLU-GUSB-CERCAM-ARSA-UGGT2-COL18A1	0.381	0.423
H1N1	4206	GUSB-MEGF8-CERCAM-FUT11-SGSH	0.392	0.423
H1N1	171	TPM1-ACTN2-MYH6-TNNI1-DLG5	0.392	0.423
H1N1	4279	RGN-SOD1-TXN-TXN2-TANGO2	0.392	0.423
H1N1	216	TPM1-ACTN2-MYH8-TNNI1-DLG5	0.392	0.423
H1N1	4336	RETSAT-CYP51A1-PDZD8-EPHX1-DHRS7	0.392	0.423
H1N1	4365	LSm2-8 complex	0.392	0.423
H1N1	286	WDFY2-SLC7A3-MIEF1-GPD2-UTP6	0.392	0.423
H1N1	4386	KCNQ1 macromolecular complex	0.392	0.423
H1N1	315	DNA synthesome complex (15 subunits)	0.392	0.423
H1N1	370	DYNC1LI1-DYNLT1-DYNC1LI2-DYNC1H1-SUGP1	0.392	0.423
H1N1	386	Succinyl-CoA synthetase, ADP-forming	0.392	0.423
H1N1	426	Septin complex	0.392	0.423
H1N1	4546	LSm2-8 complex	0.392	0.423
H1N1	4604	LAS1L-PELP1-TEX10-WDR18-NOL9-SENP3 complex	0.392	0.423
H1N1	648	DNAJC11-KIDINS220-RMDN3-ACBD5-FAM8A1	0.392	0.423
H1N1	834	GNAS-OCIAD1-GNA12-GNAL-TRO	0.392	0.423
H1N1	4238	CLASRP-GPATCH8-SNRNP27-U2AF1L5-LUC7L2	0.392	0.423
H1N1	898	NELF complex (Negative elongation factor complex)	0.392	0.423
H1N1	918	ZUFSP-USP11-KDM3A-TCEAL1-GPSM2	0.392	0.423
H1N1	948	DDX43-UHRF2-SMU1-DENR-AKAP17A	0.392	0.423
H1N1	989	RAB3GAP1-SIRT2-MTDH-GPAM-RAB3GAP2	0.392	0.423
H1N1	1002	STAT5A homodimer complex	0.392	0.423
H1N1	1144	NCOR-HDAC3 complex	0.392	0.423
H1N1	1175	MTA1-HDAC core complex	0.392	0.423
H1N1	1235	ESCRT-III complex	0.392	0.423
H1N1	1300	FHF complex	0.392	0.423
H1N1	1334	SSBP2-ISL2-LHX4-ISL1-LDB1	0.392	0.423
H1N1	1338	Cell cycle kinase complex CDC2	0.392	0.423
H1N1	1407	Spliceosome	0.392	0.423
H1N1	1462	CCR4-NOT complex	0.392	0.423
H1N1	4351	DNA ligase III-XRCC1-PNK-DNA-pol III multiprotein complex	0.392	0.423
H1N1	1572	BAIAP2L1-NUBP1-PSMD14-C19orf60-APOB	0.392	0.423
H1N1	1622	MPLKIP-KCTD17-PTPN4-MTMR9-THAP9	0.392	0.423
H1N1	1696	DDRGK1-UFL1-UFM1-FLYWCH1-ABHD6	0.392	0.423
H1N1	1810	SLC4A2-TMX2-SLC12A2-ATP11C-SLC12A9	0.392	0.423
H1N1	1849	PGK1-TSTA3-PGK2-ENO3-TSFM	0.392	0.423
H1N1	1941	ALDOA-ALDOC-GORASP2-GSTO2-PGP	0.392	0.423
H1N1	4424	Ubiquitin-protein-ligase (UBE2N, UBE2V2/MMS2)	0.392	0.423
H1N1	1996	AIF-CYPA-DNA complex	0.392	0.423
H1N1	2044	PDXP-DENND3-CSTB-CBR3-CBR1	0.392	0.423
H1N1	2135	CEN complex	0.392	0.423
H1N1	2228	Paf complex	0.392	0.423
H1N1	2231	RMDN1-GSS-MRI1-C21orf59-SERPINB8	0.392	0.423
H1N1	2284	OGDH-DLD-OGDHL-MRPS36-DLST	0.392	0.423
H1N1	2331	GPR161-PRKACG-ANKRD26-PRKAR1A-AKAP3	0.392	0.423
H1N1	2414	KIAA1143-RNASEH2C-CMTR1-RNASEH2B-RNASEH2A	0.392	0.423
H1N1	2443	CHM-RAB5C-RAB5B-RAB7A-RILP	0.392	0.423
H1N1	2460	DYNC1I2-DYNC1LI1-DYNC1LI2-DYNC1H1-DYNLT1	0.392	0.423
H1N1	2469	Spliceosome	0.392	0.423
H1N1	2491	FAM114A2-HSPA12A-C20orf24-TMEM51-PDCD4	0.392	0.423
H1N1	2503	DBIRD complex	0.392	0.423
H1N1	2665	Wave-2 complex	0.392	0.423
H1N1	2715	RASIP1-DOCK7-KIAA1211-PPP1R18-FBXO46	0.392	0.423
H1N1	2781	CHM-RAB5C-RAB5B-RAB7A-TPX2	0.392	0.423
H1N1	2833	Cleavage stimulation factor	0.392	0.423
H1N1	2838	PPIL3-CCDC58-GIGYF2-NQO1-FUBP3	0.392	0.423
H1N1	2849	DSS1 complex	0.392	0.423
H1N1	4323	Spliceosome	0.392	0.423
H1N1	2902	PDCL3-HGH1-PDCD5-SEC31B-TXNDC9	0.392	0.423
H1N1	4461	ST3GAL6-ST6GALNAC3-ABCA2-PTCH1-PON2	0.392	0.423
H1N1	2963	ASB9-MTHFD2-CKM-PPME1-CKB	0.392	0.423
H1N1	3002	AFF4 super elongation complex (SEC)	0.392	0.423
H1N1	3022	UTP23-PRDM15-LTV1-ZKSCAN8-TOE1	0.392	0.423
H1N1	3169	PPP1R7-PPP1R2-PPP1CB-PPP1R11-SH2D4A	0.392	0.423
H1N1	3240	FBXL15-SKP1-SPRYD3-FBXW5-FBXL8	0.392	0.423
H1N1	3254	Exocyst Sec6/8 complex	0.392	0.423
H1N1	3337	TCF4-NEUROD1-TCF12-TCF3-ID1	0.392	0.423
H1N1	3338	Decapping complex	0.392	0.423
H1N1	3352	ADRB1-CXCR4 complex	0.392	0.423
H1N1	3364	Set/TAF-I beta-TAF-I alpha-PP32 complex	0.392	0.423
H1N1	3373	THO complex	0.392	0.423
H1N1	3516	EPB41L3-CXADR-CTNND1-EPHA2-RAP2B	0.392	0.423
H1N1	3545	DNM3-AKR1E2-RPE-DNM1-DNM2	0.392	0.423
H1N1	3559	TPM1-ACTN2-MYH1-MYH8-DLG5	0.392	0.423
H1N1	3622	ZGPAT-SPIN4-SPIN1-TOPORS-YRDC	0.392	0.423
H1N1	3648	RGN-SOD1-GLOD4-TXN-TXN2	0.392	0.423
H1N1	3723	CAK-ERCC2 complex	0.392	0.423
H1N1	3865	Homodimeric complex LTBR	0.392	0.423
H1N1	3880	AGO1-ARHGDIG-HSD17B10-TRMT10C-GANC	0.392	0.423
H1N1	3969	Elongator complex (ELP1, ELP2, ELP3, ELP4, ELP5, ELP6)	0.392	0.423
H1N1	3974	SEPT2-XRN2-SEPT12-CDKN2AIP-PXDN	0.392	0.423
H1N1	4089	EFHD2-PMVK-ALDH9A1-ENSA-TPD52L2	0.392	0.423
H1N1	608	SNARE complex (VAMP4, STX6, STX16, VTI1a, VTI1b)	0.4	0.431
H1N1	2188	Septin complex	0.422	0.455
H1N1	60	ORC complex (origin recognition complex)	0.449	0.468
H1N1	74	ATP6V1D-ATP6V1B1-HK1-SPAG7-ATP6V1E1-TPPP3	0.449	0.468
H1N1	4232	SPIN2B-YRDC-ARHGAP39-SPIN4-SPIN1-CGGBP1	0.449	0.468
H1N1	4235	p21(ras)GAP-Fyn-Lyn-Yes complex, thrombin stimulated	0.449	0.468
H1N1	4366	ITGA8-ITGB1 complex	0.449	0.468
H1N1	301	HOMER2-HOMER1-SPTBN4-FRYL-TRAF5-LMAN2L	0.449	0.468
H1N1	4459	SAGA complex, GCN5-linked	0.449	0.468
H1N1	4157	CLK3-SRSF12-MKRN1-NKAP-SRSF8-CLK2	0.449	0.468
H1N1	4162	IPO8-ZFP1-ZNF696-ZNF331-ZNF7-REPIN1	0.449	0.468
H1N1	400	YBX2-PRDM15-LTV1-UTP23-TOE1-SRP68	0.449	0.468
H1N1	407	GINS complex	0.449	0.468
H1N1	470	TFIIH transcription factor complex	0.449	0.468
H1N1	473	LAS1L-PELP1-TEX10-WDR18-NOL9-SENP3 complex	0.449	0.468
H1N1	477	COL18A1-TMEM132A-MEGF8-FUT11-UGGT2-FOXRED2	0.449	0.468
H1N1	511	Paf complex	0.449	0.468
H1N1	662	p21(ras)GAP-Fyn-Lyn-Yes complex, thrombin stimulated	0.449	0.468
H1N1	794	Decapping complex	0.449	0.468
H1N1	864	IMPDH2-PDE8B-UBA6-SLC25A44-ANKRD9-DDX53	0.449	0.468
H1N1	4246	FAM174A-GALNT16-PEX19-EXOG-SEPN1-MUL1	0.449	0.468
H1N1	906	KIF5B-KIF5A-KIF5C-KLC1-KLC4-KLC2	0.449	0.468
H1N1	911	CRKL-PDGFRA-CRK-RAPGEF1 complex	0.449	0.468
H1N1	1055	Set/TAF-I beta-TAF-I alpha-PP32 complex	0.449	0.468
H1N1	1101	FAM174A-GALNT16-PEX19-EXOG-PEX16-MUL1	0.449	0.468
H1N1	1126	NEU1-RCC1-RGPD5-DLGAP5-RANBP3-NTMT1	0.449	0.468
H1N1	1133	LGALS3-SDK2-ST6GAL2-LAMA1-SDK1-PTPRZ1	0.449	0.468
H1N1	1169	Polycomb repressive complex 1 (PRC1, hPRC-H)	0.449	0.468
H1N1	1196	Respiratory chain complex I (holoenzyme), mitochondrial	0.449	0.468
H1N1	1237	ZNHIT2-SLC7A6OS-AAR2-EAPP-ECD-TSSC4	0.449	0.468
H1N1	1241	PA28gamma complex	0.449	0.468
H1N1	1279	FAM174A-GALNT16-PEX19-MYO1D-EXOG-MUL1	0.449	0.468
H1N1	1463	RHAMM-beta-catenin complex	0.449	0.468
H1N1	1472	FAM174A-GALNT16-PEX19-EXOG-HIGD2A-MUL1	0.449	0.468
H1N1	1551	Spliceosome	0.449	0.468
H1N1	1633	Isocitrate dehydrogenase, cytoplasmic	0.449	0.468
H1N1	1707	TFTC complex (TATA-binding protein-free TAF-II-containing complex)	0.449	0.468
H1N1	1829	SNF2h-cohesin-NuRD complex	0.449	0.468
H1N1	1875	BUD13-IMP3-GZF1-RPF1-RPS26-DDX10	0.449	0.468
H1N1	1943	Integrator complex	0.449	0.468
H1N1	2028	ESCRT-III complex	0.449	0.468
H1N1	2083	CA10-PIAS4-ASS1-MTERF4-PPRC1-KCTD15	0.449	0.468
H1N1	4593	STAGA complex, SPT3-linked	0.449	0.468
H1N1	2303	CHPF2-CHPF-CHID1-MAN2A1-FUT11-EDEM3	0.449	0.468
H1N1	2378	FAM174A-GALNT16-PEX19-CDA-EXOG-MUL1	0.449	0.468
H1N1	2485	Spliceosome	0.449	0.468
H1N1	2590	SHPRH-SAP30L-ZNF512B-RBBP7-CCDC71-NPAT	0.449	0.468
H1N1	2613	INO80 chromatin remodeling complex	0.449	0.468
H1N1	2664	GINS complex	0.449	0.468
H1N1	2920	FAM174A-GALNT16-PEX19-EXOG-GLCE-MUL1	0.449	0.468
H1N1	3041	Arp2/3 complex	0.449	0.468
H1N1	3187	PSMB5-LMF1-AKIRIN2-UBFD1-B4GALT4-PRSS3	0.449	0.468
H1N1	3281	BCAP31-GOLT1B-PTGES-ENDOD1-RABAC1-SFT2D2	0.449	0.468
H1N1	3439	GALNT16-PEX19-EXOG-NAT14-FAM174A-MUL1	0.449	0.468
H1N1	3453	MRIP-MBS complex	0.449	0.468
H1N1	3497	P-TEFb.4 complex	0.449	0.468
H1N1	3698	VWDE-FAM132B-TAZ-DHFRL1-ST3GAL4-HYAL2	0.449	0.468
H1N1	3757	MGAT2-SLC35A2(splice variant 2) complex	0.449	0.468
H1N1	3773	Cleavage stimulation factor	0.449	0.468
H1N1	3803	EPHA2-EPB41L3-GNA13-CXADR-CTNND1-RAP2B	0.449	0.468
H1N1	3843	Fibrinogen complex	0.449	0.468
H1N1	3941	Sorcin homodimer complex	0.449	0.468
H1N1	4017	FH-HSD17B14-ABAT-SOD1-TPI1-WDR1	0.449	0.468
H1N1	667	p21(ras)GAP-Fyn-Lyn-Yes complex, thrombin stimulated	0.488	0.508
H1N1	3916	CCC complex	0.488	0.508
H1N1	52	(S100A8/S100A9)2 heterotetramer	0.501	0.516
H1N1	164	KIFC1-RGPD8-RANBP2-NUP50-NUP153-RANGAP1-CDCA2	0.501	0.516
H1N1	176	TXNDC16-POGLUT1-GALNS-CERCAM-ARSA-ARSK-SIAE	0.501	0.516
H1N1	215	HEG1-LGALS3-SDK2-LAMA1-ABCB1-SDK1-PTPRZ1	0.501	0.516
H1N1	257	PA28gamma complex	0.501	0.516
H1N1	382	RAB35-GDI1-RAB13-RAB6A-RAB12-RAB8B-RAB4A	0.501	0.516
H1N1	422	ITGA8-ITGB1 complex	0.501	0.516
H1N1	892	NCOR-HDAC3 complex	0.501	0.516
H1N1	1070	ZNF770-ZNF574-IMP3-BMS1-ZKSCAN8-RPF1-DDX10	0.501	0.516
H1N1	1398	Ubiquitin-conjugating enzyme E2 (UBC13-UEV1A)	0.501	0.516
H1N1	2126	RMND5A-WARS2-HBP1-ZCCHC2-WBP5-PAPD7-ZCCHC14	0.501	0.516
H1N1	2157	KCNQ1 macromolecular complex	0.501	0.516
H1N1	2452	p27-cyclinE-Cdk2 - Ubiquitin E3 ligase (SKP1A, SKP2, CUL1, CKS1B, RBX1) complex	0.501	0.516
H1N1	2657	SNARE complex (VAMP3, STX6, VTI1A)	0.501	0.516
H1N1	2779	LMO7-CCDC53-CAPZA2-COX6C-RLTPR-PLEKHO1-BST2	0.501	0.516
H1N1	2894	PGM5-FH-DBI-ADSL-ETFB-OXCT1-GPT2	0.501	0.516
H1N1	3054	MARC2-FAM174A-GALNT16-PEX19-EXOG-RDH12-MUL1	0.501	0.516
H1N1	3608	Paf complex	0.501	0.516
H1N1	3708	TIM50-COIL complex	0.501	0.516
H1N1	3768	CORVET complex	0.501	0.516
H1N1	3994	RNA polymerase II core complex	0.501	0.516
H1N1	2868	SNARE complex (VAMP2, SNAP25, STX1a, CPLX2)	0.507	0.522
H1N1	14	AFF4 super elongation complex (SEC)	0.549	0.56
H1N1	47	PINX1-WDR75-NAP1L2-YBX2-WDR43-TGS1-FBL-ZNF93	0.549	0.56
H1N1	4207	RAB13-RAB35-GDI1-RAB34-RAB6A-RAB12-RAB8B-RAB4A	0.549	0.56
H1N1	225	TRAPP complex	0.549	0.56
H1N1	284	NOC2L-MKI67-CENPV-NO66-DHX33-NOP56-URB1-URB2	0.549	0.56
H1N1	296	Wave-2 complex	0.549	0.56
H1N1	468	Exosome	0.549	0.56
H1N1	855	Polycomb repressive complex 1 (PRC1, hPRC-H)	0.549	0.56
H1N1	1282	VMA21-TMEM199-TCIRG1-ATP6AP2-ATP6AP1-MITD1-ATP6V0C-CCDC115	0.549	0.56
H1N1	4388	TIM50-COIL complex	0.549	0.56
H1N1	1934	Prefoldin complex	0.549	0.56
H1N1	2232	TNF-alpha/NF-kappa B signaling complex 5	0.549	0.56
H1N1	2451	CCC complex	0.549	0.56
H1N1	2765	TGM1-GSDMA-S100A14-KPRP-ALOX12B-S100A16-CPA4-KLK7	0.549	0.56
H1N1	3426	C/EBPalpha-HNF6 complex	0.549	0.56
H1N1	3748	RUNX1-CBF-beta-DNA complex	0.549	0.56
H1N1	2673	BAF complex	0.55	0.561
H1N1	4476	SPG4-SPG12 complex	0.591	0.601
H1N1	502	CNTLN-NR3C2-ZBTB25-CARNMT1-LENG9-SARM1-MAP3K7-DTL-RNF113A	0.591	0.601
H1N1	626	CCC complex	0.591	0.601
H1N1	1142	SMAD7-SMURF2 complex	0.591	0.601
H1N1	1343	PPP3CA-PPP3CA-RCAN1 complex	0.591	0.601
H1N1	1854	CDSN-TGM3-POF1B-SBSN-FLG-ARG1-NCCRP1-FLG2-ECM1	0.591	0.601
H1N1	2639	PNUTS-PP1 complex	0.591	0.601
H1N1	628	POLR3E-CRCP-POLR3H-POLR3K-POLR3D-POLR3B-POLR3A-POLR3F-POLR3G-POLR3C	0.63	0.638
H1N1	705	Wave-2 complex	0.63	0.638
H1N1	936	ATAC complex, GCN5-linked	0.63	0.638
H1N1	2426	GON4L-MIER1-HIST1H2BA-CRAMP1-C16orf87-ARID5B-BAHD1-TONSL-MMS22L-MIER3	0.63	0.638
H1N1	2659	Calcineurin	0.63	0.638
H1N1	2944	LMO4-BRCA1-CTIP-LDB1 complex	0.63	0.638
H1N1	1250	STAGA complex, SPT3-linked	0.665	0.672
H1N1	1845	NID1-FOXRED2-NAGLU-GUSB-MAN2B1-MEGF8-FUT11-UGGT2-PCSK6-COL18A1-SGSH	0.665	0.672
H1N1	2400	Intraflagellar transport complex B	0.665	0.672
H1N1	3788	FAM83H-PKP2-PKP3-CRTC2-TNK2-FAM83A-USO1-OCRL-SEC24C-BTBD3-SEC24B	0.665	0.672
H1N1	609	CENP-A NAC-CAD complex	0.697	0.702
H1N1	2835	PBAF complex (Polybromo- and BAF containing complex)	0.697	0.702
H1N1	3379	RBP1-GGA2-GSTP1-PPIAL4D-ISOC1-TIA1-TIAL1-ARHGDIA-HMGCL-TAGLN-GNPNAT1-PCBP3	0.697	0.702
H1N1	3636	CTFC-TAF1 complex	0.697	0.702
H1N1	3688	TNF-alpha/NF-kappa B signaling complex 5	0.697	0.702
H1N1	3926	Eps15-stonin2 complex	0.697	0.702
H1N1	170	Exosome	0.725	0.729
H1N1	4547	NuA4/Tip60 HAT complex	0.725	0.729
H1N1	2827	TNF-alpha/NF-kappa B signaling complex 5	0.725	0.729
H1N1	3589	TTC28-PIK3AP1-SEMA6A-SHB-DOK1-CBL-WIPF3-ABL2-CASKIN2-ASAP2-NCK2-ARAP1-ASAP1	0.725	0.729
H1N1	3690	ATAC complex, GCN5-linked	0.725	0.729
H1N1	4019	BCOR complex	0.725	0.729
H1N1	4168	TUBE1-TUBD1-PRR12-KLF13-NAA35-C16orf59-PPIL2-LCMT2-TBC1D10A-ZADH2-FBXO38-FAM172A-FGL1-AARS2	0.751	0.753
H1N1	4369	MKNK2-MAPKAPK2-MAPK14-HOXA10-RHBDF1-CAMKK2-RPS6KA5-HOXB6-HOXB9-HOXC9-MEF2D-KIF22-DUSP16-MKNK1	0.751	0.753
H1N1	1373	Anaphase-promoting complex	0.751	0.753
H1N1	1500	p21(ras)GAP-Fyn-Lyn-Yes complex, thrombin stimulated	0.751	0.753
H1N1	2735	CtBP complex	0.751	0.753
H1N1	1360	CCR4-NOT complex	0.775	0.776
H1N1	1032	NuA4/Tip60 HAT complex	0.876	0.877
H1N1	1857	ALCAM-RRAGB-ATP13A3-ENPP4-SLC9A6-ABCC4-KIAA1549-LGALS8-ANO6-A2M-CSPG4-OSTM1-ATG9A-LAMA4-CD58-CD63-CD47-KIAA0319L-CLCN3-PODXL-PTPRK-PTPRJ	0.888	0.888
H1N1	1490	Anaphase-promoting complex	0.908	0.908
HIV-1	2985	Ribosome, cytoplasmic	1.9e-25	2.69e-22
HIV-1	2146	Ribosome, cytoplasmic	6.99e-24	4.93e-21
HIV-1	491	Spliceosome	2.2e-22	1.03e-19
HIV-1	822	Spliceosome	1.98e-17	6.98e-15
HIV-1	220	Multisynthetase complex	1.78e-14	5.03e-12
HIV-1	1964	Multisynthetase complex	3.32e-12	7.82e-10
HIV-1	2511	PA28-20S proteasome	6.38e-12	1.16e-09
HIV-1	534	DDB2 complex	7.42e-12	1.16e-09
HIV-1	3581	F1F0-ATP synthase, mitochondrial	7.42e-12	1.16e-09
HIV-1	3998	eIF3 complex (EIF3S6, EIF3S5, EIF3S4, EIF3S3, EIF3S6IP, EIF3S2, EIF3S9, EIF3S12, EIF3S10, EIF3S8, EIF3S1, EIF3S7, PCID1)	5.99e-11	8.45e-09
HIV-1	3684	eIF3 complex (EIF3S6, EIF3S5, EIF3S4, EIF3S3, EIF3S6IP, EIF3S2, EIF3S9, EIF3S12, EIF3S10, EIF3S8, EIF3S1, EIF3S7, PCID1)	7.79e-11	9.99e-09
HIV-1	3233	Spliceosome	9.42e-10	1.11e-07
HIV-1	3809	CDC5L core complex	1.07e-09	1.16e-07
HIV-1	1225	RNA polymerase II core complex	1.8e-09	1.7e-07
HIV-1	1801	Large Drosha complex	1.8e-09	1.7e-07
HIV-1	1512	20S proteasome	3.3e-09	2.74e-07
HIV-1	1573	RNA polymerase II core complex	3.3e-09	2.74e-07
HIV-1	1617	DDB2 complex	1.37e-08	9.88e-07
HIV-1	2394	C complex spliceosome	1.43e-08	9.88e-07
HIV-1	1337	Nop56p-associated pre-rRNA complex	1.47e-08	9.88e-07
HIV-1	3735	Nop56p-associated pre-rRNA complex	1.47e-08	9.88e-07
HIV-1	836	MeCP1 complex	2.08e-08	1.34e-06
HIV-1	2726	Spliceosome	2.25e-08	1.38e-06
HIV-1	2802	Spliceosome	2.6e-08	1.53e-06
HIV-1	2264	Large Drosha complex	3.21e-08	1.68e-06
HIV-1	3834	Large Drosha complex	3.21e-08	1.68e-06
HIV-1	3943	tRNA Splicing Ligase Complex	3.21e-08	1.68e-06
HIV-1	818	C complex spliceosome	5.87e-08	2.96e-06
HIV-1	427	RNA polymerase II (RNAPII)	2.14e-07	1.04e-05
HIV-1	14	AFF4 super elongation complex (SEC)	8.14e-07	3.83e-05
HIV-1	3276	RNA polymerase II (RNAPII)	8.66e-07	3.84e-05
HIV-1	1090	Spliceosome	8.99e-07	3.84e-05
HIV-1	1178	NuRD.1 complex	8.99e-07	3.84e-05
HIV-1	1296	17S U2 snRNP	2.32e-06	9.64e-05
HIV-1	4426	DGCR8 multiprotein complex	3.26e-06	0.000124
HIV-1	1150	SMN complex	3.26e-06	0.000124
HIV-1	2364	HNRNPAB-EIF4H-HNRNPA1-HNRNPL-HNRNPDL-HNRNPH3	3.26e-06	0.000124
HIV-1	2673	BAF complex	3.38e-06	0.000125
HIV-1	4093	BAF complex	4.37e-06	0.000158
HIV-1	4237	tRNA Splicing Ligase Complex	1.01e-05	0.000313
HIV-1	498	Kinase maturation complex 1	1.01e-05	0.000313
HIV-1	908	AFF4 super elongation complex (SEC)	1.01e-05	0.000313
HIV-1	2353	PIN1-AUF1 complex	1.01e-05	0.000313
HIV-1	2561	(E.F.G) complex	1.01e-05	0.000313
HIV-1	3231	ribonucleoside binding	1.01e-05	0.000313
HIV-1	95	Nup 107-160 subcomplex	1.05e-05	0.000313
HIV-1	1384	RNA polymerase II core complex	1.09e-05	0.000313
HIV-1	2918	Kinase maturation complex 1	1.09e-05	0.000313
HIV-1	3994	RNA polymerase II core complex	1.09e-05	0.000313
HIV-1	1938	SAFB2-HNRNPA3-ZNF326-KHDRBS1-SAFB-HNRNPA0-HNRNPA1-RBM3-SLTM-ADAR-ILF3	1.16e-05	0.000327
HIV-1	195	F1F0-ATP synthase, mitochondrial	2.77e-05	0.00075
HIV-1	1005	C complex spliceosome	2.77e-05	0.00075
HIV-1	1663	BAG6-HSPA2 complex	4.84e-05	0.00116
HIV-1	2705	HNRPF-HNRPH1 complex	4.84e-05	0.00116
HIV-1	2889	XPA-ERCC1-ERCC4 complex	4.84e-05	0.00116
HIV-1	3459	Casein kinase II (beta-dimer, alpha-dimer)	4.84e-05	0.00116
HIV-1	3723	CAK-ERCC2 complex	4.84e-05	0.00116
HIV-1	3744	Spliceosome	4.84e-05	0.00116
HIV-1	4035	prohibitin 2 complex, mitochondrial	4.84e-05	0.00116
HIV-1	2603	Spliceosome	6.5e-05	0.00153
HIV-1	2362	F1F0-ATP synthase, mitochondrial	0.000103	0.00238
HIV-1	4335	GLE1-NUPL2-NUP155 complex	0.000113	0.00238
HIV-1	4169	HDAC1-associated core complex cII	0.000113	0.00238
HIV-1	826	Spliceosome	0.000113	0.00238
HIV-1	1561	RNA polymerase II (RNAPII)	0.000113	0.00238
HIV-1	4557	F1F0-ATP synthase, mitochondrial	0.000113	0.00238
HIV-1	3793	nucleic acid binding	0.000113	0.00238
HIV-1	470	TFIIH transcription factor complex	0.000139	0.00267
[truncated: 5,046 more rows]

## Sheet: Annotation of VTCs
# Data Set S2. Annotation information of VTCs.
Complex ID	Complex name	Corrected p-value	Term ID	Term type	Term name
0	SLC38A9-RRAGA-RRAGC	4.3e-06	GO:0032008	BP	positive regulation of TOR signaling
0	SLC38A9-RRAGA-RRAGC	2.28e-05	GO:0071230	BP	cellular response to amino acid stimulus
0	SLC38A9-RRAGA-RRAGC	6.98e-05	GO:1990131	CC	Gtr1-Gtr2 GTPase complex
0	SLC38A9-RRAGA-RRAGC	7.31e-05	GO:0032006	BP	regulation of TOR signaling
0	SLC38A9-RRAGA-RRAGC	0.000116	GO:0031929	BP	TOR signaling
0	SLC38A9-RRAGA-RRAGC	0.000126	GO:0043200	BP	response to amino acid
0	SLC38A9-RRAGA-RRAGC	0.000174	GO:0034448	CC	EGO complex
0	SLC38A9-RRAGA-RRAGC	0.000373	KEGG:04150	keg	mTOR signaling pathway
0	SLC38A9-RRAGA-RRAGC	0.000403	GO:0016241	BP	regulation of macroautophagy
0	SLC38A9-RRAGA-RRAGC	0.000767	GO:0071229	BP	cellular response to acid chemical
0	SLC38A9-RRAGA-RRAGC	0.00153	GO:0007050	BP	cell cycle arrest
0	SLC38A9-RRAGA-RRAGC	0.00218	GO:0016236	BP	macroautophagy
0	SLC38A9-RRAGA-RRAGC	0.00268	GO:0010506	BP	regulation of autophagy
0	SLC38A9-RRAGA-RRAGC	0.00351	GO:0001101	BP	response to acid chemical
0	SLC38A9-RRAGA-RRAGC	0.00408	GO:1903432	BP	regulation of TORC1 signaling
0	SLC38A9-RRAGA-RRAGC	0.00599	GO:0005774	CC	vacuolar membrane
0	SLC38A9-RRAGA-RRAGC	0.00614	GO:0038202	BP	TORC1 signaling
0	SLC38A9-RRAGA-RRAGC	0.00982	GO:0044440	CC	endosomal part
0	SLC38A9-RRAGA-RRAGC	0.0105	GO:0061919	BP	process utilizing autophagic mechanism
0	SLC38A9-RRAGA-RRAGC	0.0105	GO:0006914	BP	autophagy
0	SLC38A9-RRAGA-RRAGC	0.0105	GO:0034198	BP	cellular response to amino acid starvation
0	SLC38A9-RRAGA-RRAGC	0.0138	GO:0071417	BP	cellular response to organonitrogen compound
0	SLC38A9-RRAGA-RRAGC	0.0163	GO:0044437	CC	vacuolar part
0	SLC38A9-RRAGA-RRAGC	0.0205	GO:0045786	BP	negative regulation of cell cycle
0	SLC38A9-RRAGA-RRAGC	0.0223	GO:1901699	BP	cellular response to nitrogen compound
0	SLC38A9-RRAGA-RRAGC	0.0281	GO:0005764	CC	lysosome
0	SLC38A9-RRAGA-RRAGC	0.0281	GO:0000323	CC	lytic vacuole
0	SLC38A9-RRAGA-RRAGC	0.0325	GO:0098796	CC	membrane protein complex
0	SLC38A9-RRAGA-RRAGC	0.0393	KEGG:04140	keg	Autophagy - animal
0	SLC38A9-RRAGA-RRAGC	0.0423	GO:0005773	CC	vacuole
0	SLC38A9-RRAGA-RRAGC	0.046	GO:0031329	BP	regulation of cellular catabolic process
2	ATAC complex, GCN5-linked	8.41e-20	GO:0005671	CC	Ada2/Gcn5/Ada3 transcription activator complex
2	ATAC complex, GCN5-linked	7.56e-17	GO:1902562	CC	H4 histone acetyltransferase complex
2	ATAC complex, GCN5-linked	2.33e-14	GO:0000123	CC	histone acetyltransferase complex
2	ATAC complex, GCN5-linked	5.49e-14	GO:1902493	CC	acetyltransferase complex
2	ATAC complex, GCN5-linked	5.49e-14	GO:0031248	CC	protein acetyltransferase complex
2	ATAC complex, GCN5-linked	1.14e-13	CORUM:6657	cor	ATAC complex, GCN5-linked
2	ATAC complex, GCN5-linked	1.63e-12	CORUM:6665	cor	ATAC complex, YEATS2-linked
2	ATAC complex, GCN5-linked	1.94e-09	GO:0016573	BP	histone acetylation
2	ATAC complex, GCN5-linked	2.28e-09	GO:0018393	BP	internal peptidyl-lysine acetylation
2	ATAC complex, GCN5-linked	2.77e-09	GO:0006475	BP	internal protein amino acid acetylation
2	ATAC complex, GCN5-linked	2.88e-09	GO:0018394	BP	peptidyl-lysine acetylation
2	ATAC complex, GCN5-linked	6.26e-09	GO:0043966	BP	histone H3 acetylation
2	ATAC complex, GCN5-linked	6.77e-09	GO:0006473	BP	protein acetylation
2	ATAC complex, GCN5-linked	1.75e-08	GO:0043543	BP	protein acylation
2	ATAC complex, GCN5-linked	2.1e-07	GO:1990234	CC	transferase complex
2	ATAC complex, GCN5-linked	6.07e-07	GO:0018205	BP	peptidyl-lysine modification
2	ATAC complex, GCN5-linked	1.43e-06	GO:0016570	BP	histone modification
2	ATAC complex, GCN5-linked	2.25e-06	GO:0044451	CC	nucleoplasm part
2	ATAC complex, GCN5-linked	3.73e-06	GO:0004402	MF	histone acetyltransferase activity
2	ATAC complex, GCN5-linked	4.28e-06	GO:0061733	MF	peptide-lysine-N-acetyltransferase activity
2	ATAC complex, GCN5-linked	5.24e-06	GO:0016569	BP	covalent chromatin modification
2	ATAC complex, GCN5-linked	7.14e-06	GO:0034212	MF	peptide N-acetyltransferase activity
2	ATAC complex, GCN5-linked	1.12e-05	GO:0072686	CC	mitotic spindle
2	ATAC complex, GCN5-linked	1.25e-05	GO:1902494	CC	catalytic complex
2	ATAC complex, GCN5-linked	1.86e-05	GO:0008080	MF	N-acetyltransferase activity
2	ATAC complex, GCN5-linked	3.69e-05	GO:0006325	BP	chromatin organization
2	ATAC complex, GCN5-linked	3.86e-05	GO:0016407	MF	acetyltransferase activity
2	ATAC complex, GCN5-linked	4.02e-05	GO:0016410	MF	N-acyltransferase activity
2	ATAC complex, GCN5-linked	8.95e-05	CORUM:477	cor	PCAF complex
2	ATAC complex, GCN5-linked	8.95e-05	CORUM:471	cor	PCAF complex
2	ATAC complex, GCN5-linked	9.8e-05	GO:0070461	CC	SAGA-type complex
2	ATAC complex, GCN5-linked	0.000543	GO:0051276	BP	chromosome organization
2	ATAC complex, GCN5-linked	0.00067	GO:0018193	BP	peptidyl-amino acid modification
2	ATAC complex, GCN5-linked	0.000832	GO:0016747	MF	transferase activity, transferring acyl groups other than amino-acyl groups
2	ATAC complex, GCN5-linked	0.000991	GO:0035948	BP	positive regulation of gluconeogenesis by positive regulation of transcription from RNA polymerase II promoter
2	ATAC complex, GCN5-linked	0.00152	GO:0016746	MF	transferase activity, transferring acyl groups
2	ATAC complex, GCN5-linked	0.00248	GO:0090043	BP	regulation of tubulin deacetylation
2	ATAC complex, GCN5-linked	0.00248	GO:0035947	BP	regulation of gluconeogenesis by regulation of transcription from RNA polymerase II promoter
2	ATAC complex, GCN5-linked	0.00286	GO:0003713	MF	transcription coactivator activity
2	ATAC complex, GCN5-linked	0.0033	GO:0005819	CC	spindle
2	ATAC complex, GCN5-linked	0.00462	GO:0090042	BP	tubulin deacetylation
2	ATAC complex, GCN5-linked	0.00469	GO:0043234	CC	protein complex
2	ATAC complex, GCN5-linked	0.00549	KEGG:04330	keg	Notch signaling pathway
2	ATAC complex, GCN5-linked	0.00594	GO:1900402	BP	regulation of carbohydrate metabolic process by regulation of transcription from RNA polymerase II promoter
2	ATAC complex, GCN5-linked	0.00676	GO:0005654	CC	nucleoplasm
2	ATAC complex, GCN5-linked	0.00907	GO:0045722	BP	positive regulation of gluconeogenesis
2	ATAC complex, GCN5-linked	0.0109	GO:0030914	CC	STAGA complex
2	ATAC complex, GCN5-linked	0.0134	CORUM:6641	cor	USP22-SAGA complex
2	ATAC complex, GCN5-linked	0.015	GO:0033276	CC	transcription factor TFTC complex
2	ATAC complex, GCN5-linked	0.0161	GO:0031056	BP	regulation of histone modification
2	ATAC complex, GCN5-linked	0.0215	CORUM:438	cor	GCN5-TRRAP histone acetyltransferase complex
2	ATAC complex, GCN5-linked	0.0219	GO:0031981	CC	nuclear lumen
2	ATAC complex, GCN5-linked	0.0274	GO:1902275	BP	regulation of chromatin organization
2	ATAC complex, GCN5-linked	0.0277	GO:0003712	MF	transcription cofactor activity
2	ATAC complex, GCN5-linked	0.0315	CORUM:475	cor	STAGA complex
2	ATAC complex, GCN5-linked	0.0322	KEGG:04919	keg	Thyroid hormone signaling pathway
2	ATAC complex, GCN5-linked	0.0372	CORUM:476	cor	STAGA complex
2	ATAC complex, GCN5-linked	0.0395	GO:0044428	CC	nuclear part
2	ATAC complex, GCN5-linked	0.0433	GO:0000989	MF	transcription factor activity, transcription factor binding
2	ATAC complex, GCN5-linked	0.0456	GO:0000988	MF	transcription factor activity, protein binding
3	HNRNPH3-HNRNPA1L2	0.000489	GO:0019013	CC	viral nucleocapsid
3	HNRNPH3-HNRNPA1L2	0.000594	GO:0019028	CC	viral capsid
3	HNRNPH3-HNRNPA1L2	0.000972	GO:0019012	CC	virion
3	HNRNPH3-HNRNPA1L2	0.000972	GO:0044423	CC	virion part
3	HNRNPH3-HNRNPA1L2	0.0424	GO:0005681	CC	spliceosomal complex
4	SACM1L-COPB2-COPG2	0.000907	GO:0030126	CC	COPI vesicle coat
4	SACM1L-COPB2-COPG2	0.0014	GO:0030663	CC	COPI-coated vesicle membrane
4	SACM1L-COPB2-COPG2	0.00294	GO:0030137	CC	COPI-coated vesicle
4	SACM1L-COPB2-COPG2	0.0148	GO:0030120	CC	vesicle coat
4	SACM1L-COPB2-COPG2	0.0148	GO:0006891	BP	intra-Golgi vesicle-mediated transport
4	SACM1L-COPB2-COPG2	0.0341	GO:0000139	CC	Golgi membrane
4	SACM1L-COPB2-COPG2	0.0395	GO:0006890	BP	retrograde vesicle-mediated transport, Golgi to ER
4	SACM1L-COPB2-COPG2	0.0481	GO:0098791	CC	Golgi subcompartment
6	SIRT1 homotrimer complex	0.025	CORUM:2592	cor	SIRT1 homotrimer complex
6	SIRT1 homotrimer complex	0.0497	GO:0071441	BP	negative regulation of histone H3-K14 acetylation
6	SIRT1 homotrimer complex	0.0497	GO:2000655	BP	negative regulation of cellular response to testosterone stimulus
6	SIRT1 homotrimer complex	0.0497	GO:0006343	BP	establishment of chromatin silencing
6	SIRT1 homotrimer complex	0.0497	GO:2000654	BP	regulation of cellular response to testosterone stimulus
6	SIRT1 homotrimer complex	0.05	CORUM:2593	cor	FOXO3-SIRT1 complex, oxidative stress stimulated
6	SIRT1 homotrimer complex	0.05	CORUM:2821	cor	hSIR2-p53 complex
6	SIRT1 homotrimer complex	0.05	CORUM:6846	cor	DBC1-SIRT1 complex
9	CASK-LIN7C-APBA1 complex	4.88e-05	GO:0097060	CC	synaptic membrane
9	CASK-LIN7C-APBA1 complex	9.34e-05	CORUM:617	cor	CASK-LIN7C-APBA1 complex
9	CASK-LIN7C-APBA1 complex	0.000182	GO:0097016	MF	L27 domain binding
9	CASK-LIN7C-APBA1 complex	0.000213	GO:0005911	CC	cell-cell junction
9	CASK-LIN7C-APBA1 complex	0.000303	GO:0097025	CC	MPP7-DLG1-LIN7 complex
9	CASK-LIN7C-APBA1 complex	0.000454	GO:1903361	BP	protein localization to basolateral plasma membrane
9	CASK-LIN7C-APBA1 complex	0.00077	GO:0005923	CC	bicellular tight junction
9	CASK-LIN7C-APBA1 complex	0.000833	GO:0070160	CC	occluding junction
9	CASK-LIN7C-APBA1 complex	0.00122	GO:0043296	CC	apical junction complex
9	CASK-LIN7C-APBA1 complex	0.00139	GO:0007269	BP	neurotransmitter secretion
9	CASK-LIN7C-APBA1 complex	0.00139	GO:0099643	BP	signal release from synapse
9	CASK-LIN7C-APBA1 complex	0.00153	GO:0044456	CC	synapse part
9	CASK-LIN7C-APBA1 complex	0.00172	GO:0099531	BP	presynaptic process involved in chemical synaptic transmission
9	CASK-LIN7C-APBA1 complex	0.002	GO:0045199	BP	maintenance of epithelial cell apical/basal polarity
9	CASK-LIN7C-APBA1 complex	0.002	GO:0035090	BP	maintenance of apical/basal cell polarity
9	CASK-LIN7C-APBA1 complex	0.00321	GO:0045202	CC	synapse
9	CASK-LIN7C-APBA1 complex	0.00334	GO:0001505	BP	regulation of neurotransmitter levels
9	CASK-LIN7C-APBA1 complex	0.00344	GO:0006836	BP	neurotransmitter transport
9	CASK-LIN7C-APBA1 complex	0.00427	GO:0014069	CC	postsynaptic density
9	CASK-LIN7C-APBA1 complex	0.00433	GO:0099572	CC	postsynaptic specialization
9	CASK-LIN7C-APBA1 complex	0.00453	GO:0032279	CC	asymmetric synapse
9	CASK-LIN7C-APBA1 complex	0.00463	GO:0030011	BP	maintenance of cell polarity
9	CASK-LIN7C-APBA1 complex	0.00466	GO:0098984	CC	neuron to neuron synapse
9	CASK-LIN7C-APBA1 complex	0.00473	GO:0016323	CC	basolateral plasma membrane
9	CASK-LIN7C-APBA1 complex	0.00559	GO:0045211	CC	postsynaptic membrane
9	CASK-LIN7C-APBA1 complex	0.00622	GO:0098590	CC	plasma membrane region
9	CASK-LIN7C-APBA1 complex	0.0141	GO:0045197	BP	establishment or maintenance of epithelial cell apical/basal polarity
9	CASK-LIN7C-APBA1 complex	0.0143	GO:0030054	CC	cell junction
9	CASK-LIN7C-APBA1 complex	0.0212	GO:0035088	BP	establishment or maintenance of apical/basal cell polarity
9	CASK-LIN7C-APBA1 complex	0.0212	GO:0061245	BP	establishment or maintenance of bipolar cell polarity
9	CASK-LIN7C-APBA1 complex	0.0225	GO:0098793	CC	presynapse
9	CASK-LIN7C-APBA1 complex	0.0256	GO:0097458	CC	neuron part
9	CASK-LIN7C-APBA1 complex	0.0375	GO:0098794	CC	postsynapse
9	CASK-LIN7C-APBA1 complex	0.0403	GO:0023061	BP	signal release
11	SLC9A3R1-ACTN4 complex	0.0497	GO:0034360	CC	chylomicron remnant
11	SLC9A3R1-ACTN4 complex	0.0497	GO:0034359	CC	mature chylomicron
11	SLC9A3R1-ACTN4 complex	0.0497	GO:1902396	BP	protein localization to bicellular tight junction
11	SLC9A3R1-ACTN4 complex	0.05	CORUM:6788	cor	SLC9A3R1-ACTN4 complex
12	SPATA2-CYLD complex	0.00266	GO:0042348	BP	NF-kappaB import into nucleus
12	SPATA2-CYLD complex	0.00266	GO:0042345	BP	regulation of NF-kappaB import into nucleus
12	SPATA2-CYLD complex	0.0044	GO:0010803	BP	regulation of tumor necrosis factor-mediated signaling pathway
12	SPATA2-CYLD complex	0.00985	GO:0042990	BP	regulation of transcription factor import into nucleus
12	SPATA2-CYLD complex	0.0103	GO:0042991	BP	transcription factor import into nucleus
12	SPATA2-CYLD complex	0.0199	GO:0031503	BP	protein complex localization
12	SPATA2-CYLD complex	0.0315	GO:0001959	BP	regulation of cytokine-mediated signaling pathway
12	SPATA2-CYLD complex	0.0352	GO:0060759	BP	regulation of response to cytokine stimulus
12	SPATA2-CYLD complex	0.0361	GO:0042306	BP	regulation of protein import into nucleus
12	SPATA2-CYLD complex	0.0374	GO:1904589	BP	regulation of protein import
12	SPATA2-CYLD complex	0.0387	GO:0033209	BP	tumor necrosis factor-mediated signaling pathway
12	SPATA2-CYLD complex	0.0497	GO:0046521	BP	sphingoid catabolic process
12	SPATA2-CYLD complex	0.05	CORUM:6296	cor	SPATA2-CYLD complex
14	AFF4 super elongation complex (SEC)	8.35e-20	CORUM:6084	cor	AFF4 super elongation complex (SEC)
14	AFF4 super elongation complex (SEC)	3.36e-18	GO:0008023	CC	transcription elongation factor complex
14	AFF4 super elongation complex (SEC)	1.32e-12	GO:0006368	BP	transcription elongation from RNA polymerase II promoter
14	AFF4 super elongation complex (SEC)	6.21e-12	GO:0006354	BP	DNA-templated transcription, elongation
14	AFF4 super elongation complex (SEC)	1.08e-08	KEGG:05202	keg	Transcriptional misregulation in cancer
14	AFF4 super elongation complex (SEC)	1.31e-07	GO:0044451	CC	nucleoplasm part
14	AFF4 super elongation complex (SEC)	2.54e-06	GO:0097322	MF	7SK snRNA binding
14	AFF4 super elongation complex (SEC)	4.06e-06	GO:0008024	CC	cyclin/CDK positive transcription elongation factor complex
14	AFF4 super elongation complex (SEC)	1.7e-05	GO:0042795	BP	snRNA transcription from RNA polymerase II promoter
14	AFF4 super elongation complex (SEC)	1.7e-05	GO:0009301	BP	snRNA transcription
14	AFF4 super elongation complex (SEC)	4.06e-05	GO:0070816	BP	phosphorylation of RNA polymerase II C-terminal domain
14	AFF4 super elongation complex (SEC)	4.06e-05	GO:0019908	CC	nuclear cyclin-dependent protein kinase holoenzyme complex
14	AFF4 super elongation complex (SEC)	4.13e-05	GO:0016073	BP	snRNA metabolic process
14	AFF4 super elongation complex (SEC)	8.5e-05	GO:0098781	BP	ncRNA transcription
14	AFF4 super elongation complex (SEC)	0.000146	GO:0032806	CC	carboxy-terminal domain protein kinase complex
14	AFF4 super elongation complex (SEC)	0.000609	GO:0017069	MF	snRNA binding
14	AFF4 super elongation complex (SEC)	0.000713	GO:0000307	CC	cyclin-dependent protein kinase holoenzyme complex
14	AFF4 super elongation complex (SEC)	0.000766	CORUM:1082	cor	P-TEFb.1 complex
14	AFF4 super elongation complex (SEC)	0.000766	CORUM:1079	cor	P-TEFb.1 complex
14	AFF4 super elongation complex (SEC)	0.000766	CORUM:1080	cor	P-TEFb.2 complex
14	AFF4 super elongation complex (SEC)	0.000816	GO:0043234	CC	protein complex
14	AFF4 super elongation complex (SEC)	0.00124	GO:0005654	CC	nucleoplasm
14	AFF4 super elongation complex (SEC)	0.0023	CORUM:2604	cor	P-TEFb-SKP2 complex
14	AFF4 super elongation complex (SEC)	0.0023	CORUM:2875	cor	BRD4-P-TEFb complex
14	AFF4 super elongation complex (SEC)	0.0023	CORUM:2603	cor	Transcription elongation factor complex (SUPT5H, CDK9, CCNT1)
14	AFF4 super elongation complex (SEC)	0.0023	CORUM:2878	cor	P-TEFb-7SKRNA-HEXIM1 complex
14	AFF4 super elongation complex (SEC)	0.0023	CORUM:2877	cor	BRD4-P-TEFb complex
14	AFF4 super elongation complex (SEC)	0.0023	CORUM:2605	cor	Heterotrimeric complex (CCNT1, CDK9, GRN)
14	AFF4 super elongation complex (SEC)	0.0023	CORUM:1457	cor	AFF1-MLLT1-CBX8 complex
14	AFF4 super elongation complex (SEC)	0.0023	CORUM:2873	cor	P-TEFb-7SKRNA-HEXIM1 complex
14	AFF4 super elongation complex (SEC)	0.0023	CORUM:2602	cor	P-TEFb-7SKRNA-HEXIM1 complex
14	AFF4 super elongation complex (SEC)	0.00258	GO:0006355	BP	regulation of transcription, DNA-templated
14	AFF4 super elongation complex (SEC)	0.00258	GO:0006366	BP	transcription from RNA polymerase II promoter
14	AFF4 super elongation complex (SEC)	0.0027	GO:1903506	BP	regulation of nucleic acid-templated transcription
14	AFF4 super elongation complex (SEC)	0.00276	GO:2001141	BP	regulation of RNA biosynthetic process
14	AFF4 super elongation complex (SEC)	0.00377	GO:0006351	BP	transcription, DNA-templated
14	AFF4 super elongation complex (SEC)	0.0039	GO:0097659	BP	nucleic acid-templated transcription
14	AFF4 super elongation complex (SEC)	0.00404	GO:0032774	BP	RNA biosynthetic process
14	AFF4 super elongation complex (SEC)	0.0041	GO:0051252	BP	regulation of RNA metabolic process
14	AFF4 super elongation complex (SEC)	0.00459	CORUM:2601	cor	P-TEFb-BRD4-TRAP220 complex
14	AFF4 super elongation complex (SEC)	0.00475	GO:0031981	CC	nuclear lumen
14	AFF4 super elongation complex (SEC)	0.00655	GO:1901409	BP	positive regulation of phosphorylation of RNA polymerase II C-terminal domain
14	AFF4 super elongation complex (SEC)	0.00655	GO:1900364	BP	negative regulation of mRNA polyadenylation
14	AFF4 super elongation complex (SEC)	0.00657	GO:1902554	CC	serine/threonine protein kinase complex
14	AFF4 super elongation complex (SEC)	0.00804	GO:2000112	BP	regulation of cellular macromolecule biosynthetic process
14	AFF4 super elongation complex (SEC)	0.00842	GO:0031441	BP	negative regulation of mRNA 3'-end processing
14	AFF4 super elongation complex (SEC)	0.00873	GO:0019219	BP	regulation of nucleobase-containing compound metabolic process
14	AFF4 super elongation complex (SEC)	0.00932	GO:0044428	CC	nuclear part
14	AFF4 super elongation complex (SEC)	0.00973	GO:0010556	BP	regulation of macromolecule biosynthetic process
14	AFF4 super elongation complex (SEC)	0.0101	GO:0034654	BP	nucleobase-containing compound biosynthetic process
14	AFF4 super elongation complex (SEC)	0.0105	GO:1901407	BP	regulation of phosphorylation of RNA polymerase II C-terminal domain
14	AFF4 super elongation complex (SEC)	0.0105	GO:1902911	CC	protein kinase complex
14	AFF4 super elongation complex (SEC)	0.0114	GO:0018130	BP	heterocycle biosynthetic process
14	AFF4 super elongation complex (SEC)	0.0114	CORUM:2599	cor	POLR2A-CCNT1-CDK9-NCL-LEM6-CPSF2 complex
14	AFF4 super elongation complex (SEC)	0.0115	GO:0019438	BP	aromatic compound biosynthetic process
14	AFF4 super elongation complex (SEC)	0.0129	GO:1900363	BP	regulation of mRNA polyadenylation
14	AFF4 super elongation complex (SEC)	0.014	GO:0031326	BP	regulation of cellular biosynthetic process
14	AFF4 super elongation complex (SEC)	0.0148	GO:1901362	BP	organic cyclic compound biosynthetic process
14	AFF4 super elongation complex (SEC)	0.0157	GO:0009889	BP	regulation of biosynthetic process
14	AFF4 super elongation complex (SEC)	0.0194	GO:0010468	BP	regulation of gene expression
14	AFF4 super elongation complex (SEC)	0.0196	GO:0016070	BP	RNA metabolic process
14	AFF4 super elongation complex (SEC)	0.0213	CORUM:2600	cor	BRD4 complex
14	AFF4 super elongation complex (SEC)	0.031	GO:0032991	CC	macromolecular complex
14	AFF4 super elongation complex (SEC)	0.0341	GO:0043233	CC	organelle lumen
14	AFF4 super elongation complex (SEC)	0.0341	GO:0031974	CC	membrane-enclosed lumen
14	AFF4 super elongation complex (SEC)	0.0341	GO:0070013	CC	intracellular organelle lumen
14	AFF4 super elongation complex (SEC)	0.0385	GO:0044271	BP	cellular nitrogen compound biosynthetic process
14	AFF4 super elongation complex (SEC)	0.0399	GO:0001223	MF	transcription coactivator binding
14	AFF4 super elongation complex (SEC)	0.0449	GO:0034645	BP	cellular macromolecule biosynthetic process
14	AFF4 super elongation complex (SEC)	0.0451	GO:0090304	BP	nucleic acid metabolic process
14	AFF4 super elongation complex (SEC)	0.049	GO:0031440	BP	regulation of mRNA 3'-end processing
24	RABGAP1L-RABGAP1-PXDC1	0.028	GO:0031338	BP	regulation of vesicle fusion
24	RABGAP1L-RABGAP1-PXDC1	0.0434	GO:0090630	BP	activation of GTPase activity
26	HNRNPA1L2-LONP1	0.0497	GO:0070362	MF	mitochondrial heavy strand promoter anti-sense binding
26	HNRNPA1L2-LONP1	0.0497	GO:0070361	MF	mitochondrial light strand promoter anti-sense binding
26	HNRNPA1L2-LONP1	0.0497	GO:0070407	BP	oxidation-dependent protein catabolic process
27	HRD1 complex	2.77e-06	CORUM:6859	cor	HRD1 complex
27	HRD1 complex	7.2e-06	GO:0044322	CC	endoplasmic reticulum quality control compartment
27	HRD1 complex	1.03e-05	GO:0030970	BP	retrograde protein transport, ER to cytosol
27	HRD1 complex	1.03e-05	GO:1903513	BP	endoplasmic reticulum to cytosol transport
27	HRD1 complex	2.86e-05	GO:0032527	BP	protein exit from endoplasmic reticulum
27	HRD1 complex	0.000194	GO:0030433	BP	ubiquitin-dependent ERAD pathway
27	HRD1 complex	0.000303	GO:0000836	CC	Hrd1p ubiquitin ligase complex
27	HRD1 complex	0.000405	GO:0036503	BP	ERAD pathway
27	HRD1 complex	0.000454	GO:0000835	CC	ER ubiquitin ligase complex
27	HRD1 complex	0.000507	KEGG:04141	keg	Protein processing in endoplasmic reticulum
27	HRD1 complex	0.00109	GO:0070862	BP	negative regulation of protein exit from endoplasmic reticulum
27	HRD1 complex	0.00109	GO:1904153	BP	negative regulation of retrograde protein transport, ER to cytosol
27	HRD1 complex	0.00236	GO:1904152	BP	regulation of retrograde protein transport, ER to cytosol
27	HRD1 complex	0.00236	GO:1904293	BP	negative regulation of ERAD pathway
27	HRD1 complex	0.00236	GO:0000153	CC	cytoplasmic ubiquitin ligase complex
27	HRD1 complex	0.00575	GO:1904380	BP	endoplasmic reticulum mannose trimming
27	HRD1 complex	0.00635	GO:0070861	BP	regulation of protein exit from endoplasmic reticulum
27	HRD1 complex	0.00835	GO:0036507	BP	protein demannosylation
27	HRD1 complex	0.00835	GO:0036508	BP	protein alpha-1,2-demannosylation
27	HRD1 complex	0.0102	GO:0034976	BP	response to endoplasmic reticulum stress
27	HRD1 complex	0.0106	GO:1904292	BP	regulation of ERAD pathway
27	HRD1 complex	0.019	GO:0006517	BP	protein deglycosylation
27	HRD1 complex	0.0236	GO:1903573	BP	negative regulation of response to endoplasmic reticulum stress
27	HRD1 complex	0.0286	GO:1901799	BP	negative regulation of proteasomal protein catabolic process
27	HRD1 complex	0.0294	GO:0043161	BP	proteasome-mediated ubiquitin-dependent protein catabolic process
27	HRD1 complex	0.0423	GO:0010498	BP	proteasomal protein catabolic process
27	HRD1 complex	0.0482	GO:1903051	BP	negative regulation of proteolysis involved in cellular protein catabolic process
28	PPP1R1A-SPEM1	0.0497	GO:0007291	BP	sperm individualization
28	PPP1R1A-SPEM1	0.0497	GO:0007349	BP	cellularization
31	CEP44-POC1B	0.0258	GO:0000922	CC	spindle pole
37	C/EBPalpha-HNF6 complex	0.0498	CORUM:746	cor	C/EBPalpha-HNF6 complex
37	C/EBPalpha-HNF6 complex	0.0498	CORUM:1090	cor	APLG1-Rababtin5 complex
38	AAAS-TMEM214-GLE1-SMPD4-UBE2I-SUMO2-TMEM209-NDC1-SENP2-RCC1-SUMO1-NXF1-NEMP1	1.41e-09	KEGG:03013	keg	RNA transport
38	AAAS-TMEM214-GLE1-SMPD4-UBE2I-SUMO2-TMEM209-NDC1-SENP2-RCC1-SUMO1-NXF1-NEMP1	1.67e-09	GO:0005635	CC	nuclear envelope
38	AAAS-TMEM214-GLE1-SMPD4-UBE2I-SUMO2-TMEM209-NDC1-SENP2-RCC1-SUMO1-NXF1-NEMP1	9.04e-09	GO:0005643	CC	nuclear pore
38	AAAS-TMEM214-GLE1-SMPD4-UBE2I-SUMO2-TMEM209-NDC1-SENP2-RCC1-SUMO1-NXF1-NEMP1	3.14e-08	GO:0016925	BP	protein sumoylation
38	AAAS-TMEM214-GLE1-SMPD4-UBE2I-SUMO2-TMEM209-NDC1-SENP2-RCC1-SUMO1-NXF1-NEMP1	5.58e-07	GO:0031965	CC	nuclear membrane
38	AAAS-TMEM214-GLE1-SMPD4-UBE2I-SUMO2-TMEM209-NDC1-SENP2-RCC1-SUMO1-NXF1-NEMP1	1.02e-05	GO:0031967	CC	organelle envelope
38	AAAS-TMEM214-GLE1-SMPD4-UBE2I-SUMO2-TMEM209-NDC1-SENP2-RCC1-SUMO1-NXF1-NEMP1	1.02e-05	GO:0031975	CC	envelope
38	AAAS-TMEM214-GLE1-SMPD4-UBE2I-SUMO2-TMEM209-NDC1-SENP2-RCC1-SUMO1-NXF1-NEMP1	4.85e-05	GO:0051028	BP	mRNA transport
38	AAAS-TMEM214-GLE1-SMPD4-UBE2I-SUMO2-TMEM209-NDC1-SENP2-RCC1-SUMO1-NXF1-NEMP1	0.000163	GO:0018205	BP	peptidyl-lysine modification
38	AAAS-TMEM214-GLE1-SMPD4-UBE2I-SUMO2-TMEM209-NDC1-SENP2-RCC1-SUMO1-NXF1-NEMP1	0.000192	GO:0050657	BP	nucleic acid transport
38	AAAS-TMEM214-GLE1-SMPD4-UBE2I-SUMO2-TMEM209-NDC1-SENP2-RCC1-SUMO1-NXF1-NEMP1	0.000192	GO:0050658	BP	RNA transport
38	AAAS-TMEM214-GLE1-SMPD4-UBE2I-SUMO2-TMEM209-NDC1-SENP2-RCC1-SUMO1-NXF1-NEMP1	0.000208	GO:0051236	BP	establishment of RNA localization
38	AAAS-TMEM214-GLE1-SMPD4-UBE2I-SUMO2-TMEM209-NDC1-SENP2-RCC1-SUMO1-NXF1-NEMP1	0.000464	GO:0006403	BP	RNA localization
38	AAAS-TMEM214-GLE1-SMPD4-UBE2I-SUMO2-TMEM209-NDC1-SENP2-RCC1-SUMO1-NXF1-NEMP1	0.00048	GO:0019789	MF	SUMO transferase activity
38	AAAS-TMEM214-GLE1-SMPD4-UBE2I-SUMO2-TMEM209-NDC1-SENP2-RCC1-SUMO1-NXF1-NEMP1	0.000496	GO:0015931	BP	nucleobase-containing compound transport
38	AAAS-TMEM214-GLE1-SMPD4-UBE2I-SUMO2-TMEM209-NDC1-SENP2-RCC1-SUMO1-NXF1-NEMP1	0.000704	GO:0016605	CC	PML body
38	AAAS-TMEM214-GLE1-SMPD4-UBE2I-SUMO2-TMEM209-NDC1-SENP2-RCC1-SUMO1-NXF1-NEMP1	0.00117	GO:0006406	BP	mRNA export from nucleus
38	AAAS-TMEM214-GLE1-SMPD4-UBE2I-SUMO2-TMEM209-NDC1-SENP2-RCC1-SUMO1-NXF1-NEMP1	0.00117	GO:0071427	BP	mRNA-containing ribonucleoprotein complex export from nucleus
38	AAAS-TMEM214-GLE1-SMPD4-UBE2I-SUMO2-TMEM209-NDC1-SENP2-RCC1-SUMO1-NXF1-NEMP1	0.00208	GO:0070911	BP	global genome nucleotide-excision repair
38	AAAS-TMEM214-GLE1-SMPD4-UBE2I-SUMO2-TMEM209-NDC1-SENP2-RCC1-SUMO1-NXF1-NEMP1	0.00231	GO:0071426	BP	ribonucleoprotein complex export from nucleus
38	AAAS-TMEM214-GLE1-SMPD4-UBE2I-SUMO2-TMEM209-NDC1-SENP2-RCC1-SUMO1-NXF1-NEMP1	0.00245	GO:0071166	BP	ribonucleoprotein complex localization
38	AAAS-TMEM214-GLE1-SMPD4-UBE2I-SUMO2-TMEM209-NDC1-SENP2-RCC1-SUMO1-NXF1-NEMP1	0.00329	GO:0006405	BP	RNA export from nucleus
38	AAAS-TMEM214-GLE1-SMPD4-UBE2I-SUMO2-TMEM209-NDC1-SENP2-RCC1-SUMO1-NXF1-NEMP1	0.00553	GO:0012505	CC	endomembrane system
38	AAAS-TMEM214-GLE1-SMPD4-UBE2I-SUMO2-TMEM209-NDC1-SENP2-RCC1-SUMO1-NXF1-NEMP1	0.00744	GO:0044388	MF	small protein activating enzyme binding
38	AAAS-TMEM214-GLE1-SMPD4-UBE2I-SUMO2-TMEM209-NDC1-SENP2-RCC1-SUMO1-NXF1-NEMP1	0.00831	GO:0006611	BP	protein export from nucleus
38	AAAS-TMEM214-GLE1-SMPD4-UBE2I-SUMO2-TMEM209-NDC1-SENP2-RCC1-SUMO1-NXF1-NEMP1	0.00908	GO:0016032	BP	viral process
38	AAAS-TMEM214-GLE1-SMPD4-UBE2I-SUMO2-TMEM209-NDC1-SENP2-RCC1-SUMO1-NXF1-NEMP1	0.0119	GO:0051168	BP	nuclear export
38	AAAS-TMEM214-GLE1-SMPD4-UBE2I-SUMO2-TMEM209-NDC1-SENP2-RCC1-SUMO1-NXF1-NEMP1	0.0143	GO:0044403	BP	symbiosis, encompassing mutualism through parasitism
38	AAAS-TMEM214-GLE1-SMPD4-UBE2I-SUMO2-TMEM209-NDC1-SENP2-RCC1-SUMO1-NXF1-NEMP1	0.0188	GO:0044419	BP	interspecies interaction between organisms
38	AAAS-TMEM214-GLE1-SMPD4-UBE2I-SUMO2-TMEM209-NDC1-SENP2-RCC1-SUMO1-NXF1-NEMP1	0.0208	GO:0031386	MF	protein tag
38	AAAS-TMEM214-GLE1-SMPD4-UBE2I-SUMO2-TMEM209-NDC1-SENP2-RCC1-SUMO1-NXF1-NEMP1	0.0271	GO:0032446	BP	protein modification by small protein conjugation
38	AAAS-TMEM214-GLE1-SMPD4-UBE2I-SUMO2-TMEM209-NDC1-SENP2-RCC1-SUMO1-NXF1-NEMP1	0.0406	GO:0006998	BP	nuclear envelope organization
38	AAAS-TMEM214-GLE1-SMPD4-UBE2I-SUMO2-TMEM209-NDC1-SENP2-RCC1-SUMO1-NXF1-NEMP1	0.0409	GO:0001222	MF	transcription corepressor binding
40	Sorcin homodimer complex	0.025	CORUM:5372	cor	Sorcin homodimer complex
40	Sorcin homodimer complex	0.0497	GO:0044038	BP	cell wall macromolecule biosynthetic process
40	Sorcin homodimer complex	0.0497	GO:0061611	BP	mannose to fructose-6-phosphate metabolic process
40	Sorcin homodimer complex	0.0497	GO:0006057	BP	mannoprotein biosynthetic process
40	Sorcin homodimer complex	0.0497	GO:0000032	BP	cell wall mannoprotein biosynthetic process
40	Sorcin homodimer complex	0.0497	GO:0070589	BP	cellular component macromolecule biosynthetic process
40	Sorcin homodimer complex	0.0497	GO:0031506	BP	cell wall glycoprotein biosynthetic process
40	Sorcin homodimer complex	0.0497	GO:0042546	BP	cell wall biogenesis
40	Sorcin homodimer complex	0.0497	GO:0004476	MF	mannose-6-phosphate isomerase activity
40	Sorcin homodimer complex	0.0497	GO:0006056	BP	mannoprotein metabolic process
40	Sorcin homodimer complex	0.05	CORUM:5371	cor	Grancalcin-sorcin complex
40	Sorcin homodimer complex	0.05	CORUM:6365	cor	Synexin-sorcin complex
41	GEMIN5-ZFP36L2-LSM11	0.00817	GO:0017069	MF	snRNA binding
41	GEMIN5-ZFP36L2-LSM11	0.0249	GO:0003730	MF	mRNA 3'-UTR binding
43	WINAC complex	0.00421	CORUM:1230	cor	WINAC complex
43	WINAC complex	0.0493	CORUM:308	cor	60S ribosomal subunit, cytoplasmic
44	Phosphatidylinositol 3-kinase (PIK3CA, PIK3R1)	7.7e-15	GO:0005942	CC	phosphatidylinositol 3-kinase complex
44	Phosphatidylinositol 3-kinase (PIK3CA, PIK3R1)	5.04e-13	KEGG:04960	keg	Aldosterone-regulated sodium reabsorption
44	Phosphatidylinositol 3-kinase (PIK3CA, PIK3R1)	8.64e-13	GO:0016303	MF	1-phosphatidylinositol-3-kinase activity
44	Phosphatidylinositol 3-kinase (PIK3CA, PIK3R1)	1.53e-12	KEGG:04973	keg	Carbohydrate digestion and absorption
44	Phosphatidylinositol 3-kinase (PIK3CA, PIK3R1)	2.03e-12	KEGG:04930	keg	Type II diabetes mellitus
44	Phosphatidylinositol 3-kinase (PIK3CA, PIK3R1)	2.25e-12	GO:0036092	BP	phosphatidylinositol-3-phosphate biosynthetic process
44	Phosphatidylinositol 3-kinase (PIK3CA, PIK3R1)	2.25e-12	GO:0052742	MF	phosphatidylinositol kinase activity
44	Phosphatidylinositol 3-kinase (PIK3CA, PIK3R1)	5.6e-12	KEGG:04923	keg	Regulation of lipolysis in adipocytes
44	Phosphatidylinositol 3-kinase (PIK3CA, PIK3R1)	8.78e-12	KEGG:05213	keg	Endometrial cancer
44	Phosphatidylinositol 3-kinase (PIK3CA, PIK3R1)	9.77e-12	KEGG:04370	keg	VEGF signaling pathway
44	Phosphatidylinositol 3-kinase (PIK3CA, PIK3R1)	1.33e-11	KEGG:04213	keg	Longevity regulating pathway - multiple species
44	Phosphatidylinositol 3-kinase (PIK3CA, PIK3R1)	1.97e-11	KEGG:05221	keg	Acute myeloid leukemia
44	Phosphatidylinositol 3-kinase (PIK3CA, PIK3R1)	1.97e-11	KEGG:05230	keg	Central carbon metabolism in cancer
44	Phosphatidylinositol 3-kinase (PIK3CA, PIK3R1)	1.97e-11	KEGG:05223	keg	Non-small cell lung cancer
44	Phosphatidylinositol 3-kinase (PIK3CA, PIK3R1)	2.16e-11	KEGG:04664	keg	Fc epsilon RI signaling pathway
44	Phosphatidylinositol 3-kinase (PIK3CA, PIK3R1)	2.6e-11	KEGG:05211	keg	Renal cell carcinoma
44	Phosphatidylinositol 3-kinase (PIK3CA, PIK3R1)	2.62e-11	GO:0035004	MF	phosphatidylinositol 3-kinase activity
44	Phosphatidylinositol 3-kinase (PIK3CA, PIK3R1)	2.84e-11	KEGG:04917	keg	Prolactin signaling pathway
44	Phosphatidylinositol 3-kinase (PIK3CA, PIK3R1)	2.84e-11	KEGG:04662	keg	B cell receptor signaling pathway
44	Phosphatidylinositol 3-kinase (PIK3CA, PIK3R1)	3.11e-11	KEGG:05214	keg	Glioma
44	Phosphatidylinositol 3-kinase (PIK3CA, PIK3R1)	3.39e-11	KEGG:01524	keg	Platinum drug resistance
44	Phosphatidylinositol 3-kinase (PIK3CA, PIK3R1)	3.39e-11	KEGG:05210	keg	Colorectal cancer
44	Phosphatidylinositol 3-kinase (PIK3CA, PIK3R1)	4.37e-11	KEGG:05212	keg	Pancreatic cancer
44	Phosphatidylinositol 3-kinase (PIK3CA, PIK3R1)	4.74e-11	KEGG:05218	keg	Melanoma
44	Phosphatidylinositol 3-kinase (PIK3CA, PIK3R1)	4.74e-11	KEGG:05100	keg	Bacterial invasion of epithelial cells
44	Phosphatidylinositol 3-kinase (PIK3CA, PIK3R1)	5.57e-11	KEGG:05220	keg	Chronic myeloid leukemia
44	Phosphatidylinositol 3-kinase (PIK3CA, PIK3R1)	6.03e-11	KEGG:01521	keg	EGFR tyrosine kinase inhibitor resistance
44	Phosphatidylinositol 3-kinase (PIK3CA, PIK3R1)	1.02e-10	KEGG:04012	keg	ErbB signaling pathway
44	Phosphatidylinositol 3-kinase (PIK3CA, PIK3R1)	1.26e-10	KEGG:04666	keg	Fc gamma R-mediated phagocytosis
44	Phosphatidylinositol 3-kinase (PIK3CA, PIK3R1)	1.26e-10	KEGG:04211	keg	Longevity regulating pathway
44	Phosphatidylinositol 3-kinase (PIK3CA, PIK3R1)	1.65e-10	KEGG:05222	keg	Small cell lung cancer
44	Phosphatidylinositol 3-kinase (PIK3CA, PIK3R1)	1.77e-10	KEGG:05146	keg	Amoebiasis
44	Phosphatidylinositol 3-kinase (PIK3CA, PIK3R1)	1.89e-10	KEGG:01522	keg	Endocrine resistance
44	Phosphatidylinositol 3-kinase (PIK3CA, PIK3R1)	2.01e-10	KEGG:04914	keg	Progesterone-mediated oocyte maturation
44	Phosphatidylinositol 3-kinase (PIK3CA, PIK3R1)	2.14e-10	KEGG:05215	keg	Prostate cancer
44	Phosphatidylinositol 3-kinase (PIK3CA, PIK3R1)	2.14e-10	KEGG:04750	keg	Inflammatory mediator regulation of TRP channels
44	Phosphatidylinositol 3-kinase (PIK3CA, PIK3R1)	2.28e-10	KEGG:04915	keg	Estrogen signaling pathway
44	Phosphatidylinositol 3-kinase (PIK3CA, PIK3R1)	2.43e-10	KEGG:05231	keg	Choline metabolism in cancer
44	Phosphatidylinositol 3-kinase (PIK3CA, PIK3R1)	2.43e-10	KEGG:04933	keg	AGE-RAGE signaling pathway in diabetic complications
44	Phosphatidylinositol 3-kinase (PIK3CA, PIK3R1)	2.59e-10	KEGG:04070	keg	Phosphatidylinositol signaling system
44	Phosphatidylinositol 3-kinase (PIK3CA, PIK3R1)	2.59e-10	KEGG:04066	keg	HIF-1 signaling pathway
44	Phosphatidylinositol 3-kinase (PIK3CA, PIK3R1)	2.75e-10	KEGG:05142	keg	Chagas disease (American trypanosomiasis)
44	Phosphatidylinositol 3-kinase (PIK3CA, PIK3R1)	2.92e-10	KEGG:04620	keg	Toll-like receptor signaling pathway
44	Phosphatidylinositol 3-kinase (PIK3CA, PIK3R1)	3.1e-10	KEGG:04660	keg	T cell receptor signaling pathway
44	Phosphatidylinositol 3-kinase (PIK3CA, PIK3R1)	3.92e-10	KEGG:04931	keg	Insulin resistance
44	Phosphatidylinositol 3-kinase (PIK3CA, PIK3R1)	4.15e-10	KEGG:04668	keg	TNF signaling pathway
44	Phosphatidylinositol 3-kinase (PIK3CA, PIK3R1)	5.19e-10	KEGG:04725	keg	Cholinergic synapse
44	Phosphatidylinositol 3-kinase (PIK3CA, PIK3R1)	5.19e-10	KEGG:04670	keg	Leukocyte transendothelial migration
44	Phosphatidylinositol 3-kinase (PIK3CA, PIK3R1)	6.44e-10	KEGG:04919	keg	Thyroid hormone signaling pathway
44	Phosphatidylinositol 3-kinase (PIK3CA, PIK3R1)	6.78e-10	KEGG:04071	keg	Sphingolipid signaling pathway
44	Phosphatidylinositol 3-kinase (PIK3CA, PIK3R1)	7.53e-10	KEGG:04722	keg	Neurotrophin signaling pathway
44	Phosphatidylinositol 3-kinase (PIK3CA, PIK3R1)	7.92e-10	KEGG:04152	keg	AMPK signaling pathway
44	Phosphatidylinositol 3-kinase (PIK3CA, PIK3R1)	8.77e-10	KEGG:04611	keg	Platelet activation
44	Phosphatidylinositol 3-kinase (PIK3CA, PIK3R1)	1.02e-09	KEGG:04650	keg	Natural killer cell mediated cytotoxicity
44	Phosphatidylinositol 3-kinase (PIK3CA, PIK3R1)	1.02e-09	KEGG:04380	keg	Osteoclast differentiation
44	Phosphatidylinositol 3-kinase (PIK3CA, PIK3R1)	1.18e-09	KEGG:04140	keg	Autophagy - animal
44	Phosphatidylinositol 3-kinase (PIK3CA, PIK3R1)	1.29e-09	KEGG:04926	keg	Relaxin signaling pathway
44	Phosphatidylinositol 3-kinase (PIK3CA, PIK3R1)	1.36e-09	KEGG:05160	keg	Hepatitis C
44	Phosphatidylinositol 3-kinase (PIK3CA, PIK3R1)	1.36e-09	KEGG:04068	keg	FoxO signaling pathway
44	Phosphatidylinositol 3-kinase (PIK3CA, PIK3R1)	1.49e-09	KEGG:05162	keg	Measles
44	Phosphatidylinositol 3-kinase (PIK3CA, PIK3R1)	1.51e-09	GO:0006661	BP	phosphatidylinositol biosynthetic process
44	Phosphatidylinositol 3-kinase (PIK3CA, PIK3R1)	1.86e-09	KEGG:04910	keg	Insulin signaling pathway
44	Phosphatidylinositol 3-kinase (PIK3CA, PIK3R1)	1.86e-09	KEGG:04210	keg	Apoptosis
44	Phosphatidylinositol 3-kinase (PIK3CA, PIK3R1)	1.86e-09	KEGG:04550	keg	Signaling pathways regulating pluripotency of stem cells
44	Phosphatidylinositol 3-kinase (PIK3CA, PIK3R1)	1.86e-09	KEGG:05418	keg	Fluid shear stress and atherosclerosis
44	Phosphatidylinositol 3-kinase (PIK3CA, PIK3R1)	2.42e-09	KEGG:05161	keg	Hepatitis B
44	Phosphatidylinositol 3-kinase (PIK3CA, PIK3R1)	2.52e-09	KEGG:04072	keg	Phospholipase D signaling pathway
44	Phosphatidylinositol 3-kinase (PIK3CA, PIK3R1)	2.86e-09	KEGG:04932	keg	Non-alcoholic fatty liver disease (NAFLD)
44	Phosphatidylinositol 3-kinase (PIK3CA, PIK3R1)	3.1e-09	KEGG:04150	keg	mTOR signaling pathway
44	Phosphatidylinositol 3-kinase (PIK3CA, PIK3R1)	3.23e-09	KEGG:05224	keg	Breast cancer
44	Phosphatidylinositol 3-kinase (PIK3CA, PIK3R1)	4.26e-09	KEGG:04218	keg	Cellular senescence
44	Phosphatidylinositol 3-kinase (PIK3CA, PIK3R1)	4.32e-09	GO:0014065	BP	phosphatidylinositol 3-kinase signaling
44	Phosphatidylinositol 3-kinase (PIK3CA, PIK3R1)	4.96e-09	KEGG:04630	keg	Jak-STAT signaling pathway
44	Phosphatidylinositol 3-kinase (PIK3CA, PIK3R1)	5.97e-09	KEGG:05225	keg	Hepatocellular carcinoma
44	Phosphatidylinositol 3-kinase (PIK3CA, PIK3R1)	6.89e-09	KEGG:05164	keg	Influenza A
44	Phosphatidylinositol 3-kinase (PIK3CA, PIK3R1)	7.93e-09	KEGG:04360	keg	Axon guidance
44	Phosphatidylinositol 3-kinase (PIK3CA, PIK3R1)	1.04e-08	KEGG:04062	keg	Chemokine signaling pathway
44	Phosphatidylinositol 3-kinase (PIK3CA, PIK3R1)	1.15e-08	KEGG:05167	keg	Kaposi's sarcoma-associated herpesvirus infection
44	Phosphatidylinositol 3-kinase (PIK3CA, PIK3R1)	1.22e-08	GO:0046934	MF	phosphatidylinositol-4,5-bisphosphate 3-kinase activity
44	Phosphatidylinositol 3-kinase (PIK3CA, PIK3R1)	1.47e-08	GO:0048015	BP	phosphatidylinositol-mediated signaling
44	Phosphatidylinositol 3-kinase (PIK3CA, PIK3R1)	1.52e-08	GO:0048017	BP	inositol lipid-mediated signaling
44	Phosphatidylinositol 3-kinase (PIK3CA, PIK3R1)	1.53e-08	GO:0052813	MF	phosphatidylinositol bisphosphate kinase activity
44	Phosphatidylinositol 3-kinase (PIK3CA, PIK3R1)	1.63e-08	KEGG:04024	keg	cAMP signaling pathway
44	Phosphatidylinositol 3-kinase (PIK3CA, PIK3R1)	1.63e-08	KEGG:05169	keg	Epstein-Barr virus infection
44	Phosphatidylinositol 3-kinase (PIK3CA, PIK3R1)	1.73e-08	KEGG:04510	keg	Focal adhesion
44	Phosphatidylinositol 3-kinase (PIK3CA, PIK3R1)	1.79e-08	KEGG:05203	keg	Viral carcinogenesis
44	Phosphatidylinositol 3-kinase (PIK3CA, PIK3R1)	1.9e-08	GO:0046488	BP	phosphatidylinositol metabolic process
44	Phosphatidylinositol 3-kinase (PIK3CA, PIK3R1)	2.02e-08	KEGG:05205	keg	Proteoglycans in cancer
44	Phosphatidylinositol 3-kinase (PIK3CA, PIK3R1)	2.4e-08	KEGG:04015	keg	Rap1 signaling pathway
44	Phosphatidylinositol 3-kinase (PIK3CA, PIK3R1)	2.62e-08	KEGG:04810	keg	Regulation of actin cytoskeleton
44	Phosphatidylinositol 3-kinase (PIK3CA, PIK3R1)	3.78e-08	GO:0046474	BP	glycerophospholipid biosynthetic process
44	Phosphatidylinositol 3-kinase (PIK3CA, PIK3R1)	5.01e-08	KEGG:04014	keg	Ras signaling pathway
44	Phosphatidylinositol 3-kinase (PIK3CA, PIK3R1)	6.09e-08	GO:0061695	CC	transferase complex, transferring phosphorus-containing groups
44	Phosphatidylinositol 3-kinase (PIK3CA, PIK3R1)	6.09e-08	GO:0019898	CC	extrinsic component of membrane
44	Phosphatidylinositol 3-kinase (PIK3CA, PIK3R1)	7.3e-08	GO:0045017	BP	glycerolipid biosynthetic process
44	Phosphatidylinositol 3-kinase (PIK3CA, PIK3R1)	7.44e-08	KEGG:05166	keg	HTLV-I infection
44	Phosphatidylinositol 3-kinase (PIK3CA, PIK3R1)	9.25e-08	GO:0046854	BP	phosphatidylinositol phosphorylation
44	Phosphatidylinositol 3-kinase (PIK3CA, PIK3R1)	9.49e-08	GO:0008654	BP	phospholipid biosynthetic process
44	Phosphatidylinositol 3-kinase (PIK3CA, PIK3R1)	1.13e-07	GO:0038111	BP	interleukin-7-mediated signaling pathway
44	Phosphatidylinositol 3-kinase (PIK3CA, PIK3R1)	1.19e-07	GO:0098761	BP	cellular response to interleukin-7
44	Phosphatidylinositol 3-kinase (PIK3CA, PIK3R1)	1.19e-07	GO:0098760	BP	response to interleukin-7
44	Phosphatidylinositol 3-kinase (PIK3CA, PIK3R1)	1.66e-07	GO:0046834	BP	lipid phosphorylation
44	Phosphatidylinositol 3-kinase (PIK3CA, PIK3R1)	3.03e-07	KEGG:05165	keg	Human papillomavirus infection
44	Phosphatidylinositol 3-kinase (PIK3CA, PIK3R1)	3.73e-07	GO:0006650	BP	glycerophospholipid metabolic process
44	Phosphatidylinositol 3-kinase (PIK3CA, PIK3R1)	5.4e-07	KEGG:04151	keg	PI3K-Akt signaling pathway
44	Phosphatidylinositol 3-kinase (PIK3CA, PIK3R1)	7.49e-07	GO:0014066	BP	regulation of phosphatidylinositol 3-kinase signaling
44	Phosphatidylinositol 3-kinase (PIK3CA, PIK3R1)	1.1e-06	KEGG:05200	keg	Pathways in cancer
44	Phosphatidylinositol 3-kinase (PIK3CA, PIK3R1)	1.39e-06	GO:0046486	BP	glycerolipid metabolic process
44	Phosphatidylinositol 3-kinase (PIK3CA, PIK3R1)	1.49e-06	GO:0035005	MF	1-phosphatidylinositol-4-phosphate 3-kinase activity
44	Phosphatidylinositol 3-kinase (PIK3CA, PIK3R1)	1.49e-06	GO:0046935	MF	1-phosphatidylinositol-3-kinase regulator activity
44	Phosphatidylinositol 3-kinase (PIK3CA, PIK3R1)	1.55e-06	GO:0050852	BP	T cell receptor signaling pathway
44	Phosphatidylinositol 3-kinase (PIK3CA, PIK3R1)	1.73e-06	GO:0006644	BP	phospholipid metabolic process
44	Phosphatidylinositol 3-kinase (PIK3CA, PIK3R1)	2.39e-06	GO:0035014	MF	phosphatidylinositol 3-kinase regulator activity
44	Phosphatidylinositol 3-kinase (PIK3CA, PIK3R1)	7.75e-06	CORUM:3133	cor	Phosphatidylinositol 3-kinase (PIK3CA, PIK3R1)
44	Phosphatidylinositol 3-kinase (PIK3CA, PIK3R1)	9.39e-06	GO:0043560	MF	insulin receptor substrate binding
44	Phosphatidylinositol 3-kinase (PIK3CA, PIK3R1)	1.35e-05	GO:0050851	BP	antigen receptor-mediated signaling pathway
44	Phosphatidylinositol 3-kinase (PIK3CA, PIK3R1)	1.55e-05	GO:0090407	BP	organophosphate biosynthetic process
44	Phosphatidylinositol 3-kinase (PIK3CA, PIK3R1)	1.57e-05	GO:0030258	BP	lipid modification
44	Phosphatidylinositol 3-kinase (PIK3CA, PIK3R1)	1.85e-05	GO:0008610	BP	lipid biosynthetic process
44	Phosphatidylinositol 3-kinase (PIK3CA, PIK3R1)	1.94e-05	GO:2001275	BP	positive regulation of glucose import in response to insulin stimulus
44	Phosphatidylinositol 3-kinase (PIK3CA, PIK3R1)	2.39e-05	GO:0016307	MF	phosphatidylinositol phosphate kinase activity
44	Phosphatidylinositol 3-kinase (PIK3CA, PIK3R1)	2.44e-05	GO:0048010	BP	vascular endothelial growth factor receptor signaling pathway
44	Phosphatidylinositol 3-kinase (PIK3CA, PIK3R1)	3.63e-05	GO:1990234	CC	transferase complex
44	Phosphatidylinositol 3-kinase (PIK3CA, PIK3R1)	4.64e-05	GO:0016773	MF	phosphotransferase activity, alcohol group as acceptor
44	Phosphatidylinositol 3-kinase (PIK3CA, PIK3R1)	4.86e-05	GO:2001273	BP	regulation of glucose import in response to insulin stimulus
44	Phosphatidylinositol 3-kinase (PIK3CA, PIK3R1)	6.56e-05	GO:0044381	BP	glucose import in response to insulin stimulus
44	Phosphatidylinositol 3-kinase (PIK3CA, PIK3R1)	7.91e-05	GO:0008286	BP	insulin receptor signaling pathway
44	Phosphatidylinositol 3-kinase (PIK3CA, PIK3R1)	9.29e-05	GO:0038096	BP	Fc-gamma receptor signaling pathway involved in phagocytosis
44	Phosphatidylinositol 3-kinase (PIK3CA, PIK3R1)	9.29e-05	GO:0002433	BP	immune response-regulating cell surface receptor signaling pathway involved in phagocytosis
44	Phosphatidylinositol 3-kinase (PIK3CA, PIK3R1)	0.0001	GO:0016301	MF	kinase activity
44	Phosphatidylinositol 3-kinase (PIK3CA, PIK3R1)	0.000105	GO:0038094	BP	Fc-gamma receptor signaling pathway
44	Phosphatidylinositol 3-kinase (PIK3CA, PIK3R1)	0.000108	GO:0002431	BP	Fc receptor mediated stimulatory signaling pathway
44	Phosphatidylinositol 3-kinase (PIK3CA, PIK3R1)	0.000125	GO:1900078	BP	positive regulation of cellular response to insulin stimulus
44	Phosphatidylinositol 3-kinase (PIK3CA, PIK3R1)	0.000155	GO:0002429	BP	immune response-activating cell surface receptor signaling pathway
44	Phosphatidylinositol 3-kinase (PIK3CA, PIK3R1)	0.000165	GO:0005943	CC	phosphatidylinositol 3-kinase complex, class IA
44	Phosphatidylinositol 3-kinase (PIK3CA, PIK3R1)	0.000212	GO:0002768	BP	immune response-regulating cell surface receptor signaling pathway
44	Phosphatidylinositol 3-kinase (PIK3CA, PIK3R1)	0.000222	GO:0030168	BP	platelet activation
44	Phosphatidylinositol 3-kinase (PIK3CA, PIK3R1)	0.000234	GO:0050900	BP	leukocyte migration
44	Phosphatidylinositol 3-kinase (PIK3CA, PIK3R1)	0.000256	GO:0016772	MF	transferase activity, transferring phosphorus-containing groups
44	Phosphatidylinositol 3-kinase (PIK3CA, PIK3R1)	0.000277	GO:0044255	BP	cellular lipid metabolic process
44	Phosphatidylinositol 3-kinase (PIK3CA, PIK3R1)	0.000278	GO:0001784	MF	phosphotyrosine residue binding
44	Phosphatidylinositol 3-kinase (PIK3CA, PIK3R1)	0.000327	GO:0038095	BP	Fc-epsilon receptor signaling pathway
44	Phosphatidylinositol 3-kinase (PIK3CA, PIK3R1)	0.000488	GO:0043551	BP	regulation of phosphatidylinositol 3-kinase activity
44	Phosphatidylinositol 3-kinase (PIK3CA, PIK3R1)	0.000524	GO:0046326	BP	positive regulation of glucose import
44	Phosphatidylinositol 3-kinase (PIK3CA, PIK3R1)	0.000525	GO:0032869	BP	cellular response to insulin stimulus
44	Phosphatidylinositol 3-kinase (PIK3CA, PIK3R1)	0.000562	GO:0045309	MF	protein phosphorylated amino acid binding
44	Phosphatidylinositol 3-kinase (PIK3CA, PIK3R1)	0.000628	GO:0019207	MF	kinase regulator activity
44	Phosphatidylinositol 3-kinase (PIK3CA, PIK3R1)	0.000666	GO:0019637	BP	organophosphate metabolic process
44	Phosphatidylinositol 3-kinase (PIK3CA, PIK3R1)	0.000678	GO:0002757	BP	immune response-activating signal transduction
44	Phosphatidylinositol 3-kinase (PIK3CA, PIK3R1)	0.000688	GO:0010828	BP	positive regulation of glucose transport
44	Phosphatidylinositol 3-kinase (PIK3CA, PIK3R1)	0.000803	GO:0048812	BP	neuron projection morphogenesis
44	Phosphatidylinositol 3-kinase (PIK3CA, PIK3R1)	0.000859	KEGG:00562	keg	Inositol phosphate metabolism
44	Phosphatidylinositol 3-kinase (PIK3CA, PIK3R1)	0.000865	GO:0002764	BP	immune response-regulating signaling pathway
44	Phosphatidylinositol 3-kinase (PIK3CA, PIK3R1)	0.000883	GO:0043550	BP	regulation of lipid kinase activity
44	Phosphatidylinositol 3-kinase (PIK3CA, PIK3R1)	0.000901	GO:0120039	BP	plasma membrane bounded cell projection morphogenesis
44	Phosphatidylinositol 3-kinase (PIK3CA, PIK3R1)	0.000931	GO:0048858	BP	cell projection morphogenesis
44	Phosphatidylinositol 3-kinase (PIK3CA, PIK3R1)	0.000991	GO:0033031	BP	positive regulation of neutrophil apoptotic process
44	Phosphatidylinositol 3-kinase (PIK3CA, PIK3R1)	0.000994	GO:0007411	BP	axon guidance
44	Phosphatidylinositol 3-kinase (PIK3CA, PIK3R1)	0.00103	GO:0097485	BP	neuron projection guidance
44	Phosphatidylinositol 3-kinase (PIK3CA, PIK3R1)	0.00108	GO:0032990	BP	cell part morphogenesis
44	Phosphatidylinositol 3-kinase (PIK3CA, PIK3R1)	0.00113	GO:0002253	BP	activation of immune response
44	Phosphatidylinositol 3-kinase (PIK3CA, PIK3R1)	0.00117	GO:1902494	CC	catalytic complex
44	Phosphatidylinositol 3-kinase (PIK3CA, PIK3R1)	0.00118	GO:0038093	BP	Fc receptor signaling pathway
44	Phosphatidylinositol 3-kinase (PIK3CA, PIK3R1)	0.0014	GO:0006629	BP	lipid metabolic process
44	Phosphatidylinositol 3-kinase (PIK3CA, PIK3R1)	0.00143	GO:0032868	BP	response to insulin
44	Phosphatidylinositol 3-kinase (PIK3CA, PIK3R1)	0.00165	GO:0097651	CC	phosphatidylinositol 3-kinase complex, class I
44	Phosphatidylinositol 3-kinase (PIK3CA, PIK3R1)	0.00165	GO:0033029	BP	regulation of neutrophil apoptotic process
44	Phosphatidylinositol 3-kinase (PIK3CA, PIK3R1)	0.00177	GO:0007169	BP	transmembrane receptor protein tyrosine kinase signaling pathway
44	Phosphatidylinositol 3-kinase (PIK3CA, PIK3R1)	0.00185	GO:1903725	BP	regulation of phospholipid metabolic process
44	Phosphatidylinositol 3-kinase (PIK3CA, PIK3R1)	0.00185	GO:0046324	BP	regulation of glucose import
44	Phosphatidylinositol 3-kinase (PIK3CA, PIK3R1)	0.00186	GO:0019221	BP	cytokine-mediated signaling pathway
44	Phosphatidylinositol 3-kinase (PIK3CA, PIK3R1)	0.00203	GO:1900076	BP	regulation of cellular response to insulin stimulus
44	Phosphatidylinositol 3-kinase (PIK3CA, PIK3R1)	0.00285	GO:0010827	BP	regulation of glucose transport
44	Phosphatidylinositol 3-kinase (PIK3CA, PIK3R1)	0.00289	GO:0071375	BP	cellular response to peptide hormone stimulus
44	Phosphatidylinositol 3-kinase (PIK3CA, PIK3R1)	0.00295	GO:0050778	BP	positive regulation of immune response
44	Phosphatidylinositol 3-kinase (PIK3CA, PIK3R1)	0.00309	GO:0051219	MF	phosphoprotein binding
44	Phosphatidylinositol 3-kinase (PIK3CA, PIK3R1)	0.00321	GO:0046323	BP	glucose import
44	Phosphatidylinositol 3-kinase (PIK3CA, PIK3R1)	0.00347	GO:0001781	BP	neutrophil apoptotic process
44	Phosphatidylinositol 3-kinase (PIK3CA, PIK3R1)	0.00364	GO:0006909	BP	phagocytosis
44	Phosphatidylinositol 3-kinase (PIK3CA, PIK3R1)	0.00414	GO:0043549	BP	regulation of kinase activity
44	Phosphatidylinositol 3-kinase (PIK3CA, PIK3R1)	0.00453	GO:1901653	BP	cellular response to peptide
44	Phosphatidylinositol 3-kinase (PIK3CA, PIK3R1)	0.00462	GO:0033034	BP	positive regulation of myeloid cell apoptotic process
44	Phosphatidylinositol 3-kinase (PIK3CA, PIK3R1)	0.00521	GO:0007596	BP	blood coagulation
44	Phosphatidylinositol 3-kinase (PIK3CA, PIK3R1)	0.00551	GO:0007599	BP	hemostasis
44	Phosphatidylinositol 3-kinase (PIK3CA, PIK3R1)	0.00563	GO:0050817	BP	coagulation
44	Phosphatidylinositol 3-kinase (PIK3CA, PIK3R1)	0.00611	GO:0031175	BP	neuron projection development
44	Phosphatidylinositol 3-kinase (PIK3CA, PIK3R1)	0.00769	GO:0000902	BP	cell morphogenesis
44	Phosphatidylinositol 3-kinase (PIK3CA, PIK3R1)	0.00827	GO:0071345	BP	cellular response to cytokine stimulus
44	Phosphatidylinositol 3-kinase (PIK3CA, PIK3R1)	0.00994	GO:0043434	BP	response to peptide hormone
44	Phosphatidylinositol 3-kinase (PIK3CA, PIK3R1)	0.0101	GO:0051338	BP	regulation of transferase activity
44	Phosphatidylinositol 3-kinase (PIK3CA, PIK3R1)	0.0102	GO:0050776	BP	regulation of immune response
44	Phosphatidylinositol 3-kinase (PIK3CA, PIK3R1)	0.0107	GO:0007167	BP	enzyme linked receptor protein signaling pathway
44	Phosphatidylinositol 3-kinase (PIK3CA, PIK3R1)	0.0109	GO:0015758	BP	glucose transport
44	Phosphatidylinositol 3-kinase (PIK3CA, PIK3R1)	0.0117	GO:0048666	BP	neuron development
44	Phosphatidylinositol 3-kinase (PIK3CA, PIK3R1)	0.0125	GO:0032989	BP	cellular component morphogenesis
44	Phosphatidylinositol 3-kinase (PIK3CA, PIK3R1)	0.0126	GO:0007409	BP	axonogenesis
44	Phosphatidylinositol 3-kinase (PIK3CA, PIK3R1)	0.0127	GO:0008645	BP	hexose transport
44	Phosphatidylinositol 3-kinase (PIK3CA, PIK3R1)	0.0132	GO:0002684	BP	positive regulation of immune system process
44	Phosphatidylinositol 3-kinase (PIK3CA, PIK3R1)	0.0132	GO:0034097	BP	response to cytokine
44	Phosphatidylinositol 3-kinase (PIK3CA, PIK3R1)	0.0133	GO:0015749	BP	monosaccharide transport
44	Phosphatidylinositol 3-kinase (PIK3CA, PIK3R1)	0.015	GO:0001780	BP	neutrophil homeostasis
44	Phosphatidylinositol 3-kinase (PIK3CA, PIK3R1)	0.0172	GO:1901652	BP	response to peptide
44	Phosphatidylinositol 3-kinase (PIK3CA, PIK3R1)	0.0173	GO:0061564	BP	axon development
44	Phosphatidylinositol 3-kinase (PIK3CA, PIK3R1)	0.0185	GO:0048584	BP	positive regulation of response to stimulus
44	Phosphatidylinositol 3-kinase (PIK3CA, PIK3R1)	0.0191	GO:0001678	BP	cellular glucose homeostasis
44	Phosphatidylinositol 3-kinase (PIK3CA, PIK3R1)	0.0229	GO:0050878	BP	regulation of body fluid levels
44	Phosphatidylinositol 3-kinase (PIK3CA, PIK3R1)	0.0244	GO:0071417	BP	cellular response to organonitrogen compound
44	Phosphatidylinositol 3-kinase (PIK3CA, PIK3R1)	0.0246	GO:0002252	BP	immune effector process
44	Phosphatidylinositol 3-kinase (PIK3CA, PIK3R1)	0.0249	GO:0008643	BP	carbohydrate transport
44	Phosphatidylinositol 3-kinase (PIK3CA, PIK3R1)	0.0287	GO:0016310	BP	phosphorylation
44	Phosphatidylinositol 3-kinase (PIK3CA, PIK3R1)	0.029	GO:0048667	BP	cell morphogenesis involved in neuron differentiation
44	Phosphatidylinositol 3-kinase (PIK3CA, PIK3R1)	0.0313	GO:0006925	BP	inflammatory cell apoptotic process
44	Phosphatidylinositol 3-kinase (PIK3CA, PIK3R1)	0.0332	GO:0042060	BP	wound healing
44	Phosphatidylinositol 3-kinase (PIK3CA, PIK3R1)	0.0352	GO:0030182	BP	neuron differentiation
44	Phosphatidylinositol 3-kinase (PIK3CA, PIK3R1)	0.0376	GO:0071310	BP	cellular response to organic substance
44	Phosphatidylinositol 3-kinase (PIK3CA, PIK3R1)	0.039	GO:0016740	MF	transferase activity
44	Phosphatidylinositol 3-kinase (PIK3CA, PIK3R1)	0.0392	GO:0006935	BP	chemotaxis
44	Phosphatidylinositol 3-kinase (PIK3CA, PIK3R1)	0.0392	GO:0042330	BP	taxis
44	Phosphatidylinositol 3-kinase (PIK3CA, PIK3R1)	0.0459	GO:1901699	BP	cellular response to nitrogen compound
44	Phosphatidylinositol 3-kinase (PIK3CA, PIK3R1)	0.0467	GO:0016477	BP	cell migration
44	Phosphatidylinositol 3-kinase (PIK3CA, PIK3R1)	0.0484	GO:0120036	BP	plasma membrane bounded cell projection organization
45	CTF8-DCC1 subcomplex	0.05	CORUM:2805	cor	CTF8-DCC1 subcomplex
47	PINX1-WDR75-NAP1L2-YBX2-WDR43-TGS1-FBL-ZNF93	0.000468	KEGG:03008	keg	Ribosome biogenesis in eukaryotes
47	PINX1-WDR75-NAP1L2-YBX2-WDR43-TGS1-FBL-ZNF93	0.0005	GO:0005730	CC	nucleolus
47	PINX1-WDR75-NAP1L2-YBX2-WDR43-TGS1-FBL-ZNF93	0.00351	GO:2000234	BP	positive regulation of rRNA processing
47	PINX1-WDR75-NAP1L2-YBX2-WDR43-TGS1-FBL-ZNF93	0.00351	GO:0090070	BP	positive regulation of ribosome biogenesis
47	PINX1-WDR75-NAP1L2-YBX2-WDR43-TGS1-FBL-ZNF93	0.00655	GO:2000232	BP	regulation of rRNA processing
47	PINX1-WDR75-NAP1L2-YBX2-WDR43-TGS1-FBL-ZNF93	0.0105	GO:0090069	BP	regulation of ribosome biogenesis
47	PINX1-WDR75-NAP1L2-YBX2-WDR43-TGS1-FBL-ZNF93	0.0248	GO:0001650	CC	fibrillar center
47	PINX1-WDR75-NAP1L2-YBX2-WDR43-TGS1-FBL-ZNF93	0.0364	GO:0022613	BP	ribonucleoprotein complex biogenesis
47	PINX1-WDR75-NAP1L2-YBX2-WDR43-TGS1-FBL-ZNF93	0.049	GO:0045943	BP	positive regulation of transcription from RNA polymerase I promoter
48	SUA1-UBA2 complex	0.05	CORUM:5756	cor	SUA1-UBA2 complex
50	YDJC-TPI1-TKT-PCMT1-ENO1	4.39e-05	KEGG:01230	keg	Biosynthesis of amino acids
50	YDJC-TPI1-TKT-PCMT1-ENO1	5.95e-05	GO:0046166	BP	glyceraldehyde-3-phosphate biosynthetic process
50	YDJC-TPI1-TKT-PCMT1-ENO1	0.000172	KEGG:01200	keg	Carbon metabolism
50	YDJC-TPI1-TKT-PCMT1-ENO1	0.00108	GO:0046364	BP	monosaccharide biosynthetic process
50	YDJC-TPI1-TKT-PCMT1-ENO1	0.00504	GO:0005975	BP	carbohydrate metabolic process
50	YDJC-TPI1-TKT-PCMT1-ENO1	0.00623	GO:0046184	BP	aldehyde biosynthetic process
50	YDJC-TPI1-TKT-PCMT1-ENO1	0.00759	GO:0019362	BP	pyridine nucleotide metabolic process
50	YDJC-TPI1-TKT-PCMT1-ENO1	0.00759	GO:0046496	BP	nicotinamide nucleotide metabolic process
50	YDJC-TPI1-TKT-PCMT1-ENO1	0.00827	GO:0072524	BP	pyridine-containing compound metabolic process
50	YDJC-TPI1-TKT-PCMT1-ENO1	0.00991	GO:0006733	BP	oxidoreduction coenzyme metabolic process
50	YDJC-TPI1-TKT-PCMT1-ENO1	0.0101	GO:0006098	BP	pentose-phosphate shunt
50	YDJC-TPI1-TKT-PCMT1-ENO1	0.0111	GO:0016051	BP	carbohydrate biosynthetic process
50	YDJC-TPI1-TKT-PCMT1-ENO1	0.0111	KEGG:00010	keg	Glycolysis / Gluconeogenesis
50	YDJC-TPI1-TKT-PCMT1-ENO1	0.0164	GO:0019682	BP	glyceraldehyde-3-phosphate metabolic process
50	YDJC-TPI1-TKT-PCMT1-ENO1	0.0178	GO:0061718	BP	glucose catabolic process to pyruvate
50	YDJC-TPI1-TKT-PCMT1-ENO1	0.0178	GO:0006735	BP	NADH regeneration
50	YDJC-TPI1-TKT-PCMT1-ENO1	0.0178	GO:0061621	BP	canonical glycolysis
50	YDJC-TPI1-TKT-PCMT1-ENO1	0.0193	GO:0061620	BP	glycolytic process through glucose-6-phosphate
50	YDJC-TPI1-TKT-PCMT1-ENO1	0.0193	GO:0061615	BP	glycolytic process through fructose-6-phosphate
50	YDJC-TPI1-TKT-PCMT1-ENO1	0.0224	GO:0051156	BP	glucose 6-phosphate metabolic process
50	YDJC-TPI1-TKT-PCMT1-ENO1	0.0276	GO:0006007	BP	glucose catabolic process
50	YDJC-TPI1-TKT-PCMT1-ENO1	0.032	GO:0005996	BP	monosaccharide metabolic process
50	YDJC-TPI1-TKT-PCMT1-ENO1	0.0395	GO:0006739	BP	NADP metabolic process
50	YDJC-TPI1-TKT-PCMT1-ENO1	0.0416	GO:0006734	BP	NADH metabolic process
51	MRIP-MBS complex	0.0497	GO:0035508	BP	positive regulation of myosin-light-chain-phosphatase activity
51	MRIP-MBS complex	0.05	CORUM:817	cor	MRIP-MBS complex
52	(S100A8/S100A9)2 heterotetramer	0.0016	GO:0001533	CC	cornified envelope
52	(S100A8/S100A9)2 heterotetramer	0.00958	GO:0070268	BP	cornification
52	(S100A8/S100A9)2 heterotetramer	0.0207	KEGG:04657	keg	IL-17 signaling pathway
52	(S100A8/S100A9)2 heterotetramer	0.0494	GO:0030057	CC	desmosome
52	(S100A8/S100A9)2 heterotetramer	0.05	CORUM:6826	cor	(S100A8/S100A9)2 heterotetramer
53	BRCA1-SMAD3 complex	0.0477	GO:0004674	MF	protein serine/threonine kinase activity
53	BRCA1-SMAD3 complex	0.05	CORUM:2813	cor	BRCA1-SMAD3 complex
53	BRCA1-SMAD3 complex	0.05	CORUM:2820	cor	BRCA1-VCP complex
53	BRCA1-SMAD3 complex	0.05	CORUM:2776	cor	RAD50-BRCA1 complex
53	BRCA1-SMAD3 complex	0.05	CORUM:2811	cor	BRCA1-cABL complex
53	BRCA1-SMAD3 complex	0.05	CORUM:242	cor	BRCA1-BACH1 complex
53	BRCA1-SMAD3 complex	0.05	CORUM:201	cor	HUIC complex
53	BRCA1-SMAD3 complex	0.05	CORUM:2824	cor	BRCA1-RAD51 complex
54	PNUTS-PP1 complex	0.05	CORUM:180	cor	PNUTS-PP1 complex
55	ATM homodimer complex	0.025	CORUM:5369	cor	ATM homodimer complex
55	ATM homodimer complex	0.05	CORUM:2723	cor	ATM-NBS1 complex
60	ORC complex (origin recognition complex)	4.2e-14	GO:0000808	CC	origin recognition complex
60	ORC complex (origin recognition complex)	4.2e-14	GO:0005664	CC	nuclear origin of replication recognition complex
60	ORC complex (origin recognition complex)	1.35e-10	CORUM:1031	cor	ORC complex (origin recognition complex)
60	ORC complex (origin recognition complex)	1.35e-10	CORUM:389	cor	ORC complex (origin recognition complex)
60	ORC complex (origin recognition complex)	1.35e-10	CORUM:1033	cor	ORC complex (origin recognition complex)
60	ORC complex (origin recognition complex)	3.2e-10	GO:0006270	BP	DNA replication initiation
60	ORC complex (origin recognition complex)	1.83e-07	GO:0006261	BP	DNA-dependent DNA replication
60	ORC complex (origin recognition complex)	2.9e-07	CORUM:1038	cor	ORC 1-5 complex (origin recognition 1-5 complex)
60	ORC complex (origin recognition complex)	3.92e-06	KEGG:04110	keg	Cell cycle
60	ORC complex (origin recognition complex)	6.02e-06	GO:0006260	BP	DNA replication
60	ORC complex (origin recognition complex)	7.55e-06	GO:0003688	MF	DNA replication origin binding
60	ORC complex (origin recognition complex)	4.65e-05	CORUM:2205	cor	ORC5-ORC1 complex
60	ORC complex (origin recognition complex)	9.46e-05	GO:0000781	CC	chromosome, telomeric region
60	ORC complex (origin recognition complex)	0.000118	GO:0044454	CC	nuclear chromosome part
60	ORC complex (origin recognition complex)	0.00016	GO:0000228	CC	nuclear chromosome
60	ORC complex (origin recognition complex)	0.000279	CORUM:1034	cor	ORC 2-5 complex (origin recognition 2-5 complex)
60	ORC complex (origin recognition complex)	0.000587	GO:0000082	BP	G1/S transition of mitotic cell cycle
60	ORC complex (origin recognition complex)	0.000697	CORUM:5251	cor	Ku-ORC complex
60	ORC complex (origin recognition complex)	0.000745	GO:0044843	BP	cell cycle G1/S phase transition
60	ORC complex (origin recognition complex)	0.00128	GO:0044427	CC	chromosomal part
60	ORC complex (origin recognition complex)	0.00192	GO:0098687	CC	chromosomal region
60	ORC complex (origin recognition complex)	0.00238	GO:0005694	CC	chromosome
60	ORC complex (origin recognition complex)	0.00253	GO:0006259	BP	DNA metabolic process
60	ORC complex (origin recognition complex)	0.00749	GO:0000784	CC	nuclear chromosome, telomeric region
60	ORC complex (origin recognition complex)	0.0119	GO:0044772	BP	mitotic cell cycle phase transition
60	ORC complex (origin recognition complex)	0.0148	GO:0044770	BP	cell cycle phase transition
61	Mitotic checkpoint complex (MCC)	3.88e-08	CORUM:190	cor	Mitotic checkpoint complex (MCC)
61	Mitotic checkpoint complex (MCC)	0.000165	GO:0008124	MF	4-alpha-hydroxytetrahydrobiopterin dehydratase activity
61	Mitotic checkpoint complex (MCC)	0.000496	GO:0004505	MF	phenylalanine 4-monooxygenase activity
61	Mitotic checkpoint complex (MCC)	0.00224	KEGG:04110	keg	Cell cycle
61	Mitotic checkpoint complex (MCC)	0.00252	GO:0051436	BP	negative regulation of ubiquitin-protein ligase activity involved in mitotic cell cycle
61	Mitotic checkpoint complex (MCC)	0.00263	GO:0051439	BP	regulation of ubiquitin-protein ligase activity involved in mitotic cell cycle
61	Mitotic checkpoint complex (MCC)	0.00309	GO:0051437	BP	positive regulation of ubiquitin-protein ligase activity involved in regulation of mitotic cell cycle transition
61	Mitotic checkpoint complex (MCC)	0.00334	GO:1904667	BP	negative regulation of ubiquitin protein ligase activity
61	Mitotic checkpoint complex (MCC)	0.00339	GO:0031325	BP	positive regulation of cellular metabolic process
61	Mitotic checkpoint complex (MCC)	0.00347	GO:0046146	BP	tetrahydrobiopterin metabolic process
61	Mitotic checkpoint complex (MCC)	0.00347	GO:0016714	MF	oxidoreductase activity, acting on paired donors, with incorporation or reduction of molecular oxygen, reduced pteridine as one donor, and incorporation of one atom of oxygen
61	Mitotic checkpoint complex (MCC)	0.00347	GO:0006729	BP	tetrahydrobiopterin biosynthetic process
61	Mitotic checkpoint complex (MCC)	0.0036	GO:0031145	BP	anaphase-promoting complex-dependent catabolic process
61	Mitotic checkpoint complex (MCC)	0.00417	GO:1904668	BP	positive regulation of ubiquitin protein ligase activity
61	Mitotic checkpoint complex (MCC)	0.00417	GO:0051444	BP	negative regulation of ubiquitin-protein transferase activity
61	Mitotic checkpoint complex (MCC)	0.00512	GO:2000060	BP	positive regulation of protein ubiquitination involved in ubiquitin-dependent protein catabolic process
61	Mitotic checkpoint complex (MCC)	0.00565	GO:1904666	BP	regulation of ubiquitin protein ligase activity
61	Mitotic checkpoint complex (MCC)	0.00574	KEGG:00790	keg	Folate biosynthesis
61	Mitotic checkpoint complex (MCC)	0.00588	GO:0009893	BP	positive regulation of metabolic process
61	Mitotic checkpoint complex (MCC)	0.00789	GO:0051443	BP	positive regulation of ubiquitin-protein transferase activity
61	Mitotic checkpoint complex (MCC)	0.00835	GO:2000058	BP	regulation of protein ubiquitination involved in ubiquitin-dependent protein catabolic process
61	Mitotic checkpoint complex (MCC)	0.0133	GO:0051438	BP	regulation of ubiquitin-protein transferase activity
61	Mitotic checkpoint complex (MCC)	0.0161	GO:0007062	BP	sister chromatid cohesion
61	Mitotic checkpoint complex (MCC)	0.0173	GO:0042559	BP	pteridine-containing compound biosynthetic process
61	Mitotic checkpoint complex (MCC)	0.0179	GO:0031397	BP	negative regulation of protein ubiquitination
61	Mitotic checkpoint complex (MCC)	0.0183	GO:0000070	BP	mitotic sister chromatid segregation
61	Mitotic checkpoint complex (MCC)	0.0187	KEGG:05166	keg	HTLV-I infection
61	Mitotic checkpoint complex (MCC)	0.0198	GO:0034312	BP	diol biosynthetic process
61	Mitotic checkpoint complex (MCC)	0.0221	GO:1903321	BP	negative regulation of protein modification by small protein conjugation or removal
61	Mitotic checkpoint complex (MCC)	0.0282	GO:0034311	BP	diol metabolic process
61	Mitotic checkpoint complex (MCC)	0.0359	GO:0051783	BP	regulation of nuclear division
61	Mitotic checkpoint complex (MCC)	0.038	GO:0005680	CC	anaphase-promoting complex
61	Mitotic checkpoint complex (MCC)	0.0411	GO:0031398	BP	positive regulation of protein ubiquitination
61	Mitotic checkpoint complex (MCC)	0.0424	GO:1903052	BP	positive regulation of proteolysis involved in cellular protein catabolic process
62	ILK-PARVB-ARHGEF6 complex	8.62e-08	GO:0005925	CC	focal adhesion
62	ILK-PARVB-ARHGEF6 complex	9.03e-08	GO:0005924	CC	cell-substrate adherens junction
62	ILK-PARVB-ARHGEF6 complex	9.59e-08	GO:0030055	CC	cell-substrate junction
62	ILK-PARVB-ARHGEF6 complex	3.63e-07	GO:0005912	CC	adherens junction
62	ILK-PARVB-ARHGEF6 complex	4.44e-07	GO:0070161	CC	anchoring junction
62	ILK-PARVB-ARHGEF6 complex	7.97e-06	GO:0031589	BP	cell-substrate adhesion
62	ILK-PARVB-ARHGEF6 complex	2.65e-05	KEGG:04510	keg	Focal adhesion
62	ILK-PARVB-ARHGEF6 complex	7.35e-05	GO:0030054	CC	cell junction
62	ILK-PARVB-ARHGEF6 complex	9.34e-05	CORUM:5498	cor	ILK-PARVB-ARHGEF6 complex
62	ILK-PARVB-ARHGEF6 complex	0.000137	GO:0007155	BP	cell adhesion
62	ILK-PARVB-ARHGEF6 complex	0.000142	GO:0022610	BP	biological adhesion
62	ILK-PARVB-ARHGEF6 complex	0.000209	GO:0007160	BP	cell-matrix adhesion
62	ILK-PARVB-ARHGEF6 complex	0.00396	GO:0010811	BP	positive regulation of cell-substrate adhesion
62	ILK-PARVB-ARHGEF6 complex	0.0188	GO:0030027	CC	lamellipodium
62	ILK-PARVB-ARHGEF6 complex	0.0214	GO:0010810	BP	regulation of cell-substrate adhesion
62	ILK-PARVB-ARHGEF6 complex	0.0306	KEGG:05100	keg	Bacterial invasion of epithelial cells
63	Large Drosha complex	0.00147	CORUM:1332	cor	Large Drosha complex
63	Large Drosha complex	0.0116	KEGG:05202	keg	Transcriptional misregulation in cancer
64	Tacc1-chTOG-AuroraA complex	0.000139	CORUM:631	cor	Tacc1-chTOG-AuroraA complex
64	Tacc1-chTOG-AuroraA complex	0.00347	GO:0072357	CC	PTW/PP1 phosphatase complex
64	Tacc1-chTOG-AuroraA complex	0.0152	GO:0000226	BP	microtubule cytoskeleton organization
64	Tacc1-chTOG-AuroraA complex	0.0282	GO:0035371	CC	microtubule plus-end
64	Tacc1-chTOG-AuroraA complex	0.0454	GO:1990752	CC	microtubule end
65	MAD2-CDC20 complex	0.05	CORUM:2718	cor	MAD2-CDC20 complex
65	MAD2-CDC20 complex	0.05	CORUM:1814	cor	MAD1L1-MAD2L1 complex
66	Tacc1-chTOG-AuroraA complex	9.34e-05	CORUM:631	cor	Tacc1-chTOG-AuroraA complex
67	PNUTS-PP1 complex	0.05	CORUM:180	cor	PNUTS-PP1 complex
69	RRM2B-RRM2	7.72e-06	GO:0005971	CC	ribonucleoside-diphosphate reductase complex
69	RRM2B-RRM2	1.54e-05	GO:0004748	MF	ribonucleoside-diphosphate reductase activity, thioredoxin disulfide as acceptor
69	RRM2B-RRM2	1.54e-05	GO:0061731	MF	ribonucleoside-diphosphate reductase activity
69	RRM2B-RRM2	1.54e-05	GO:0016728	MF	oxidoreductase activity, acting on CH or CH2 groups, disulfide as acceptor
69	RRM2B-RRM2	0.000116	GO:0016725	MF	oxidoreductase activity, acting on CH or CH2 groups
69	RRM2B-RRM2	0.000234	GO:0009263	BP	deoxyribonucleotide biosynthetic process
69	RRM2B-RRM2	0.000953	KEGG:00480	keg	Glutathione metabolism
69	RRM2B-RRM2	0.00112	GO:0015949	BP	nucleobase-containing small molecule interconversion
69	RRM2B-RRM2	0.00144	GO:0009262	BP	deoxyribonucleotide metabolic process
69	RRM2B-RRM2	0.00157	KEGG:04115	keg	p53 signaling pathway
69	RRM2B-RRM2	0.00335	KEGG:00240	keg	Pyrimidine metabolism
69	RRM2B-RRM2	0.0102	KEGG:00230	keg	Purine metabolism
69	RRM2B-RRM2	0.016	GO:1990204	CC	oxidoreductase complex
73	LPP-PPP2CA-PPP2R3A complex	0.0498	CORUM:6159	cor	LPP-PPP2CA-PPP2R3A complex
74	ATP6V1D-ATP6V1B1-HK1-SPAG7-ATP6V1E1-TPPP3	8.8e-06	KEGG:04966	keg	Collecting duct acid secretion
74	ATP6V1D-ATP6V1B1-HK1-SPAG7-ATP6V1E1-TPPP3	5.88e-05	KEGG:05110	keg	Vibrio cholerae infection
74	ATP6V1D-ATP6V1B1-HK1-SPAG7-ATP6V1E1-TPPP3	6.05e-05	GO:0090383	BP	phagosome acidification
74	ATP6V1D-ATP6V1B1-HK1-SPAG7-ATP6V1E1-TPPP3	0.000119	KEGG:04721	keg	Synaptic vesicle cycle
74	ATP6V1D-ATP6V1B1-HK1-SPAG7-ATP6V1E1-TPPP3	0.000148	GO:0033572	BP	transferrin transport
74	ATP6V1D-ATP6V1B1-HK1-SPAG7-ATP6V1E1-TPPP3	0.00015	KEGG:05120	keg	Epithelial cell signaling in Helicobacter pylori infection
74	ATP6V1D-ATP6V1B1-HK1-SPAG7-ATP6V1E1-TPPP3	0.000189	GO:0072512	BP	trivalent inorganic cation transport
74	ATP6V1D-ATP6V1B1-HK1-SPAG7-ATP6V1E1-TPPP3	0.000189	GO:0015682	BP	ferric iron transport
74	ATP6V1D-ATP6V1B1-HK1-SPAG7-ATP6V1E1-TPPP3	0.00022	GO:0090382	BP	phagosome maturation
74	ATP6V1D-ATP6V1B1-HK1-SPAG7-ATP6V1E1-TPPP3	0.000306	KEGG:05323	keg	Rheumatoid arthritis
74	ATP6V1D-ATP6V1B1-HK1-SPAG7-ATP6V1E1-TPPP3	0.000405	GO:0051452	BP	intracellular pH reduction
74	ATP6V1D-ATP6V1B1-HK1-SPAG7-ATP6V1E1-TPPP3	0.00043	GO:0045851	BP	pH reduction
74	ATP6V1D-ATP6V1B1-HK1-SPAG7-ATP6V1E1-TPPP3	0.000483	GO:0016469	CC	proton-transporting two-sector ATPase complex
74	ATP6V1D-ATP6V1B1-HK1-SPAG7-ATP6V1E1-TPPP3	0.00067	GO:0006826	BP	iron ion transport
74	ATP6V1D-ATP6V1B1-HK1-SPAG7-ATP6V1E1-TPPP3	0.00112	KEGG:00190	keg	Oxidative phosphorylation
74	ATP6V1D-ATP6V1B1-HK1-SPAG7-ATP6V1E1-TPPP3	0.00157	KEGG:04145	keg	Phagosome
74	ATP6V1D-ATP6V1B1-HK1-SPAG7-ATP6V1E1-TPPP3	0.00164	KEGG:04150	keg	mTOR signaling pathway
74	ATP6V1D-ATP6V1B1-HK1-SPAG7-ATP6V1E1-TPPP3	0.00258	GO:0051453	BP	regulation of intracellular pH
74	ATP6V1D-ATP6V1B1-HK1-SPAG7-ATP6V1E1-TPPP3	0.00293	GO:0030641	BP	regulation of cellular pH
74	ATP6V1D-ATP6V1B1-HK1-SPAG7-ATP6V1E1-TPPP3	0.00363	GO:0006885	BP	regulation of pH
74	ATP6V1D-ATP6V1B1-HK1-SPAG7-ATP6V1E1-TPPP3	0.0043	GO:0000041	BP	transition metal ion transport
74	ATP6V1D-ATP6V1B1-HK1-SPAG7-ATP6V1E1-TPPP3	0.00455	GO:0030004	BP	cellular monovalent inorganic cation homeostasis
74	ATP6V1D-ATP6V1B1-HK1-SPAG7-ATP6V1E1-TPPP3	0.00519	GO:0016820	MF	hydrolase activity, acting on acid anhydrides, catalyzing transmembrane movement of substances
74	ATP6V1D-ATP6V1B1-HK1-SPAG7-ATP6V1E1-TPPP3	0.00619	GO:0008286	BP	insulin receptor signaling pathway
74	ATP6V1D-ATP6V1B1-HK1-SPAG7-ATP6V1E1-TPPP3	0.011	GO:0055067	BP	monovalent inorganic cation homeostasis
74	ATP6V1D-ATP6V1B1-HK1-SPAG7-ATP6V1E1-TPPP3	0.0136	GO:0033178	CC	proton-transporting two-sector ATPase complex, catalytic domain
74	ATP6V1D-ATP6V1B1-HK1-SPAG7-ATP6V1E1-TPPP3	0.0137	GO:0016241	BP	regulation of macroautophagy
74	ATP6V1D-ATP6V1B1-HK1-SPAG7-ATP6V1E1-TPPP3	0.0144	GO:0015992	BP	proton transport
74	ATP6V1D-ATP6V1B1-HK1-SPAG7-ATP6V1E1-TPPP3	0.015	GO:0006818	BP	hydrogen transport
74	ATP6V1D-ATP6V1B1-HK1-SPAG7-ATP6V1E1-TPPP3	0.0255	GO:0032869	BP	cellular response to insulin stimulus
74	ATP6V1D-ATP6V1B1-HK1-SPAG7-ATP6V1E1-TPPP3	0.0351	GO:0033176	CC	proton-transporting V-type ATPase complex
74	ATP6V1D-ATP6V1B1-HK1-SPAG7-ATP6V1E1-TPPP3	0.0351	GO:0015991	BP	ATP hydrolysis coupled proton transport
74	ATP6V1D-ATP6V1B1-HK1-SPAG7-ATP6V1E1-TPPP3	0.0378	GO:0015988	BP	energy coupled proton transmembrane transport, against electrochemical gradient
74	ATP6V1D-ATP6V1B1-HK1-SPAG7-ATP6V1E1-TPPP3	0.0396	GO:0055082	BP	cellular chemical homeostasis
74	ATP6V1D-ATP6V1B1-HK1-SPAG7-ATP6V1E1-TPPP3	0.0453	KEGG:01100	keg	Metabolic pathways
82	Hsp90-p23 complex	0.05	CORUM:6591	cor	Hsp90-p23 complex
83	PPP1R9A-LMTK2-C20orf27-PEAK1-CSRNP2-CBARP-SNCAIP-LENG8-PPP1CC	0.0489	GO:0008157	MF	protein phosphatase 1 binding
85	CNST-CBARP-CSRNP2-PPP1CC	0.00193	GO:0019902	MF	phosphatase binding
85	CNST-CBARP-CSRNP2-PPP1CC	0.0405	GO:0016311	BP	dephosphorylation
86	PNUTS-PP1 complex	0.05	CORUM:180	cor	PNUTS-PP1 complex
90	OFD1-PCM1-CSPP1-WDR90-CCDC14	2.39e-05	GO:0034451	CC	centriolar satellite
90	OFD1-PCM1-CSPP1-WDR90-CCDC14	0.0019	GO:0005813	CC	centrosome
90	OFD1-PCM1-CSPP1-WDR90-CCDC14	0.00622	GO:0044450	CC	microtubule organizing center part
90	OFD1-PCM1-CSPP1-WDR90-CCDC14	0.00759	GO:0005815	CC	microtubule organizing center
90	OFD1-PCM1-CSPP1-WDR90-CCDC14	0.0178	GO:0071539	BP	protein localization to centrosome
90	OFD1-PCM1-CSPP1-WDR90-CCDC14	0.0193	GO:1905508	BP	protein localization to microtubule organizing center
90	OFD1-PCM1-CSPP1-WDR90-CCDC14	0.0373	GO:0072698	BP	protein localization to microtubule cytoskeleton
90	OFD1-PCM1-CSPP1-WDR90-CCDC14	0.0462	GO:0044380	BP	protein localization to cytoskeleton
92	ABAT-GALK2-PGM1-ALDH1B1	0.00227	KEGG:00410	keg	beta-Alanine metabolism
92	ABAT-GALK2-PGM1-ALDH1B1	0.00275	GO:0006012	BP	galactose metabolic process
92	ABAT-GALK2-PGM1-ALDH1B1	0.00549	KEGG:00280	keg	Valine, leucine and isoleucine degradation
92	ABAT-GALK2-PGM1-ALDH1B1	0.0111	KEGG:00010	keg	Glycolysis / Gluconeogenesis
92	ABAT-GALK2-PGM1-ALDH1B1	0.0285	GO:0044282	BP	small molecule catabolic process
95	Nup 107-160 subcomplex	5.31e-50	GO:0005643	CC	nuclear pore
95	Nup 107-160 subcomplex	8.99e-47	GO:0071431	BP	tRNA-containing ribonucleoprotein complex export from nucleus
95	Nup 107-160 subcomplex	8.99e-47	GO:0006409	BP	tRNA export from nucleus
95	Nup 107-160 subcomplex	4.8e-46	GO:0051031	BP	tRNA transport
95	Nup 107-160 subcomplex	2.06e-43	GO:0007077	BP	mitotic nuclear envelope disassembly
95	Nup 107-160 subcomplex	1.79e-42	GO:0051081	BP	nuclear envelope disassembly
95	Nup 107-160 subcomplex	1.79e-42	GO:0030397	BP	membrane disassembly
95	Nup 107-160 subcomplex	1.63e-40	GO:0075733	BP	intracellular transport of virus
95	Nup 107-160 subcomplex	5.24e-40	GO:0046794	BP	transport of virus
95	Nup 107-160 subcomplex	5.8e-40	GO:0071427	BP	mRNA-containing ribonucleoprotein complex export from nucleus
95	Nup 107-160 subcomplex	5.8e-40	GO:0006406	BP	mRNA export from nucleus
95	Nup 107-160 subcomplex	1.48e-39	GO:0006998	BP	nuclear envelope organization
95	Nup 107-160 subcomplex	4.42e-39	GO:0006110	BP	regulation of glycolytic process
95	Nup 107-160 subcomplex	1.12e-38	GO:0016925	BP	protein sumoylation
95	Nup 107-160 subcomplex	1.18e-38	GO:0018995	CC	host
95	Nup 107-160 subcomplex	1.18e-38	GO:0043657	CC	host cell
95	Nup 107-160 subcomplex	2.78e-38	GO:0071426	BP	ribonucleoprotein complex export from nucleus
95	Nup 107-160 subcomplex	3e-38	GO:0044766	BP	multi-organism transport
95	Nup 107-160 subcomplex	3e-38	GO:1902579	BP	multi-organism localization
95	Nup 107-160 subcomplex	3.95e-38	GO:0071166	BP	ribonucleoprotein complex localization
95	Nup 107-160 subcomplex	7.3e-38	GO:0044215	CC	other organism
95	Nup 107-160 subcomplex	7.3e-38	GO:0044217	CC	other organism part
95	Nup 107-160 subcomplex	7.3e-38	GO:0043470	BP	regulation of carbohydrate catabolic process
95	Nup 107-160 subcomplex	7.3e-38	GO:0044216	CC	other organism cell
95	Nup 107-160 subcomplex	1.29e-37	GO:1900034	BP	regulation of cellular response to heat
95	Nup 107-160 subcomplex	2.09e-37	GO:0006405	BP	RNA export from nucleus
95	Nup 107-160 subcomplex	3.94e-37	GO:0051028	BP	mRNA transport
95	Nup 107-160 subcomplex	1e-36	GO:0034605	BP	cellular response to heat
95	Nup 107-160 subcomplex	1.77e-36	GO:0051196	BP	regulation of coenzyme metabolic process
95	Nup 107-160 subcomplex	1.77e-36	GO:0051193	BP	regulation of cofactor metabolic process
95	Nup 107-160 subcomplex	2.26e-36	GO:1903578	BP	regulation of ATP metabolic process
95	Nup 107-160 subcomplex	2.7e-35	GO:0006096	BP	glycolytic process
95	Nup 107-160 subcomplex	3.34e-35	GO:0006757	BP	ATP generation from ADP
95	Nup 107-160 subcomplex	3.88e-35	GO:0006611	BP	protein export from nucleus
95	Nup 107-160 subcomplex	5.05e-35	GO:0060964	BP	regulation of gene silencing by miRNA
95	Nup 107-160 subcomplex	9.23e-35	GO:0060966	BP	regulation of gene silencing by RNA
95	Nup 107-160 subcomplex	9.23e-35	GO:0060147	BP	regulation of posttranscriptional gene silencing
95	Nup 107-160 subcomplex	1.12e-34	GO:0046031	BP	ADP metabolic process
95	Nup 107-160 subcomplex	1.81e-34	GO:0006997	BP	nucleus organization
95	Nup 107-160 subcomplex	1.85e-34	GO:0050657	BP	nucleic acid transport
95	Nup 107-160 subcomplex	1.85e-34	GO:0050658	BP	RNA transport
95	Nup 107-160 subcomplex	2.61e-34	GO:0051236	BP	establishment of RNA localization
95	Nup 107-160 subcomplex	2.93e-34	GO:0051168	BP	nuclear export
95	Nup 107-160 subcomplex	4.6e-34	KEGG:03013	keg	RNA transport
95	Nup 107-160 subcomplex	8.67e-34	GO:0006165	BP	nucleoside diphosphate phosphorylation
95	Nup 107-160 subcomplex	1.69e-33	GO:0009408	BP	response to heat
95	Nup 107-160 subcomplex	2.05e-33	GO:0043467	BP	regulation of generation of precursor metabolites and energy
95	Nup 107-160 subcomplex	2.05e-33	GO:0009135	BP	purine nucleoside diphosphate metabolic process
95	Nup 107-160 subcomplex	2.05e-33	GO:0009179	BP	purine ribonucleoside diphosphate metabolic process
95	Nup 107-160 subcomplex	2.42e-33	GO:0046939	BP	nucleotide phosphorylation
95	Nup 107-160 subcomplex	2.86e-33	GO:0009185	BP	ribonucleoside diphosphate metabolic process
95	Nup 107-160 subcomplex	4.66e-33	GO:0060968	BP	regulation of gene silencing
95	Nup 107-160 subcomplex	9.14e-33	GO:0006403	BP	RNA localization
95	Nup 107-160 subcomplex	1.22e-32	GO:0015931	BP	nucleobase-containing compound transport
95	Nup 107-160 subcomplex	1.62e-32	GO:0006090	BP	pyruvate metabolic process
95	Nup 107-160 subcomplex	5.21e-32	GO:0009132	BP	nucleoside diphosphate metabolic process
95	Nup 107-160 subcomplex	3.34e-31	GO:0005635	CC	nuclear envelope
95	Nup 107-160 subcomplex	1.91e-30	GO:0009266	BP	response to temperature stimulus
95	Nup 107-160 subcomplex	2.14e-30	GO:0019362	BP	pyridine nucleotide metabolic process
95	Nup 107-160 subcomplex	2.14e-30	GO:0046496	BP	nicotinamide nucleotide metabolic process
95	Nup 107-160 subcomplex	3.03e-30	GO:0019083	BP	viral transcription
95	Nup 107-160 subcomplex	3.39e-30	GO:0006109	BP	regulation of carbohydrate metabolic process
95	Nup 107-160 subcomplex	3.8e-30	GO:0072524	BP	pyridine-containing compound metabolic process
95	Nup 107-160 subcomplex	4.25e-30	GO:0016052	BP	carbohydrate catabolic process
95	Nup 107-160 subcomplex	1.26e-29	GO:0006733	BP	oxidoreduction coenzyme metabolic process
95	Nup 107-160 subcomplex	1.4e-29	GO:0019080	BP	viral gene expression
95	Nup 107-160 subcomplex	5.61e-27	GO:1900542	BP	regulation of purine nucleotide metabolic process
95	Nup 107-160 subcomplex	9.51e-27	GO:0006140	BP	regulation of nucleotide metabolic process
95	Nup 107-160 subcomplex	1.84e-26	GO:0035195	BP	gene silencing by miRNA
95	Nup 107-160 subcomplex	2.81e-26	GO:0035194	BP	posttranscriptional gene silencing by RNA
95	Nup 107-160 subcomplex	3.02e-26	GO:0016441	BP	posttranscriptional gene silencing
95	Nup 107-160 subcomplex	3.83e-26	GO:0006913	BP	nucleocytoplasmic transport
95	Nup 107-160 subcomplex	4.27e-26	GO:0046034	BP	ATP metabolic process
95	Nup 107-160 subcomplex	5.04e-26	GO:0051169	BP	nuclear transport
95	Nup 107-160 subcomplex	1.21e-25	GO:0018205	BP	peptidyl-lysine modification
95	Nup 107-160 subcomplex	1.41e-25	GO:0031047	BP	gene silencing by RNA
95	Nup 107-160 subcomplex	1.57e-25	GO:0010256	BP	endomembrane system organization
95	Nup 107-160 subcomplex	2.84e-25	GO:0019058	BP	viral life cycle
95	Nup 107-160 subcomplex	3.02e-25	GO:0009205	BP	purine ribonucleoside triphosphate metabolic process
95	Nup 107-160 subcomplex	4.1e-25	GO:0009199	BP	ribonucleoside triphosphate metabolic process
95	Nup 107-160 subcomplex	4.63e-25	GO:0009144	BP	purine nucleoside triphosphate metabolic process
95	Nup 107-160 subcomplex	6.64e-25	GO:0009167	BP	purine ribonucleoside monophosphate metabolic process
95	Nup 107-160 subcomplex	7.05e-25	GO:0009126	BP	purine nucleoside monophosphate metabolic process
95	Nup 107-160 subcomplex	1.34e-24	GO:0009141	BP	nucleoside triphosphate metabolic process
95	Nup 107-160 subcomplex	1.34e-24	GO:0009161	BP	ribonucleoside monophosphate metabolic process
95	Nup 107-160 subcomplex	2.93e-24	GO:0009123	BP	nucleoside monophosphate metabolic process
95	Nup 107-160 subcomplex	3.64e-24	GO:0006732	BP	coenzyme metabolic process
95	Nup 107-160 subcomplex	6.21e-24	GO:0017148	BP	negative regulation of translation
95	Nup 107-160 subcomplex	1.28e-23	GO:0034249	BP	negative regulation of cellular amide metabolic process
95	Nup 107-160 subcomplex	2.45e-23	GO:0016458	BP	gene silencing
95	Nup 107-160 subcomplex	5.27e-23	GO:0006091	BP	generation of precursor metabolites and energy
95	Nup 107-160 subcomplex	1.1e-22	GO:0051186	BP	cofactor metabolic process
95	Nup 107-160 subcomplex	2e-22	GO:0006417	BP	regulation of translation
95	Nup 107-160 subcomplex	2.23e-22	GO:0022411	BP	cellular component disassembly
95	Nup 107-160 subcomplex	2.55e-22	GO:0040029	BP	regulation of gene expression, epigenetic
95	Nup 107-160 subcomplex	8.39e-22	GO:0034248	BP	regulation of cellular amide metabolic process
95	Nup 107-160 subcomplex	1.67e-21	GO:0016032	BP	viral process
95	Nup 107-160 subcomplex	2.44e-21	GO:0031975	CC	envelope
95	Nup 107-160 subcomplex	2.44e-21	GO:0031967	CC	organelle envelope
95	Nup 107-160 subcomplex	3.87e-21	GO:0017056	MF	structural constituent of nuclear pore
95	Nup 107-160 subcomplex	8.81e-21	GO:0044403	BP	symbiosis, encompassing mutualism through parasitism
95	Nup 107-160 subcomplex	1.45e-20	GO:0010608	BP	posttranscriptional regulation of gene expression
95	Nup 107-160 subcomplex	2.37e-20	GO:0044419	BP	interspecies interaction between organisms
95	Nup 107-160 subcomplex	4.94e-20	GO:0009150	BP	purine ribonucleotide metabolic process
95	Nup 107-160 subcomplex	5.81e-20	GO:0032787	BP	monocarboxylic acid metabolic process
95	Nup 107-160 subcomplex	5.92e-20	GO:0006999	BP	nuclear pore organization
95	Nup 107-160 subcomplex	8e-20	GO:0009259	BP	ribonucleotide metabolic process
95	Nup 107-160 subcomplex	8.26e-20	GO:0006163	BP	purine nucleotide metabolic process
95	Nup 107-160 subcomplex	8.26e-20	GO:0005975	BP	carbohydrate metabolic process
95	Nup 107-160 subcomplex	1.28e-19	GO:0019693	BP	ribose phosphate metabolic process
95	Nup 107-160 subcomplex	1.33e-19	GO:0006886	BP	intracellular protein transport
95	Nup 107-160 subcomplex	1.75e-19	GO:0043604	BP	amide biosynthetic process
95	Nup 107-160 subcomplex	2.02e-19	GO:0080135	BP	regulation of cellular response to stress
95	Nup 107-160 subcomplex	2.11e-19	GO:0031965	CC	nuclear membrane
95	Nup 107-160 subcomplex	2.42e-19	GO:0072521	BP	purine-containing compound metabolic process
95	Nup 107-160 subcomplex	5.43e-19	GO:0031080	CC	nuclear pore outer ring
95	Nup 107-160 subcomplex	9.76e-19	GO:0006412	BP	translation
95	Nup 107-160 subcomplex	1.86e-18	GO:0043043	BP	peptide biosynthetic process
95	Nup 107-160 subcomplex	3.56e-18	GO:0009894	BP	regulation of catabolic process
95	Nup 107-160 subcomplex	3.75e-18	GO:0009117	BP	nucleotide metabolic process
95	Nup 107-160 subcomplex	4.38e-18	GO:0006753	BP	nucleoside phosphate metabolic process
95	Nup 107-160 subcomplex	5.5e-18	GO:0032446	BP	protein modification by small protein conjugation
95	Nup 107-160 subcomplex	1.15e-17	GO:0061024	BP	membrane organization
95	Nup 107-160 subcomplex	1.5e-17	GO:0055086	BP	nucleobase-containing small molecule metabolic process
95	Nup 107-160 subcomplex	1.58e-17	GO:0043603	BP	cellular amide metabolic process
95	Nup 107-160 subcomplex	1.64e-17	GO:0034613	BP	cellular protein localization
95	Nup 107-160 subcomplex	1.9e-17	GO:0070727	BP	cellular macromolecule localization
95	Nup 107-160 subcomplex	2.77e-17	GO:1903047	BP	mitotic cell cycle process
95	Nup 107-160 subcomplex	3.83e-17	GO:0006518	BP	peptide metabolic process
95	Nup 107-160 subcomplex	4.56e-17	CORUM:87	cor	Nup 107-160 subcomplex
95	Nup 107-160 subcomplex	3.01e-16	GO:0070647	BP	protein modification by small protein conjugation or removal
95	Nup 107-160 subcomplex	7.68e-16	GO:0009628	BP	response to abiotic stimulus
95	Nup 107-160 subcomplex	8.63e-16	GO:0000278	BP	mitotic cell cycle
95	Nup 107-160 subcomplex	1.79e-15	GO:0019637	BP	organophosphate metabolic process
95	Nup 107-160 subcomplex	1.82e-15	GO:0018193	BP	peptidyl-amino acid modification
95	Nup 107-160 subcomplex	2.4e-15	GO:0019752	BP	carboxylic acid metabolic process
95	Nup 107-160 subcomplex	7.43e-15	GO:1901135	BP	carbohydrate derivative metabolic process
95	Nup 107-160 subcomplex	7.96e-15	GO:0046907	BP	intracellular transport
95	Nup 107-160 subcomplex	1.55e-14	GO:0043436	BP	oxoacid metabolic process
95	Nup 107-160 subcomplex	2e-14	GO:0015031	BP	protein transport
95	Nup 107-160 subcomplex	2.01e-14	GO:0006082	BP	organic acid metabolic process
95	Nup 107-160 subcomplex	2.24e-14	GO:0080134	BP	regulation of response to stress
95	Nup 107-160 subcomplex	2.95e-14	GO:0015833	BP	peptide transport
95	Nup 107-160 subcomplex	3.69e-14	GO:0042886	BP	amide transport
95	Nup 107-160 subcomplex	5.09e-14	GO:0005487	MF	nucleocytoplasmic transporter activity
95	Nup 107-160 subcomplex	5.67e-14	GO:0045184	BP	establishment of protein localization
95	Nup 107-160 subcomplex	9.11e-14	GO:0032269	BP	negative regulation of cellular protein metabolic process
95	Nup 107-160 subcomplex	1.49e-13	GO:2000113	BP	negative regulation of cellular macromolecule biosynthetic process
95	Nup 107-160 subcomplex	1.54e-13	GO:0022402	BP	cell cycle process
95	Nup 107-160 subcomplex	1.77e-13	GO:0008104	BP	protein localization
95	Nup 107-160 subcomplex	1.77e-13	GO:0051649	BP	establishment of localization in cell
95	Nup 107-160 subcomplex	2.04e-13	GO:0051248	BP	negative regulation of protein metabolic process
95	Nup 107-160 subcomplex	3.31e-13	GO:0010558	BP	negative regulation of macromolecule biosynthetic process
95	Nup 107-160 subcomplex	5.87e-13	GO:0071705	BP	nitrogen compound transport
95	Nup 107-160 subcomplex	7.21e-13	GO:0051641	BP	cellular localization
95	Nup 107-160 subcomplex	8.69e-13	GO:0031327	BP	negative regulation of cellular biosynthetic process
95	Nup 107-160 subcomplex	9.97e-13	GO:0019220	BP	regulation of phosphate metabolic process
95	Nup 107-160 subcomplex	1.07e-12	GO:0009890	BP	negative regulation of biosynthetic process
95	Nup 107-160 subcomplex	1.09e-12	GO:1901575	BP	organic substance catabolic process
95	Nup 107-160 subcomplex	1.17e-12	GO:0051174	BP	regulation of phosphorus metabolic process
95	Nup 107-160 subcomplex	1.71e-12	GO:0042325	BP	regulation of phosphorylation
95	Nup 107-160 subcomplex	2.25e-12	GO:0051292	BP	nuclear pore complex assembly
95	Nup 107-160 subcomplex	2.37e-12	GO:1901566	BP	organonitrogen compound biosynthetic process
95	Nup 107-160 subcomplex	2.46e-12	GO:0033036	BP	macromolecule localization
95	Nup 107-160 subcomplex	2.64e-12	GO:0007049	BP	cell cycle
95	Nup 107-160 subcomplex	7.63e-12	GO:0033554	BP	cellular response to stress
95	Nup 107-160 subcomplex	8.53e-12	GO:0010629	BP	negative regulation of gene expression
95	Nup 107-160 subcomplex	9.09e-12	GO:0032268	BP	regulation of cellular protein metabolic process
95	Nup 107-160 subcomplex	1.8e-11	GO:0071702	BP	organic substance transport
95	Nup 107-160 subcomplex	1.94e-11	GO:0043234	CC	protein complex
95	Nup 107-160 subcomplex	2.35e-11	GO:0012505	CC	endomembrane system
95	Nup 107-160 subcomplex	4.18e-11	GO:0051704	BP	multi-organism process
95	Nup 107-160 subcomplex	5.52e-11	GO:0051246	BP	regulation of protein metabolic process
95	Nup 107-160 subcomplex	6e-11	GO:0009056	BP	catabolic process
95	Nup 107-160 subcomplex	8.53e-11	GO:0046931	BP	pore complex assembly
95	Nup 107-160 subcomplex	2.91e-10	GO:0007062	BP	sister chromatid cohesion
95	Nup 107-160 subcomplex	7.71e-10	GO:0044428	CC	nuclear part
95	Nup 107-160 subcomplex	1.2e-09	GO:0007059	BP	chromosome segregation
95	Nup 107-160 subcomplex	1.71e-09	GO:0051172	BP	negative regulation of nitrogen compound metabolic process
95	Nup 107-160 subcomplex	2.17e-09	GO:0044281	BP	small molecule metabolic process
95	Nup 107-160 subcomplex	2.6e-09	GO:0034504	BP	protein localization to nucleus
95	Nup 107-160 subcomplex	4.8e-09	GO:0006606	BP	protein import into nucleus
95	Nup 107-160 subcomplex	5.37e-09	GO:0031324	BP	negative regulation of cellular metabolic process
95	Nup 107-160 subcomplex	7.22e-09	GO:0010605	BP	negative regulation of macromolecule metabolic process
95	Nup 107-160 subcomplex	7.69e-09	GO:0016310	BP	phosphorylation
95	Nup 107-160 subcomplex	1e-08	GO:0051170	BP	nuclear import
95	Nup 107-160 subcomplex	1.15e-08	GO:0098813	BP	nuclear chromosome segregation
95	Nup 107-160 subcomplex	1.43e-08	GO:0006796	BP	phosphate-containing compound metabolic process
95	Nup 107-160 subcomplex	2e-08	GO:0000776	CC	kinetochore
95	Nup 107-160 subcomplex	2.46e-08	GO:0006793	BP	phosphorus metabolic process
95	Nup 107-160 subcomplex	2.54e-08	GO:0017038	BP	protein import
95	Nup 107-160 subcomplex	3.59e-08	GO:0009892	BP	negative regulation of metabolic process
95	Nup 107-160 subcomplex	3.86e-08	GO:0000819	BP	sister chromatid segregation
95	Nup 107-160 subcomplex	1.07e-07	CORUM:1347	cor	NPC subcomplex (NUP98, NUP107, NUP133, NUP160)
95	Nup 107-160 subcomplex	1.19e-07	GO:0044615	CC	nuclear pore nuclear basket
95	Nup 107-160 subcomplex	2.77e-07	GO:0000972	BP	transcription-dependent tethering of RNA polymerase II gene DNA at nuclear periphery
95	Nup 107-160 subcomplex	3.9e-07	GO:0000775	CC	chromosome, centromeric region
95	Nup 107-160 subcomplex	4.4e-07	GO:0032991	CC	macromolecular complex
95	Nup 107-160 subcomplex	6.67e-07	GO:0006810	BP	transport
95	Nup 107-160 subcomplex	1.02e-06	GO:0051234	BP	establishment of localization
95	Nup 107-160 subcomplex	1.35e-06	GO:0036211	BP	protein modification process
95	Nup 107-160 subcomplex	1.35e-06	GO:0006464	BP	cellular protein modification process
95	Nup 107-160 subcomplex	1.48e-06	GO:0072594	BP	establishment of protein localization to organelle
95	Nup 107-160 subcomplex	2.26e-06	GO:0006996	BP	organelle organization
95	Nup 107-160 subcomplex	2.47e-06	GO:2000112	BP	regulation of cellular macromolecule biosynthetic process
95	Nup 107-160 subcomplex	3.52e-06	GO:0033365	BP	protein localization to organelle
95	Nup 107-160 subcomplex	3.71e-06	GO:0031090	CC	organelle membrane
95	Nup 107-160 subcomplex	3.92e-06	GO:0010556	BP	regulation of macromolecule biosynthetic process
95	Nup 107-160 subcomplex	4.29e-06	GO:0006950	BP	response to stress
95	Nup 107-160 subcomplex	4.49e-06	GO:0043412	BP	macromolecule modification
95	Nup 107-160 subcomplex	4.56e-06	GO:0048583	BP	regulation of response to stimulus
95	Nup 107-160 subcomplex	5.63e-06	GO:0042405	CC	nuclear inclusion body
95	Nup 107-160 subcomplex	6.39e-06	GO:0044611	CC	nuclear pore inner ring
95	Nup 107-160 subcomplex	9.39e-06	GO:0031326	BP	regulation of cellular biosynthetic process
95	Nup 107-160 subcomplex	1.03e-05	GO:0044271	BP	cellular nitrogen compound biosynthetic process
95	Nup 107-160 subcomplex	1.25e-05	GO:0009889	BP	regulation of biosynthetic process
95	Nup 107-160 subcomplex	1.4e-05	GO:0000777	CC	condensed chromosome kinetochore
95	Nup 107-160 subcomplex	1.58e-05	GO:0044267	BP	cellular protein metabolic process
95	Nup 107-160 subcomplex	2.08e-05	GO:0010468	BP	regulation of gene expression
95	Nup 107-160 subcomplex	2.55e-05	GO:0044614	CC	nuclear pore cytoplasmic filaments
95	Nup 107-160 subcomplex	2.88e-05	GO:0000779	CC	condensed chromosome, centromeric region
95	Nup 107-160 subcomplex	3.11e-05	CORUM:1348	cor	GLE1-NUPL2-NUP155 complex
95	Nup 107-160 subcomplex	3.27e-05	GO:0019219	BP	regulation of nucleobase-containing compound metabolic process
95	Nup 107-160 subcomplex	4.61e-05	GO:0098687	CC	chromosomal region
95	Nup 107-160 subcomplex	4.96e-05	GO:0034399	CC	nuclear periphery
95	Nup 107-160 subcomplex	5e-05	GO:0005198	MF	structural molecule activity
95	Nup 107-160 subcomplex	5.57e-05	GO:0044446	CC	intracellular organelle part
95	Nup 107-160 subcomplex	5.84e-05	GO:0010467	BP	gene expression
95	Nup 107-160 subcomplex	7.09e-05	GO:0005634	CC	nucleus
95	Nup 107-160 subcomplex	8.17e-05	GO:0051179	BP	localization
95	Nup 107-160 subcomplex	0.0001	GO:0044422	CC	organelle part
95	Nup 107-160 subcomplex	0.000122	GO:0048523	BP	negative regulation of cellular process
95	Nup 107-160 subcomplex	0.000154	GO:0034645	BP	cellular macromolecule biosynthetic process
95	Nup 107-160 subcomplex	0.000186	GO:0019538	BP	protein metabolic process
95	Nup 107-160 subcomplex	0.000249	GO:0009059	BP	macromolecule biosynthetic process
95	Nup 107-160 subcomplex	0.000249	GO:0051171	BP	regulation of nitrogen compound metabolic process
95	Nup 107-160 subcomplex	0.000409	GO:0080090	BP	regulation of primary metabolic process
95	Nup 107-160 subcomplex	0.000455	GO:0060255	BP	regulation of macromolecule metabolic process
95	Nup 107-160 subcomplex	0.000514	GO:0031323	BP	regulation of cellular metabolic process
95	Nup 107-160 subcomplex	0.00059	GO:1901564	BP	organonitrogen compound metabolic process
95	Nup 107-160 subcomplex	0.000668	GO:0051276	BP	chromosome organization
95	Nup 107-160 subcomplex	0.0007	GO:0048519	BP	negative regulation of biological process
95	Nup 107-160 subcomplex	0.000785	GO:0044249	BP	cellular biosynthetic process
95	Nup 107-160 subcomplex	0.00105	GO:1901576	BP	organic substance biosynthetic process
95	Nup 107-160 subcomplex	0.00108	GO:0005694	CC	chromosome
95	Nup 107-160 subcomplex	0.00116	GO:0000793	CC	condensed chromosome
95	Nup 107-160 subcomplex	0.00131	GO:0009058	BP	biosynthetic process
95	Nup 107-160 subcomplex	0.00217	GO:0034641	BP	cellular nitrogen compound metabolic process
95	Nup 107-160 subcomplex	0.00221	GO:0019222	BP	regulation of metabolic process
95	Nup 107-160 subcomplex	0.00254	GO:0016043	BP	cellular component organization
95	Nup 107-160 subcomplex	0.00288	GO:0016973	BP	poly(A)+ mRNA export from nucleus
95	Nup 107-160 subcomplex	0.0041	GO:0044427	CC	chromosomal part
95	Nup 107-160 subcomplex	0.00477	GO:0071840	BP	cellular component organization or biogenesis
95	Nup 107-160 subcomplex	0.00494	GO:0031081	BP	nuclear pore distribution
95	Nup 107-160 subcomplex	0.00494	GO:0051664	BP	nuclear pore localization
95	Nup 107-160 subcomplex	0.00578	GO:0043231	CC	intracellular membrane-bounded organelle
95	Nup 107-160 subcomplex	0.0109	GO:0006139	BP	nucleobase-containing compound metabolic process
95	Nup 107-160 subcomplex	0.0117	GO:0016234	CC	inclusion body
95	Nup 107-160 subcomplex	0.0148	GO:0000973	BP	posttranscriptional tethering of RNA polymerase II gene DNA at nuclear periphery
95	Nup 107-160 subcomplex	0.0173	GO:0071822	BP	protein complex subunit organization
95	Nup 107-160 subcomplex	0.0176	GO:0046483	BP	heterocycle metabolic process
95	Nup 107-160 subcomplex	0.0196	GO:0006725	BP	cellular aromatic compound metabolic process
95	Nup 107-160 subcomplex	0.0205	GO:0034629	BP	cellular protein complex localization
95	Nup 107-160 subcomplex	0.0296	GO:0090521	BP	glomerular visceral epithelial cell migration
95	Nup 107-160 subcomplex	0.0353	GO:1901360	BP	organic cyclic compound metabolic process
95	Nup 107-160 subcomplex	0.0385	GO:0043232	CC	intracellular non-membrane-bounded organelle
95	Nup 107-160 subcomplex	0.0385	GO:0043228	CC	non-membrane-bounded organelle
95	Nup 107-160 subcomplex	0.048	GO:0051716	BP	cellular response to stimulus
101	RAD51AP1-CA8	0.0369	KEGG:00910	keg	Nitrogen metabolism
103	FAM83H-SEC31A-SEC13-CSNK1A1-OCRL-SEC23A-SEC24B-PKP3	9.29e-09	GO:0090110	BP	cargo loading into COPII-coated vesicle
103	FAM83H-SEC31A-SEC13-CSNK1A1-OCRL-SEC23A-SEC24B-PKP3	1.34e-08	GO:0030127	CC	COPII vesicle coat
103	FAM83H-SEC31A-SEC13-CSNK1A1-OCRL-SEC23A-SEC24B-PKP3	4.46e-08	GO:0035459	BP	cargo loading into vesicle
103	FAM83H-SEC31A-SEC13-CSNK1A1-OCRL-SEC23A-SEC24B-PKP3	2.66e-06	GO:0005798	CC	Golgi-associated vesicle
103	FAM83H-SEC31A-SEC13-CSNK1A1-OCRL-SEC23A-SEC24B-PKP3	4.66e-06	GO:0030120	CC	vesicle coat
103	FAM83H-SEC31A-SEC13-CSNK1A1-OCRL-SEC23A-SEC24B-PKP3	6.36e-06	GO:0012507	CC	ER to Golgi transport vesicle membrane
103	FAM83H-SEC31A-SEC13-CSNK1A1-OCRL-SEC23A-SEC24B-PKP3	1.11e-05	GO:0048208	BP	COPII vesicle coating
103	FAM83H-SEC31A-SEC13-CSNK1A1-OCRL-SEC23A-SEC24B-PKP3	1.11e-05	GO:0048207	BP	vesicle targeting, rough ER to cis-Golgi
103	FAM83H-SEC31A-SEC13-CSNK1A1-OCRL-SEC23A-SEC24B-PKP3	1.26e-05	GO:0006901	BP	vesicle coating
103	FAM83H-SEC31A-SEC13-CSNK1A1-OCRL-SEC23A-SEC24B-PKP3	1.51e-05	GO:0048199	BP	vesicle targeting, to, from or within Golgi
103	FAM83H-SEC31A-SEC13-CSNK1A1-OCRL-SEC23A-SEC24B-PKP3	1.51e-05	GO:0090114	BP	COPII-coated vesicle budding
103	FAM83H-SEC31A-SEC13-CSNK1A1-OCRL-SEC23A-SEC24B-PKP3	2.26e-05	GO:0030134	CC	COPII-coated ER to Golgi transport vesicle
103	FAM83H-SEC31A-SEC13-CSNK1A1-OCRL-SEC23A-SEC24B-PKP3	2.26e-05	GO:0048194	BP	Golgi vesicle budding
103	FAM83H-SEC31A-SEC13-CSNK1A1-OCRL-SEC23A-SEC24B-PKP3	3.41e-05	GO:0006903	BP	vesicle targeting
103	FAM83H-SEC31A-SEC13-CSNK1A1-OCRL-SEC23A-SEC24B-PKP3	3.45e-05	GO:0030135	CC	coated vesicle
103	FAM83H-SEC31A-SEC13-CSNK1A1-OCRL-SEC23A-SEC24B-PKP3	4.95e-05	GO:0006900	BP	vesicle budding from membrane
103	FAM83H-SEC31A-SEC13-CSNK1A1-OCRL-SEC23A-SEC24B-PKP3	5.89e-05	GO:0019886	BP	antigen processing and presentation of exogenous peptide antigen via MHC class II
103	FAM83H-SEC31A-SEC13-CSNK1A1-OCRL-SEC23A-SEC24B-PKP3	5.89e-05	GO:0048475	CC	coated membrane
103	FAM83H-SEC31A-SEC13-CSNK1A1-OCRL-SEC23A-SEC24B-PKP3	5.89e-05	GO:0030117	CC	membrane coat
103	FAM83H-SEC31A-SEC13-CSNK1A1-OCRL-SEC23A-SEC24B-PKP3	5.89e-05	GO:0002474	BP	antigen processing and presentation of peptide antigen via MHC class I
103	FAM83H-SEC31A-SEC13-CSNK1A1-OCRL-SEC23A-SEC24B-PKP3	6.68e-05	GO:0002495	BP	antigen processing and presentation of peptide antigen via MHC class II
103	FAM83H-SEC31A-SEC13-CSNK1A1-OCRL-SEC23A-SEC24B-PKP3	7.55e-05	GO:0002504	BP	antigen processing and presentation of peptide or polysaccharide antigen via MHC class II
103	FAM83H-SEC31A-SEC13-CSNK1A1-OCRL-SEC23A-SEC24B-PKP3	8.17e-05	GO:0030660	CC	Golgi-associated vesicle membrane
103	FAM83H-SEC31A-SEC13-CSNK1A1-OCRL-SEC23A-SEC24B-PKP3	8.5e-05	GO:0051668	BP	localization within membrane
103	FAM83H-SEC31A-SEC13-CSNK1A1-OCRL-SEC23A-SEC24B-PKP3	0.000166	KEGG:04141	keg	Protein processing in endoplasmic reticulum
103	FAM83H-SEC31A-SEC13-CSNK1A1-OCRL-SEC23A-SEC24B-PKP3	0.000532	GO:0030662	CC	coated vesicle membrane
103	FAM83H-SEC31A-SEC13-CSNK1A1-OCRL-SEC23A-SEC24B-PKP3	0.000614	GO:0002478	BP	antigen processing and presentation of exogenous peptide antigen
103	FAM83H-SEC31A-SEC13-CSNK1A1-OCRL-SEC23A-SEC24B-PKP3	0.000706	GO:0030658	CC	transport vesicle membrane
103	FAM83H-SEC31A-SEC13-CSNK1A1-OCRL-SEC23A-SEC24B-PKP3	0.000722	GO:0019884	BP	antigen processing and presentation of exogenous antigen
103	FAM83H-SEC31A-SEC13-CSNK1A1-OCRL-SEC23A-SEC24B-PKP3	0.000825	GO:0006888	BP	ER to Golgi vesicle-mediated transport
103	FAM83H-SEC31A-SEC13-CSNK1A1-OCRL-SEC23A-SEC24B-PKP3	0.000861	GO:0048002	BP	antigen processing and presentation of peptide antigen
103	FAM83H-SEC31A-SEC13-CSNK1A1-OCRL-SEC23A-SEC24B-PKP3	0.00182	GO:0019882	BP	antigen processing and presentation
103	FAM83H-SEC31A-SEC13-CSNK1A1-OCRL-SEC23A-SEC24B-PKP3	0.0031	GO:0051650	BP	establishment of vesicle localization
103	FAM83H-SEC31A-SEC13-CSNK1A1-OCRL-SEC23A-SEC24B-PKP3	0.00389	GO:0051648	BP	vesicle localization
103	FAM83H-SEC31A-SEC13-CSNK1A1-OCRL-SEC23A-SEC24B-PKP3	0.00602	GO:0030659	CC	cytoplasmic vesicle membrane
103	FAM83H-SEC31A-SEC13-CSNK1A1-OCRL-SEC23A-SEC24B-PKP3	0.00679	GO:0012506	CC	vesicle membrane
103	FAM83H-SEC31A-SEC13-CSNK1A1-OCRL-SEC23A-SEC24B-PKP3	0.00855	GO:0098791	CC	Golgi subcompartment
103	FAM83H-SEC31A-SEC13-CSNK1A1-OCRL-SEC23A-SEC24B-PKP3	0.0107	GO:0048193	BP	Golgi vesicle transport
103	FAM83H-SEC31A-SEC13-CSNK1A1-OCRL-SEC23A-SEC24B-PKP3	0.0108	GO:0030133	CC	transport vesicle
103	FAM83H-SEC31A-SEC13-CSNK1A1-OCRL-SEC23A-SEC24B-PKP3	0.0145	GO:0022607	BP	cellular component assembly
103	FAM83H-SEC31A-SEC13-CSNK1A1-OCRL-SEC23A-SEC24B-PKP3	0.0154	GO:0070971	CC	endoplasmic reticulum exit site
103	FAM83H-SEC31A-SEC13-CSNK1A1-OCRL-SEC23A-SEC24B-PKP3	0.0159	GO:0016050	BP	vesicle organization
103	FAM83H-SEC31A-SEC13-CSNK1A1-OCRL-SEC23A-SEC24B-PKP3	0.0185	GO:0044431	CC	Golgi apparatus part
103	FAM83H-SEC31A-SEC13-CSNK1A1-OCRL-SEC23A-SEC24B-PKP3	0.0231	GO:0061024	BP	membrane organization
103	FAM83H-SEC31A-SEC13-CSNK1A1-OCRL-SEC23A-SEC24B-PKP3	0.027	GO:0044085	BP	cellular component biogenesis
103	FAM83H-SEC31A-SEC13-CSNK1A1-OCRL-SEC23A-SEC24B-PKP3	0.0292	GO:0051656	BP	establishment of organelle localization
105	TPM1-TPM2-CNTLN-ACTN2-MYH6-TNNI1-DLG5	7.88e-10	GO:0033275	BP	actin-myosin filament sliding
105	TPM1-TPM2-CNTLN-ACTN2-MYH6-TNNI1-DLG5	7.88e-10	GO:0030049	BP	muscle filament sliding
105	TPM1-TPM2-CNTLN-ACTN2-MYH6-TNNI1-DLG5	2.09e-07	GO:0070252	BP	actin-mediated cell contraction
105	TPM1-TPM2-CNTLN-ACTN2-MYH6-TNNI1-DLG5	4.71e-07	GO:0030048	BP	actin filament-based movement
105	TPM1-TPM2-CNTLN-ACTN2-MYH6-TNNI1-DLG5	2.44e-06	GO:0030017	CC	sarcomere
105	TPM1-TPM2-CNTLN-ACTN2-MYH6-TNNI1-DLG5	3.87e-06	GO:0044449	CC	contractile fiber part
105	TPM1-TPM2-CNTLN-ACTN2-MYH6-TNNI1-DLG5	4.27e-06	GO:0030016	CC	myofibril
105	TPM1-TPM2-CNTLN-ACTN2-MYH6-TNNI1-DLG5	5.65e-06	GO:0043292	CC	contractile fiber
105	TPM1-TPM2-CNTLN-ACTN2-MYH6-TNNI1-DLG5	3.25e-05	GO:0044430	CC	cytoskeletal part
105	TPM1-TPM2-CNTLN-ACTN2-MYH6-TNNI1-DLG5	5.67e-05	GO:0005865	CC	striated muscle thin filament
105	TPM1-TPM2-CNTLN-ACTN2-MYH6-TNNI1-DLG5	6e-05	GO:0006936	BP	muscle contraction
105	TPM1-TPM2-CNTLN-ACTN2-MYH6-TNNI1-DLG5	7.39e-05	GO:0008092	MF	cytoskeletal protein binding
105	TPM1-TPM2-CNTLN-ACTN2-MYH6-TNNI1-DLG5	8.62e-05	GO:0036379	CC	myofilament
105	TPM1-TPM2-CNTLN-ACTN2-MYH6-TNNI1-DLG5	0.000117	GO:0003779	MF	actin binding
105	TPM1-TPM2-CNTLN-ACTN2-MYH6-TNNI1-DLG5	0.000199	GO:0003012	BP	muscle system process
105	TPM1-TPM2-CNTLN-ACTN2-MYH6-TNNI1-DLG5	0.000217	GO:0015629	CC	actin cytoskeleton
105	TPM1-TPM2-CNTLN-ACTN2-MYH6-TNNI1-DLG5	0.000219	KEGG:04260	keg	Cardiac muscle contraction
105	TPM1-TPM2-CNTLN-ACTN2-MYH6-TNNI1-DLG5	0.000223	GO:0005856	CC	cytoskeleton
105	TPM1-TPM2-CNTLN-ACTN2-MYH6-TNNI1-DLG5	0.000275	KEGG:05410	keg	Hypertrophic cardiomyopathy (HCM)
105	TPM1-TPM2-CNTLN-ACTN2-MYH6-TNNI1-DLG5	0.00034	KEGG:05414	keg	Dilated cardiomyopathy (DCM)
105	TPM1-TPM2-CNTLN-ACTN2-MYH6-TNNI1-DLG5	0.000644	GO:0045214	BP	sarcomere organization
105	TPM1-TPM2-CNTLN-ACTN2-MYH6-TNNI1-DLG5	0.000644	GO:0008307	MF	structural constituent of muscle
105	TPM1-TPM2-CNTLN-ACTN2-MYH6-TNNI1-DLG5	0.000688	GO:0055010	BP	ventricular cardiac muscle tissue morphogenesis
105	TPM1-TPM2-CNTLN-ACTN2-MYH6-TNNI1-DLG5	0.000746	GO:0048738	BP	cardiac muscle tissue development
105	TPM1-TPM2-CNTLN-ACTN2-MYH6-TNNI1-DLG5	0.000883	GO:0003229	BP	ventricular cardiac muscle tissue development
105	TPM1-TPM2-CNTLN-ACTN2-MYH6-TNNI1-DLG5	0.000991	GO:0005862	CC	muscle thin filament tropomyosin
105	TPM1-TPM2-CNTLN-ACTN2-MYH6-TNNI1-DLG5	0.00145	KEGG:04261	keg	Adrenergic signaling in cardiomyocytes
105	TPM1-TPM2-CNTLN-ACTN2-MYH6-TNNI1-DLG5	0.00163	GO:0030029	BP	actin filament-based process
105	TPM1-TPM2-CNTLN-ACTN2-MYH6-TNNI1-DLG5	0.00168	GO:0055008	BP	cardiac muscle tissue morphogenesis
105	TPM1-TPM2-CNTLN-ACTN2-MYH6-TNNI1-DLG5	0.00194	GO:0030239	BP	myofibril assembly
105	TPM1-TPM2-CNTLN-ACTN2-MYH6-TNNI1-DLG5	0.00242	GO:0003208	BP	cardiac ventricle morphogenesis
105	TPM1-TPM2-CNTLN-ACTN2-MYH6-TNNI1-DLG5	0.00252	GO:0043462	BP	regulation of ATPase activity
105	TPM1-TPM2-CNTLN-ACTN2-MYH6-TNNI1-DLG5	0.00297	GO:0060415	BP	muscle tissue morphogenesis
105	TPM1-TPM2-CNTLN-ACTN2-MYH6-TNNI1-DLG5	0.00388	GO:0048644	BP	muscle organ morphogenesis
105	TPM1-TPM2-CNTLN-ACTN2-MYH6-TNNI1-DLG5	0.00529	GO:0005884	CC	actin filament
105	TPM1-TPM2-CNTLN-ACTN2-MYH6-TNNI1-DLG5	0.00601	GO:0099512	CC	supramolecular fiber
105	TPM1-TPM2-CNTLN-ACTN2-MYH6-TNNI1-DLG5	0.00624	GO:0099081	CC	supramolecular polymer
105	TPM1-TPM2-CNTLN-ACTN2-MYH6-TNNI1-DLG5	0.00628	GO:0099080	CC	supramolecular complex
105	TPM1-TPM2-CNTLN-ACTN2-MYH6-TNNI1-DLG5	0.00714	GO:0014706	BP	striated muscle tissue development
105	TPM1-TPM2-CNTLN-ACTN2-MYH6-TNNI1-DLG5	0.00766	GO:0010927	BP	cellular component assembly involved in morphogenesis
105	TPM1-TPM2-CNTLN-ACTN2-MYH6-TNNI1-DLG5	0.00858	GO:0060537	BP	muscle tissue development
105	TPM1-TPM2-CNTLN-ACTN2-MYH6-TNNI1-DLG5	0.0107	GO:0006928	BP	movement of cell or subcellular component
105	TPM1-TPM2-CNTLN-ACTN2-MYH6-TNNI1-DLG5	0.0115	GO:0003206	BP	cardiac chamber morphogenesis
105	TPM1-TPM2-CNTLN-ACTN2-MYH6-TNNI1-DLG5	0.0115	GO:0003231	BP	cardiac ventricle development
105	TPM1-TPM2-CNTLN-ACTN2-MYH6-TNNI1-DLG5	0.0146	GO:0060048	BP	cardiac muscle contraction
105	TPM1-TPM2-CNTLN-ACTN2-MYH6-TNNI1-DLG5	0.0235	GO:0051015	MF	actin filament binding
105	TPM1-TPM2-CNTLN-ACTN2-MYH6-TNNI1-DLG5	0.0238	GO:0007010	BP	cytoskeleton organization
105	TPM1-TPM2-CNTLN-ACTN2-MYH6-TNNI1-DLG5	0.0248	GO:0043232	CC	intracellular non-membrane-bounded organelle
105	TPM1-TPM2-CNTLN-ACTN2-MYH6-TNNI1-DLG5	0.0248	GO:0043228	CC	non-membrane-bounded organelle
105	TPM1-TPM2-CNTLN-ACTN2-MYH6-TNNI1-DLG5	0.0249	GO:0003205	BP	cardiac chamber development
105	TPM1-TPM2-CNTLN-ACTN2-MYH6-TNNI1-DLG5	0.0279	GO:0055002	BP	striated muscle cell development
105	TPM1-TPM2-CNTLN-ACTN2-MYH6-TNNI1-DLG5	0.0283	GO:0007507	BP	heart development
105	TPM1-TPM2-CNTLN-ACTN2-MYH6-TNNI1-DLG5	0.0353	GO:0006941	BP	striated muscle contraction
105	TPM1-TPM2-CNTLN-ACTN2-MYH6-TNNI1-DLG5	0.0354	GO:0097435	BP	supramolecular fiber organization
105	TPM1-TPM2-CNTLN-ACTN2-MYH6-TNNI1-DLG5	0.0365	GO:0055001	BP	muscle cell development
105	TPM1-TPM2-CNTLN-ACTN2-MYH6-TNNI1-DLG5	0.0378	GO:0031032	BP	actomyosin structure organization
105	TPM1-TPM2-CNTLN-ACTN2-MYH6-TNNI1-DLG5	0.0413	GO:0030036	BP	actin cytoskeleton organization
106	LDOC1L-NFE2L3-MAFF-BACH2-NFE2L1-NFE2L2	0.000108	GO:0000981	MF	RNA polymerase II transcription factor activity, sequence-specific DNA binding
106	LDOC1L-NFE2L3-MAFF-BACH2-NFE2L1-NFE2L2	0.000503	GO:0043565	MF	sequence-specific DNA binding
106	LDOC1L-NFE2L3-MAFF-BACH2-NFE2L1-NFE2L2	0.000547	GO:0000980	MF	RNA polymerase II distal enhancer sequence-specific DNA binding
106	LDOC1L-NFE2L3-MAFF-BACH2-NFE2L1-NFE2L2	0.00119	GO:0001158	MF	enhancer sequence-specific DNA binding
106	LDOC1L-NFE2L3-MAFF-BACH2-NFE2L1-NFE2L2	0.00123	GO:0003700	MF	transcription factor activity, sequence-specific DNA binding
106	LDOC1L-NFE2L3-MAFF-BACH2-NFE2L1-NFE2L2	0.00123	GO:0001071	MF	nucleic acid binding transcription factor activity
106	LDOC1L-NFE2L3-MAFF-BACH2-NFE2L1-NFE2L2	0.00153	GO:0003705	MF	transcription factor activity, RNA polymerase II distal enhancer sequence-specific binding
106	LDOC1L-NFE2L3-MAFF-BACH2-NFE2L1-NFE2L2	0.00182	GO:0035326	MF	enhancer binding
106	LDOC1L-NFE2L3-MAFF-BACH2-NFE2L1-NFE2L2	0.0056	GO:0000977	MF	RNA polymerase II regulatory region sequence-specific DNA binding
106	LDOC1L-NFE2L3-MAFF-BACH2-NFE2L1-NFE2L2	0.00571	GO:0001012	MF	RNA polymerase II regulatory region DNA binding
106	LDOC1L-NFE2L3-MAFF-BACH2-NFE2L1-NFE2L2	0.00894	GO:0000976	MF	transcription regulatory region sequence-specific DNA binding
106	LDOC1L-NFE2L3-MAFF-BACH2-NFE2L1-NFE2L2	0.011	GO:1990837	MF	sequence-specific double-stranded DNA binding
106	LDOC1L-NFE2L3-MAFF-BACH2-NFE2L1-NFE2L2	0.0123	GO:0006357	BP	regulation of transcription from RNA polymerase II promoter
106	LDOC1L-NFE2L3-MAFF-BACH2-NFE2L1-NFE2L2	0.0167	GO:0003690	MF	double-stranded DNA binding
106	LDOC1L-NFE2L3-MAFF-BACH2-NFE2L1-NFE2L2	0.0196	GO:0044212	MF	transcription regulatory region DNA binding
106	LDOC1L-NFE2L3-MAFF-BACH2-NFE2L1-NFE2L2	0.0198	GO:0000975	MF	regulatory region DNA binding
106	LDOC1L-NFE2L3-MAFF-BACH2-NFE2L1-NFE2L2	0.02	GO:0001067	MF	regulatory region nucleic acid binding
106	LDOC1L-NFE2L3-MAFF-BACH2-NFE2L1-NFE2L2	0.0201	GO:0006366	BP	transcription from RNA polymerase II promoter
106	LDOC1L-NFE2L3-MAFF-BACH2-NFE2L1-NFE2L2	0.0258	GO:0001205	MF	transcriptional activator activity, RNA polymerase II distal enhancer sequence-specific binding
106	LDOC1L-NFE2L3-MAFF-BACH2-NFE2L1-NFE2L2	0.0379	GO:0003677	MF	DNA binding
108	IRF2BP2-IRF2BP1-IRF2BPL complex	2.33e-05	CORUM:6848	cor	IRF2BP2-IRF2BP1-IRF2BPL complex
111	ABI1-WASF2 complex	7.75e-06	CORUM:2294	cor	ABI1-WASF2 complex
111	ABI1-WASF2 complex	7.75e-05	CORUM:186	cor	Wave-2 complex
111	ABI1-WASF2 complex	0.000392	GO:0048010	BP	vascular endothelial growth factor receptor signaling pathway
111	ABI1-WASF2 complex	0.000848	GO:0031209	CC	SCAR complex
111	ABI1-WASF2 complex	0.00106	GO:0002433	BP	immune response-regulating cell surface receptor signaling pathway involved in phagocytosis
111	ABI1-WASF2 complex	0.00106	GO:0038096	BP	Fc-gamma receptor signaling pathway involved in phagocytosis
111	ABI1-WASF2 complex	0.00117	GO:0038094	BP	Fc-gamma receptor signaling pathway
111	ABI1-WASF2 complex	0.00119	GO:0002431	BP	Fc receptor mediated stimulatory signaling pathway
111	ABI1-WASF2 complex	0.00177	KEGG:04520	keg	Adherens junction
111	ABI1-WASF2 complex	0.00363	GO:0035855	BP	megakaryocyte development
111	ABI1-WASF2 complex	0.00411	GO:0072673	BP	lamellipodium morphogenesis
111	ABI1-WASF2 complex	0.00715	GO:0038093	BP	Fc receptor signaling pathway
111	ABI1-WASF2 complex	0.0142	GO:0045296	MF	cadherin binding
111	ABI1-WASF2 complex	0.015	GO:0098751	BP	bone cell development
111	ABI1-WASF2 complex	0.0156	KEGG:04810	keg	Regulation of actin cytoskeleton
111	ABI1-WASF2 complex	0.0167	GO:0006909	BP	phagocytosis
111	ABI1-WASF2 complex	0.0219	GO:0007015	BP	actin filament organization
111	ABI1-WASF2 complex	0.0252	GO:0031252	CC	cell leading edge
111	ABI1-WASF2 complex	0.04	GO:0002429	BP	immune response-activating cell surface receptor signaling pathway
111	ABI1-WASF2 complex	0.0483	GO:0002768	BP	immune response-regulating cell surface receptor signaling pathway
111	ABI1-WASF2 complex	0.0496	GO:0050839	MF	cell adhesion molecule binding
111	ABI1-WASF2 complex	0.0498	CORUM:2297	cor	ABI1-WASL complex
111	ABI1-WASF2 complex	0.0499	GO:0061515	BP	myeloid cell development
112	CNPY2-PSAP	0.0497	GO:1905572	BP	ganglioside GM1 transport to membrane
112	CNPY2-PSAP	0.0497	GO:1905575	MF	ganglioside GM3 binding
112	CNPY2-PSAP	0.0497	GO:1905577	MF	ganglioside GP1c binding
112	CNPY2-PSAP	0.0497	GO:1905574	MF	ganglioside GM2 binding
114	ESCRT-III complex	0.000349	CORUM:1186	cor	ESCRT-III complex
114	ESCRT-III complex	0.002	GO:0000815	CC	ESCRT III complex
114	ESCRT-III complex	0.00275	GO:1901673	BP	regulation of mitotic spindle assembly
114	ESCRT-III complex	0.00411	GO:0000920	BP	cell separation after cytokinesis
114	ESCRT-III complex	0.00575	GO:0090169	BP	regulation of spindle assembly
114	ESCRT-III complex	0.00635	GO:0039702	BP	viral budding via host ESCRT complex
114	ESCRT-III complex	0.00835	GO:0046755	BP	viral budding
114	ESCRT-III complex	0.0114	GO:0036452	CC	ESCRT complex
114	ESCRT-III complex	0.0131	GO:0036258	BP	multivesicular body assembly
114	ESCRT-III complex	0.0131	GO:0060236	BP	regulation of mitotic spindle organization
114	ESCRT-III complex	0.0141	GO:0036257	BP	multivesicular body organization
114	ESCRT-III complex	0.016	GO:0090224	BP	regulation of spindle organization
114	ESCRT-III complex	0.0201	GO:0010824	BP	regulation of centrosome duplication
114	ESCRT-III complex	0.0201	GO:0019068	BP	virion assembly
114	ESCRT-III complex	0.0248	GO:0007080	BP	mitotic metaphase plate congression
114	ESCRT-III complex	0.0416	GO:0046605	BP	regulation of centrosome cycle
114	ESCRT-III complex	0.0416	GO:0090307	BP	mitotic spindle assembly
114	ESCRT-III complex	0.0432	GO:0051310	BP	metaphase plate congression
115	TFIID-beta complex	8.49e-09	GO:0005669	CC	transcription factor TFIID complex
115	TFIID-beta complex	5.68e-08	KEGG:03022	keg	Basal transcription factors
115	TFIID-beta complex	2.63e-07	GO:0001075	MF	transcription factor activity, RNA polymerase II core promoter sequence-specific binding involved in preinitiation complex assembly
115	TFIID-beta complex	8.05e-07	GO:0016591	CC	DNA-directed RNA polymerase II, holoenzyme
115	TFIID-beta complex	1.73e-06	GO:0090575	CC	RNA polymerase II transcription factor complex
115	TFIID-beta complex	1.96e-06	GO:0055029	CC	nuclear DNA-directed RNA polymerase complex
115	TFIID-beta complex	2.02e-06	GO:0000428	CC	DNA-directed RNA polymerase complex
115	TFIID-beta complex	2.14e-06	GO:0030880	CC	RNA polymerase complex
115	TFIID-beta complex	3.56e-06	GO:0044798	CC	nuclear transcription factor complex
115	TFIID-beta complex	5.54e-06	GO:0000983	MF	transcription factor activity, RNA polymerase II core promoter sequence-specific
115	TFIID-beta complex	1.41e-05	GO:0051123	BP	RNA polymerase II transcriptional preinitiation complex assembly
115	TFIID-beta complex	2.43e-05	GO:0070897	BP	DNA-templated transcriptional preinitiation complex assembly
115	TFIID-beta complex	3.16e-05	GO:0061695	CC	transferase complex, transferring phosphorus-containing groups
115	TFIID-beta complex	6.52e-05	GO:0005667	CC	transcription factor complex
115	TFIID-beta complex	0.000466	GO:0046982	MF	protein heterodimerization activity
115	TFIID-beta complex	0.000568	GO:0006368	BP	transcription elongation from RNA polymerase II promoter
115	TFIID-beta complex	0.00109	GO:0006354	BP	DNA-templated transcription, elongation
115	TFIID-beta complex	0.00136	GO:0000124	CC	SAGA complex
115	TFIID-beta complex	0.00205	CORUM:514	cor	TFIID-beta complex
115	TFIID-beta complex	0.00205	CORUM:485	cor	TFIID complex, B-cell specific
115	TFIID-beta complex	0.00225	GO:1990234	CC	transferase complex
115	TFIID-beta complex	0.00236	GO:1902166	BP	negative regulation of intrinsic apoptotic signaling pathway in response to DNA damage by p53 class mediator
115	TFIID-beta complex	0.00273	GO:1901796	BP	regulation of signal transduction by p53 class mediator
115	TFIID-beta complex	0.00275	GO:0033276	CC	transcription factor TFTC complex
115	TFIID-beta complex	0.00318	GO:1902165	BP	regulation of intrinsic apoptotic signaling pathway in response to DNA damage by p53 class mediator
115	TFIID-beta complex	0.00344	GO:0006367	BP	transcription initiation from RNA polymerase II promoter
115	TFIID-beta complex	0.00422	CORUM:513	cor	TFTC complex (TATA-binding protein-free TAF-II-containing complex)
115	TFIID-beta complex	0.0053	CORUM:6643	cor	SAGA complex, GCN5-linked
115	TFIID-beta complex	0.00575	GO:1902254	BP	negative regulation of intrinsic apoptotic signaling pathway by p53 class mediator
115	TFIID-beta complex	0.00706	GO:0065004	BP	protein-DNA complex assembly
115	TFIID-beta complex	0.00761	GO:0006352	BP	DNA-templated transcription, initiation
115	TFIID-beta complex	0.0087	GO:0044451	CC	nucleoplasm part
115	TFIID-beta complex	0.00907	GO:0070461	CC	SAGA-type complex
115	TFIID-beta complex	0.00984	GO:0072331	BP	signal transduction by p53 class mediator
115	TFIID-beta complex	0.0103	GO:0071824	BP	protein-DNA complex subunit organization
115	TFIID-beta complex	0.0106	GO:1902253	BP	regulation of intrinsic apoptotic signaling pathway by p53 class mediator
115	TFIID-beta complex	0.0114	GO:1902230	BP	negative regulation of intrinsic apoptotic signaling pathway in response to DNA damage
115	TFIID-beta complex	0.0123	GO:1901797	BP	negative regulation of signal transduction by p53 class mediator
115	TFIID-beta complex	0.0166	GO:0046983	MF	protein dimerization activity
115	TFIID-beta complex	0.019	GO:1902229	BP	regulation of intrinsic apoptotic signaling pathway in response to DNA damage
115	TFIID-beta complex	0.0231	GO:1902494	CC	catalytic complex
115	TFIID-beta complex	0.0271	GO:0045893	BP	positive regulation of transcription, DNA-templated
115	TFIID-beta complex	0.0271	GO:1903508	BP	positive regulation of nucleic acid-templated transcription
115	TFIID-beta complex	0.0272	GO:1902680	BP	positive regulation of RNA biosynthetic process
115	TFIID-beta complex	0.0273	GO:0042771	BP	intrinsic apoptotic signaling pathway in response to DNA damage by p53 class mediator
115	TFIID-beta complex	0.0325	GO:0051254	BP	positive regulation of RNA metabolic process
115	TFIID-beta complex	0.0499	GO:0043966	BP	histone H3 acetylation
115	TFIID-beta complex	0.0499	GO:0004402	MF	histone acetyltransferase activity
116	F1F0-ATP synthase, mitochondrial	5.71e-09	GO:0042776	BP	mitochondrial ATP synthesis coupled proton transport
116	F1F0-ATP synthase, mitochondrial	8.45e-09	GO:0005753	CC	mitochondrial proton-transporting ATP synthase complex
116	F1F0-ATP synthase, mitochondrial	1.01e-08	GO:0045259	CC	proton-transporting ATP synthase complex
116	F1F0-ATP synthase, mitochondrial	1.64e-08	CORUM:563	cor	F1F0-ATP synthase, mitochondrial
116	F1F0-ATP synthase, mitochondrial	2.26e-08	GO:0015985	BP	energy coupled proton transport, down electrochemical gradient
116	F1F0-ATP synthase, mitochondrial	2.26e-08	GO:0015986	BP	ATP synthesis coupled proton transport
116	F1F0-ATP synthase, mitochondrial	3e-08	GO:0042407	BP	cristae formation
116	F1F0-ATP synthase, mitochondrial	7.04e-08	GO:0007007	BP	inner mitochondrial membrane organization
116	F1F0-ATP synthase, mitochondrial	2.19e-07	GO:0006754	BP	ATP biosynthetic process
116	F1F0-ATP synthase, mitochondrial	2.79e-07	GO:0016469	CC	proton-transporting two-sector ATPase complex
116	F1F0-ATP synthase, mitochondrial	5.31e-07	GO:0009206	BP	purine ribonucleoside triphosphate biosynthetic process
116	F1F0-ATP synthase, mitochondrial	5.67e-07	GO:0009145	BP	purine nucleoside triphosphate biosynthetic process
116	F1F0-ATP synthase, mitochondrial	7.3e-07	GO:0009201	BP	ribonucleoside triphosphate biosynthetic process
116	F1F0-ATP synthase, mitochondrial	1.1e-06	GO:0009127	BP	purine nucleoside monophosphate biosynthetic process
116	F1F0-ATP synthase, mitochondrial	1.1e-06	GO:0009168	BP	purine ribonucleoside monophosphate biosynthetic process
116	F1F0-ATP synthase, mitochondrial	1.36e-06	GO:0009142	BP	nucleoside triphosphate biosynthetic process
116	F1F0-ATP synthase, mitochondrial	2.02e-06	GO:0009156	BP	ribonucleoside monophosphate biosynthetic process
116	F1F0-ATP synthase, mitochondrial	3.03e-06	GO:0009124	BP	nucleoside monophosphate biosynthetic process
116	F1F0-ATP synthase, mitochondrial	6.12e-06	GO:1902600	BP	hydrogen ion transmembrane transport
116	F1F0-ATP synthase, mitochondrial	1.05e-05	GO:0007006	BP	mitochondrial membrane organization
116	F1F0-ATP synthase, mitochondrial	1.26e-05	GO:0098800	CC	inner mitochondrial membrane protein complex
116	F1F0-ATP synthase, mitochondrial	2.37e-05	GO:0098798	CC	mitochondrial protein complex
116	F1F0-ATP synthase, mitochondrial	2.45e-05	KEGG:00190	keg	Oxidative phosphorylation
116	F1F0-ATP synthase, mitochondrial	2.69e-05	GO:0015992	BP	proton transport
116	F1F0-ATP synthase, mitochondrial	2.8e-05	GO:0009150	BP	purine ribonucleotide metabolic process
116	F1F0-ATP synthase, mitochondrial	2.82e-05	GO:0006818	BP	hydrogen transport
116	F1F0-ATP synthase, mitochondrial	3.17e-05	GO:0009259	BP	ribonucleotide metabolic process
116	F1F0-ATP synthase, mitochondrial	3.2e-05	GO:0006163	BP	purine nucleotide metabolic process
116	F1F0-ATP synthase, mitochondrial	3.59e-05	GO:0019693	BP	ribose phosphate metabolic process
116	F1F0-ATP synthase, mitochondrial	4.25e-05	GO:0072521	BP	purine-containing compound metabolic process
116	F1F0-ATP synthase, mitochondrial	8.19e-05	GO:0044455	CC	mitochondrial membrane part
116	F1F0-ATP synthase, mitochondrial	8.77e-05	GO:0009117	BP	nucleotide metabolic process
116	F1F0-ATP synthase, mitochondrial	9.13e-05	GO:0006753	BP	nucleoside phosphate metabolic process
116	F1F0-ATP synthase, mitochondrial	0.000127	GO:0055086	BP	nucleobase-containing small molecule metabolic process
116	F1F0-ATP synthase, mitochondrial	0.000168	GO:0009152	BP	purine ribonucleotide biosynthetic process
116	F1F0-ATP synthase, mitochondrial	0.000178	GO:0006164	BP	purine nucleotide biosynthetic process
116	F1F0-ATP synthase, mitochondrial	0.000204	GO:0009260	BP	ribonucleotide biosynthetic process
116	F1F0-ATP synthase, mitochondrial	0.000214	GO:0072522	BP	purine-containing compound biosynthetic process
116	F1F0-ATP synthase, mitochondrial	0.000214	GO:0046390	BP	ribose phosphate biosynthetic process
116	F1F0-ATP synthase, mitochondrial	0.00025	GO:0046034	BP	ATP metabolic process
116	F1F0-ATP synthase, mitochondrial	0.000374	GO:0009205	BP	purine ribonucleoside triphosphate metabolic process
116	F1F0-ATP synthase, mitochondrial	0.000384	GO:0006839	BP	mitochondrial transport
116	F1F0-ATP synthase, mitochondrial	0.000399	GO:0009199	BP	ribonucleoside triphosphate metabolic process
116	F1F0-ATP synthase, mitochondrial	0.000409	GO:0009144	BP	purine nucleoside triphosphate metabolic process
116	F1F0-ATP synthase, mitochondrial	0.00044	GO:0009167	BP	purine ribonucleoside monophosphate metabolic process
116	F1F0-ATP synthase, mitochondrial	0.000446	GO:0009126	BP	purine nucleoside monophosphate metabolic process
116	F1F0-ATP synthase, mitochondrial	0.000497	GO:0009165	BP	nucleotide biosynthetic process
116	F1F0-ATP synthase, mitochondrial	0.000509	GO:1901293	BP	nucleoside phosphate biosynthetic process
116	F1F0-ATP synthase, mitochondrial	0.000509	GO:0009141	BP	nucleoside triphosphate metabolic process
116	F1F0-ATP synthase, mitochondrial	0.000509	GO:0009161	BP	ribonucleoside monophosphate metabolic process
116	F1F0-ATP synthase, mitochondrial	0.000594	GO:0000275	CC	mitochondrial proton-transporting ATP synthase complex, catalytic core F(1)
116	F1F0-ATP synthase, mitochondrial	0.000598	GO:0009123	BP	nucleoside monophosphate metabolic process
116	F1F0-ATP synthase, mitochondrial	0.000891	GO:0045261	CC	proton-transporting ATP synthase complex, catalytic core F(1)
116	F1F0-ATP synthase, mitochondrial	0.00119	GO:0019637	BP	organophosphate metabolic process
116	F1F0-ATP synthase, mitochondrial	0.00138	GO:0016887	MF	ATPase activity
116	F1F0-ATP synthase, mitochondrial	0.00171	GO:1901135	BP	carbohydrate derivative metabolic process
116	F1F0-ATP synthase, mitochondrial	0.00203	GO:0015078	MF	hydrogen ion transmembrane transporter activity
116	F1F0-ATP synthase, mitochondrial	0.00242	GO:0005743	CC	mitochondrial inner membrane
116	F1F0-ATP synthase, mitochondrial	0.00327	GO:0000276	CC	mitochondrial proton-transporting ATP synthase complex, coupling factor F(o)
116	F1F0-ATP synthase, mitochondrial	0.00329	KEGG:05012	keg	Parkinson's disease
116	F1F0-ATP synthase, mitochondrial	0.0036	GO:0015672	BP	monovalent inorganic cation transport
116	F1F0-ATP synthase, mitochondrial	0.0037	GO:0019866	CC	organelle inner membrane
116	F1F0-ATP synthase, mitochondrial	0.00389	GO:0007005	BP	mitochondrion organization
116	F1F0-ATP synthase, mitochondrial	0.00463	GO:0045263	CC	proton-transporting ATP synthase complex, coupling factor F(o)
116	F1F0-ATP synthase, mitochondrial	0.00575	KEGG:05010	keg	Alzheimer's disease
116	F1F0-ATP synthase, mitochondrial	0.00728	GO:0090407	BP	organophosphate biosynthetic process
116	F1F0-ATP synthase, mitochondrial	0.00807	GO:0033178	CC	proton-transporting two-sector ATPase complex, catalytic domain
116	F1F0-ATP synthase, mitochondrial	0.00813	KEGG:05016	keg	Huntington's disease
116	F1F0-ATP synthase, mitochondrial	0.00858	GO:0098796	CC	membrane protein complex
116	F1F0-ATP synthase, mitochondrial	0.00908	GO:0046933	MF	proton-transporting ATP synthase activity, rotational mechanism
116	F1F0-ATP synthase, mitochondrial	0.00935	GO:0031966	CC	mitochondrial membrane
116	F1F0-ATP synthase, mitochondrial	0.0109	GO:0098662	BP	inorganic cation transmembrane transport
116	F1F0-ATP synthase, mitochondrial	0.0118	GO:0005740	CC	mitochondrial envelope
116	F1F0-ATP synthase, mitochondrial	0.0132	GO:1901137	BP	carbohydrate derivative biosynthetic process
116	F1F0-ATP synthase, mitochondrial	0.015	GO:0033177	CC	proton-transporting two-sector ATPase complex, proton-transporting domain
116	F1F0-ATP synthase, mitochondrial	0.017	GO:0017111	MF	nucleoside-triphosphatase activity
116	F1F0-ATP synthase, mitochondrial	0.0178	GO:0098660	BP	inorganic ion transmembrane transport
116	F1F0-ATP synthase, mitochondrial	0.018	GO:0098655	BP	cation transmembrane transport
116	F1F0-ATP synthase, mitochondrial	0.0202	GO:0044281	BP	small molecule metabolic process
116	F1F0-ATP synthase, mitochondrial	0.0206	GO:0016462	MF	pyrophosphatase activity
116	F1F0-ATP synthase, mitochondrial	0.0209	GO:0016818	MF	hydrolase activity, acting on acid anhydrides, in phosphorus-containing anhydrides
116	F1F0-ATP synthase, mitochondrial	0.0212	GO:0016817	MF	hydrolase activity, acting on acid anhydrides
116	F1F0-ATP synthase, mitochondrial	0.0322	GO:0061024	BP	membrane organization
116	F1F0-ATP synthase, mitochondrial	0.0353	GO:0044769	MF	ATPase activity, coupled to transmembrane movement of ions, rotational mechanism
116	F1F0-ATP synthase, mitochondrial	0.0408	GO:0044429	CC	mitochondrial part
116	F1F0-ATP synthase, mitochondrial	0.0443	GO:0022857	MF	transmembrane transporter activity
119	TC2N-EAF1-USPL1	0.0166	GO:0015030	CC	Cajal body
121	MKNK2-MAPKAPK2-MAPK14-DUSP16	7.2e-05	KEGG:04010	keg	MAPK signaling pathway
121	MKNK2-MAPKAPK2-MAPK14-DUSP16	0.00166	GO:0009931	MF	calcium-dependent protein serine/threonine kinase activity
121	MKNK2-MAPKAPK2-MAPK14-DUSP16	0.002	GO:0010857	MF	calcium-dependent protein kinase activity
121	MKNK2-MAPKAPK2-MAPK14-DUSP16	0.00411	GO:0070935	BP	3'-UTR-mediated mRNA stabilization
121	MKNK2-MAPKAPK2-MAPK14-DUSP16	0.0106	GO:0051019	MF	mitogen-activated protein kinase binding
121	MKNK2-MAPKAPK2-MAPK14-DUSP16	0.0114	GO:0004683	MF	calmodulin-dependent protein kinase activity
121	MKNK2-MAPKAPK2-MAPK14-DUSP16	0.0121	GO:0018105	BP	peptidyl-serine phosphorylation
121	MKNK2-MAPKAPK2-MAPK14-DUSP16	0.0144	GO:0018209	BP	peptidyl-serine modification
121	MKNK2-MAPKAPK2-MAPK14-DUSP16	0.0184	KEGG:04370	keg	VEGF signaling pathway
121	MKNK2-MAPKAPK2-MAPK14-DUSP16	0.0196	GO:0043405	BP	regulation of MAP kinase activity
121	MKNK2-MAPKAPK2-MAPK14-DUSP16	0.0212	GO:0048255	BP	mRNA stabilization
121	MKNK2-MAPKAPK2-MAPK14-DUSP16	0.0248	GO:0038066	BP	p38MAPK cascade
121	MKNK2-MAPKAPK2-MAPK14-DUSP16	0.026	GO:0035924	BP	cellular response to vascular endothelial growth factor stimulus
121	MKNK2-MAPKAPK2-MAPK14-DUSP16	0.026	GO:0043489	BP	RNA stabilization
121	MKNK2-MAPKAPK2-MAPK14-DUSP16	0.0299	GO:1902373	BP	negative regulation of mRNA catabolic process
121	MKNK2-MAPKAPK2-MAPK14-DUSP16	0.0385	GO:1902369	BP	negative regulation of RNA catabolic process
121	MKNK2-MAPKAPK2-MAPK14-DUSP16	0.0477	GO:0004674	MF	protein serine/threonine kinase activity
123	Ubiquitin E3 ligase (CHEK1, CUL1)	0.00315	GO:0019005	CC	SCF ubiquitin ligase complex
123	Ubiquitin E3 ligase (CHEK1, CUL1)	0.00676	GO:0031146	BP	SCF-dependent proteasomal ubiquitin-dependent protein catabolic process
123	Ubiquitin E3 ligase (CHEK1, CUL1)	0.0387	GO:0031461	CC	cullin-RING ubiquitin ligase complex
123	Ubiquitin E3 ligase (CHEK1, CUL1)	0.05	CORUM:2714	cor	Ubiquitin E3 ligase (CHEK1, CUL1)
124	PPP2R1A-PPP2R1B-PPP2CA-PPME1-EIF4A1 complex	1.32e-08	KEGG:03015	keg	mRNA surveillance pathway
124	PPP2R1A-PPP2R1B-PPP2CA-PPME1-EIF4A1 complex	4.77e-08	KEGG:04071	keg	Sphingolipid signaling pathway
124	PPP2R1A-PPP2R1B-PPP2CA-PPME1-EIF4A1 complex	5.28e-08	GO:0000159	CC	protein phosphatase type 2A complex
124	PPP2R1A-PPP2R1B-PPP2CA-PPME1-EIF4A1 complex	5.43e-08	KEGG:04152	keg	AMPK signaling pathway
124	PPP2R1A-PPP2R1B-PPP2CA-PPME1-EIF4A1 complex	5.66e-08	KEGG:04114	keg	Oocyte meiosis
124	PPP2R1A-PPP2R1B-PPP2CA-PPME1-EIF4A1 complex	8.15e-08	KEGG:04728	keg	Dopaminergic synapse
124	PPP2R1A-PPP2R1B-PPP2CA-PPME1-EIF4A1 complex	1.37e-07	KEGG:04261	keg	Adrenergic signaling in cardiomyocytes
124	PPP2R1A-PPP2R1B-PPP2CA-PPME1-EIF4A1 complex	1.57e-06	GO:1903293	CC	phosphatase complex
124	PPP2R1A-PPP2R1B-PPP2CA-PPME1-EIF4A1 complex	1.57e-06	GO:0008287	CC	protein serine/threonine phosphatase complex
124	PPP2R1A-PPP2R1B-PPP2CA-PPME1-EIF4A1 complex	7.6e-06	KEGG:05165	keg	Human papillomavirus infection
124	PPP2R1A-PPP2R1B-PPP2CA-PPME1-EIF4A1 complex	1.23e-05	KEGG:04151	keg	PI3K-Akt signaling pathway
124	PPP2R1A-PPP2R1B-PPP2CA-PPME1-EIF4A1 complex	7.75e-05	CORUM:5876	cor	PPP2R1A-PPP2R1B-PPP2CA-PPME1-EIF4A1 complex
124	PPP2R1A-PPP2R1B-PPP2CA-PPME1-EIF4A1 complex	0.00309	GO:0019888	MF	protein phosphatase regulator activity
124	PPP2R1A-PPP2R1B-PPP2CA-PPME1-EIF4A1 complex	0.00463	GO:0019208	MF	phosphatase regulator activity
124	PPP2R1A-PPP2R1B-PPP2CA-PPME1-EIF4A1 complex	0.031	KEGG:04730	keg	Long-term depression
124	PPP2R1A-PPP2R1B-PPP2CA-PPME1-EIF4A1 complex	0.0498	CORUM:6111	cor	protein phosphatase 2A C-subunit-synapsin complex
124	PPP2R1A-PPP2R1B-PPP2CA-PPME1-EIF4A1 complex	0.0498	CORUM:1543	cor	PPP2CA-PPP2R1A complex
124	PPP2R1A-PPP2R1B-PPP2CA-PPME1-EIF4A1 complex	0.0498	CORUM:6159	cor	LPP-PPP2CA-PPP2R3A complex
125	(E.F.G) complex	2.33e-05	CORUM:1743	cor	(E.F.G) complex
125	(E.F.G) complex	5.4e-05	GO:0005683	CC	U7 snRNP
125	(E.F.G) complex	0.000116	GO:0005687	CC	U4 snRNP
125	(E.F.G) complex	0.000163	CORUM:2757	cor	SMN complex, U7 snRNA specific
125	(E.F.G) complex	0.00017	GO:0034709	CC	methylosome
125	(E.F.G) complex	0.000217	CORUM:835	cor	6S methyltransferase and RG-containing Sm proteins complex
125	(E.F.G) complex	0.00035	GO:0034719	CC	SMN-Sm protein complex
125	(E.F.G) complex	0.000426	CORUM:1142	cor	SMN complex
125	(E.F.G) complex	0.000489	GO:0005685	CC	U1 snRNP
125	(E.F.G) complex	0.00071	GO:0008334	BP	histone mRNA metabolic process
125	(E.F.G) complex	0.000814	CORUM:1745	cor	SMN complex
125	(E.F.G) complex	0.000814	CORUM:1068	cor	12S U11 snRNP
125	(E.F.G) complex	0.000836	GO:0005689	CC	U12-type spliceosomal complex
125	(E.F.G) complex	0.00105	CORUM:1143	cor	SMN complex
125	(E.F.G) complex	0.00181	GO:0000387	BP	spliceosomal snRNP assembly
125	(E.F.G) complex	0.00214	CORUM:430	cor	18S U11/U12 snRNP
125	(E.F.G) complex	0.00409	CORUM:2755	cor	17S U2 snRNP
125	(E.F.G) complex	0.00502	GO:0097525	CC	spliceosomal snRNP complex
125	(E.F.G) complex	0.00586	GO:0006369	BP	termination of RNA polymerase II transcription
125	(E.F.G) complex	0.00616	KEGG:03040	keg	Spliceosome
125	(E.F.G) complex	0.00621	GO:0030532	CC	small nuclear ribonucleoprotein complex
125	(E.F.G) complex	0.0105	GO:0034708	CC	methyltransferase complex
125	(E.F.G) complex	0.0115	GO:0071013	CC	catalytic step 2 spliceosome
125	(E.F.G) complex	0.0146	GO:0006353	BP	DNA-templated transcription, termination
125	(E.F.G) complex	0.0239	CORUM:1181	cor	C complex spliceosome
125	(E.F.G) complex	0.0424	GO:0005681	CC	spliceosomal complex
126	p16-cyclin D2-CDK4 complex	1.14e-05	GO:0016538	MF	cyclin-dependent protein serine/threonine kinase regulator activity
126	p16-cyclin D2-CDK4 complex	2.33e-05	CORUM:1642	cor	p16-cyclin D2-CDK4 complex
126	p16-cyclin D2-CDK4 complex	9.38e-05	KEGG:01522	keg	Endocrine resistance
126	p16-cyclin D2-CDK4 complex	0.00021	KEGG:04110	keg	Cell cycle
126	p16-cyclin D2-CDK4 complex	0.00181	KEGG:05166	keg	HTLV-I infection
126	p16-cyclin D2-CDK4 complex	0.002	GO:0004861	MF	cyclin-dependent protein serine/threonine kinase inhibitor activity
126	p16-cyclin D2-CDK4 complex	0.00323	GO:0019887	MF	protein kinase regulator activity
126	p16-cyclin D2-CDK4 complex	0.00399	KEGG:05219	keg	Bladder cancer
126	p16-cyclin D2-CDK4 complex	0.00446	GO:0019207	MF	kinase regulator activity
126	p16-cyclin D2-CDK4 complex	0.00789	GO:0007050	BP	cell cycle arrest
126	p16-cyclin D2-CDK4 complex	0.00835	GO:0045736	BP	negative regulation of cyclin-dependent protein serine/threonine kinase activity
126	p16-cyclin D2-CDK4 complex	0.00898	GO:0000082	BP	G1/S transition of mitotic cell cycle
126	p16-cyclin D2-CDK4 complex	0.00907	GO:1904030	BP	negative regulation of cyclin-dependent protein kinase activity
126	p16-cyclin D2-CDK4 complex	0.0104	KEGG:05223	keg	Non-small cell lung cancer
126	p16-cyclin D2-CDK4 complex	0.0107	GO:0044843	BP	cell cycle G1/S phase transition
126	p16-cyclin D2-CDK4 complex	0.0111	KEGG:04115	keg	p53 signaling pathway
126	p16-cyclin D2-CDK4 complex	0.0121	KEGG:05214	keg	Glioma
126	p16-cyclin D2-CDK4 complex	0.0135	KEGG:05212	keg	Pancreatic cancer
126	p16-cyclin D2-CDK4 complex	0.0138	KEGG:05218	keg	Melanoma
126	p16-cyclin D2-CDK4 complex	0.0146	KEGG:05220	keg	Chronic myeloid leukemia
126	p16-cyclin D2-CDK4 complex	0.016	GO:0030291	MF	protein serine/threonine kinase inhibitor activity
126	p16-cyclin D2-CDK4 complex	0.0498	CORUM:3085	cor	CCND2-CDK4 complex
126	p16-cyclin D2-CDK4 complex	0.0498	CORUM:3086	cor	CCND3-CDK4 complex
126	p16-cyclin D2-CDK4 complex	0.0498	CORUM:3084	cor	CCND1-CDK4 complex
126	p16-cyclin D2-CDK4 complex	0.0498	CORUM:5287	cor	CCND1-CDK4 complex
127	GFM1-PREPL-MTIF2-LARS2	0.000898	GO:0032543	BP	mitochondrial translation
127	GFM1-PREPL-MTIF2-LARS2	0.00128	GO:0140053	BP	mitochondrial gene expression
128	F1F0-ATP synthase, mitochondrial	1.85e-07	GO:0006839	BP	mitochondrial transport
128	F1F0-ATP synthase, mitochondrial	4.48e-07	GO:0022804	MF	active transmembrane transporter activity
128	F1F0-ATP synthase, mitochondrial	2.96e-06	GO:0005743	CC	mitochondrial inner membrane
128	F1F0-ATP synthase, mitochondrial	5.59e-06	GO:0019866	CC	organelle inner membrane
128	F1F0-ATP synthase, mitochondrial	2.26e-05	GO:0031966	CC	mitochondrial membrane
128	F1F0-ATP synthase, mitochondrial	3.19e-05	KEGG:05012	keg	Parkinson's disease
128	F1F0-ATP synthase, mitochondrial	3.2e-05	GO:0005740	CC	mitochondrial envelope
128	F1F0-ATP synthase, mitochondrial	9.14e-05	GO:0015075	MF	ion transmembrane transporter activity
128	F1F0-ATP synthase, mitochondrial	9.59e-05	GO:0007006	BP	mitochondrial membrane organization
128	F1F0-ATP synthase, mitochondrial	0.000108	KEGG:05016	keg	Huntington's disease
128	F1F0-ATP synthase, mitochondrial	0.000142	GO:0022891	MF	substrate-specific transmembrane transporter activity
128	F1F0-ATP synthase, mitochondrial	0.000208	GO:0044429	CC	mitochondrial part
128	F1F0-ATP synthase, mitochondrial	0.000235	GO:0022857	MF	transmembrane transporter activity
128	F1F0-ATP synthase, mitochondrial	0.000291	GO:0043209	CC	myelin sheath
128	F1F0-ATP synthase, mitochondrial	0.000406	GO:0022892	MF	substrate-specific transporter activity
128	F1F0-ATP synthase, mitochondrial	0.000455	GO:0031975	CC	envelope
128	F1F0-ATP synthase, mitochondrial	0.000455	GO:0031967	CC	organelle envelope
128	F1F0-ATP synthase, mitochondrial	0.000496	GO:0005471	MF	ATP:ADP antiporter activity
128	F1F0-ATP synthase, mitochondrial	0.000496	GO:0015207	MF	adenine transmembrane transporter activity
128	F1F0-ATP synthase, mitochondrial	0.00093	CORUM:563	cor	F1F0-ATP synthase, mitochondrial
128	F1F0-ATP synthase, mitochondrial	0.000991	GO:0015853	BP	adenine transport
128	F1F0-ATP synthase, mitochondrial	0.0011	GO:0015291	MF	secondary active transmembrane transporter activity
128	F1F0-ATP synthase, mitochondrial	0.00139	GO:0005215	MF	transporter activity
128	F1F0-ATP synthase, mitochondrial	0.00166	GO:0055085	BP	transmembrane transport
128	F1F0-ATP synthase, mitochondrial	0.00248	GO:0045261	CC	proton-transporting ATP synthase complex, catalytic core F(1)
128	F1F0-ATP synthase, mitochondrial	0.00248	GO:0005345	MF	purine nucleobase transmembrane transporter activity
128	F1F0-ATP synthase, mitochondrial	0.00318	GO:0006811	BP	ion transport
128	F1F0-ATP synthase, mitochondrial	0.00347	GO:0006863	BP	purine nucleobase transport
128	F1F0-ATP synthase, mitochondrial	0.0036	GO:0015297	MF	antiporter activity
128	F1F0-ATP synthase, mitochondrial	0.00462	GO:0015205	MF	nucleobase transmembrane transporter activity
128	F1F0-ATP synthase, mitochondrial	0.00469	GO:0005739	CC	mitochondrion
128	F1F0-ATP synthase, mitochondrial	0.00594	GO:0005347	MF	ATP transmembrane transporter activity
128	F1F0-ATP synthase, mitochondrial	0.00594	GO:0015217	MF	ADP transmembrane transporter activity
128	F1F0-ATP synthase, mitochondrial	0.00594	GO:0015866	BP	ADP transport
128	F1F0-ATP synthase, mitochondrial	0.00594	GO:0015851	BP	nucleobase transport
128	F1F0-ATP synthase, mitochondrial	0.00843	GO:0046907	BP	intracellular transport
128	F1F0-ATP synthase, mitochondrial	0.00907	GO:0005346	MF	purine ribonucleotide transmembrane transporter activity
128	F1F0-ATP synthase, mitochondrial	0.00907	GO:0000295	MF	adenine nucleotide transmembrane transporter activity
128	F1F0-ATP synthase, mitochondrial	0.00907	GO:0015867	BP	ATP transport
128	F1F0-ATP synthase, mitochondrial	0.0109	GO:0015216	MF	purine nucleotide transmembrane transporter activity
128	F1F0-ATP synthase, mitochondrial	0.0129	GO:0051503	BP	adenine nucleotide transport
128	F1F0-ATP synthase, mitochondrial	0.015	GO:0015868	BP	purine ribonucleotide transport
128	F1F0-ATP synthase, mitochondrial	0.0168	GO:0098800	CC	inner mitochondrial membrane protein complex
128	F1F0-ATP synthase, mitochondrial	0.0173	GO:0015865	BP	purine nucleotide transport
128	F1F0-ATP synthase, mitochondrial	0.0197	GO:0051649	BP	establishment of localization in cell
128	F1F0-ATP synthase, mitochondrial	0.0198	GO:0015215	MF	nucleotide transmembrane transporter activity
128	F1F0-ATP synthase, mitochondrial	0.0224	GO:0033178	CC	proton-transporting two-sector ATPase complex, catalytic domain
128	F1F0-ATP synthase, mitochondrial	0.0252	GO:0046933	MF	proton-transporting ATP synthase activity, rotational mechanism
128	F1F0-ATP synthase, mitochondrial	0.0269	GO:0098798	CC	mitochondrial protein complex
128	F1F0-ATP synthase, mitochondrial	0.0282	GO:0015605	MF	organophosphate ester transmembrane transporter activity
128	F1F0-ATP synthase, mitochondrial	0.0313	GO:0006862	BP	nucleotide transport
128	F1F0-ATP synthase, mitochondrial	0.0344	GO:0007005	BP	mitochondrion organization
128	F1F0-ATP synthase, mitochondrial	0.0346	GO:0042776	BP	mitochondrial ATP synthesis coupled proton transport
128	F1F0-ATP synthase, mitochondrial	0.0417	GO:0005753	CC	mitochondrial proton-transporting ATP synthase complex
128	F1F0-ATP synthase, mitochondrial	0.0427	GO:0006820	BP	anion transport
128	F1F0-ATP synthase, mitochondrial	0.0454	GO:0045259	CC	proton-transporting ATP synthase complex
134	SDHAF2-PDHA2-SDHB-SDHA	5.83e-09	GO:0006099	BP	tricarboxylic acid cycle
134	SDHAF2-PDHA2-SDHB-SDHA	9.55e-09	GO:0006101	BP	citrate metabolic process
134	SDHAF2-PDHA2-SDHB-SDHA	1.48e-08	GO:0072350	BP	tricarboxylic acid metabolic process
134	SDHAF2-PDHA2-SDHB-SDHA	1.4e-07	GO:0009060	BP	aerobic respiration
134	SDHAF2-PDHA2-SDHB-SDHA	2.75e-06	KEGG:00020	keg	Citrate cycle (TCA cycle)
134	SDHAF2-PDHA2-SDHB-SDHA	8.35e-06	GO:0045333	BP	cellular respiration
134	SDHAF2-PDHA2-SDHB-SDHA	4.3e-05	GO:0015980	BP	energy derivation by oxidation of organic compounds
134	SDHAF2-PDHA2-SDHB-SDHA	0.000172	KEGG:01200	keg	Carbon metabolism
134	SDHAF2-PDHA2-SDHB-SDHA	0.000188	GO:0006091	BP	generation of precursor metabolites and energy
134	SDHAF2-PDHA2-SDHB-SDHA	0.000303	GO:0008177	MF	succinate dehydrogenase (ubiquinone) activity
134	SDHAF2-PDHA2-SDHB-SDHA	0.000454	GO:0016635	MF	oxidoreductase activity, acting on the CH-CH group of donors, quinone or related compound as acceptor
134	SDHAF2-PDHA2-SDHB-SDHA	0.000454	GO:0045257	CC	succinate dehydrogenase complex (ubiquinone)
134	SDHAF2-PDHA2-SDHB-SDHA	0.000454	GO:0045283	CC	fumarate reductase complex
134	SDHAF2-PDHA2-SDHB-SDHA	0.000454	GO:0045273	CC	respiratory chain complex II
134	SDHAF2-PDHA2-SDHB-SDHA	0.000454	GO:0005749	CC	mitochondrial respiratory chain complex II, succinate dehydrogenase complex (ubiquinone)
134	SDHAF2-PDHA2-SDHB-SDHA	0.000454	GO:0045281	CC	succinate dehydrogenase complex
134	SDHAF2-PDHA2-SDHB-SDHA	0.000454	GO:0006121	BP	mitochondrial electron transport, succinate to ubiquinone
134	SDHAF2-PDHA2-SDHB-SDHA	0.000454	GO:0000104	MF	succinate dehydrogenase activity
134	SDHAF2-PDHA2-SDHB-SDHA	0.000833	GO:0022904	BP	respiratory electron transport chain
134	SDHAF2-PDHA2-SDHB-SDHA	0.000876	GO:0022900	BP	electron transport chain
134	SDHAF2-PDHA2-SDHB-SDHA	0.00166	GO:0006105	BP	succinate metabolic process
134	SDHAF2-PDHA2-SDHB-SDHA	0.00677	GO:0055114	BP	oxidation-reduction process
134	SDHAF2-PDHA2-SDHB-SDHA	0.00724	GO:0044429	CC	mitochondrial part
134	SDHAF2-PDHA2-SDHB-SDHA	0.00777	GO:0019752	BP	carboxylic acid metabolic process
134	SDHAF2-PDHA2-SDHB-SDHA	0.0116	GO:0043436	BP	oxoacid metabolic process
134	SDHAF2-PDHA2-SDHB-SDHA	0.0122	GO:0006082	BP	organic acid metabolic process
134	SDHAF2-PDHA2-SDHB-SDHA	0.0417	KEGG:00190	keg	Oxidative phosphorylation
134	SDHAF2-PDHA2-SDHB-SDHA	0.0476	KEGG:05012	keg	Parkinson's disease
136	MMRN1-F5	0.00569	GO:0031093	CC	platelet alpha granule lumen
136	MMRN1-F5	0.0101	GO:0031091	CC	platelet alpha granule
136	MMRN1-F5	0.0196	GO:0002576	BP	platelet degranulation
137	RPA complex	2.13e-09	KEGG:03420	keg	Nucleotide excision repair
137	RPA complex	7.85e-09	GO:0006261	BP	DNA-dependent DNA replication
137	RPA complex	2.56e-08	GO:0005662	CC	DNA replication factor A complex
137	RPA complex	2.9e-08	CORUM:5229	cor	RPA complex
137	RPA complex	4.97e-08	KEGG:03430	keg	Mismatch repair
137	RPA complex	3.3e-07	KEGG:03030	keg	DNA replication
137	RPA complex	4.44e-07	GO:0006294	BP	nucleotide-excision repair, preincision complex assembly
137	RPA complex	5.13e-07	GO:0043601	CC	nuclear replisome
137	RPA complex	5.22e-07	GO:0006260	BP	DNA replication
137	RPA complex	5.79e-07	CORUM:2738	cor	BLM complex II
137	RPA complex	5.79e-07	CORUM:2222	cor	BLM complex II
137	RPA complex	5.89e-07	GO:0030894	CC	replisome
137	RPA complex	6.15e-07	GO:0006289	BP	nucleotide-excision repair
137	RPA complex	6.26e-07	KEGG:03440	keg	Homologous recombination
137	RPA complex	1.76e-06	KEGG:03460	keg	Fanconi anemia pathway
137	RPA complex	2.53e-06	GO:0043596	CC	nuclear replication fork
137	RPA complex	4.77e-06	CORUM:248	cor	BRAFT complex
137	RPA complex	8.27e-06	CORUM:1005	cor	RC complex during G2/M-phase of cell cycle
137	RPA complex	8.27e-06	CORUM:1004	cor	RC complex during S-phase of cell cycle
137	RPA complex	8.27e-06	CORUM:244	cor	BRAFT complex
137	RPA complex	1.1e-05	GO:0006259	BP	DNA metabolic process
137	RPA complex	1.43e-05	GO:0005657	CC	replication fork
137	RPA complex	1.67e-05	GO:0006281	BP	DNA repair
137	RPA complex	2.02e-05	GO:0006283	BP	transcription-coupled nucleotide-excision repair
137	RPA complex	2.94e-05	GO:0006310	BP	DNA recombination
137	RPA complex	3.58e-05	GO:0000082	BP	G1/S transition of mitotic cell cycle
137	RPA complex	4.83e-05	GO:0044843	BP	cell cycle G1/S phase transition
137	RPA complex	6.96e-05	GO:0003697	MF	single-stranded DNA binding
137	RPA complex	7.02e-05	GO:0070987	BP	error-free translesion synthesis
137	RPA complex	8.26e-05	GO:0042276	BP	error-prone translesion synthesis
137	RPA complex	9.63e-05	GO:0006293	BP	nucleotide-excision repair, preincision complex stabilization
137	RPA complex	0.000111	GO:0006295	BP	nucleotide-excision repair, DNA incision, 3'-to lesion
137	RPA complex	0.000128	GO:0006297	BP	nucleotide-excision repair, DNA gap filling
137	RPA complex	0.00021	GO:0006974	BP	cellular response to DNA damage stimulus
137	RPA complex	0.000212	GO:0032201	BP	telomere maintenance via semi-conservative replication
137	RPA complex	0.000358	GO:0006298	BP	mismatch repair
137	RPA complex	0.000465	CORUM:5231	cor	53BP1-containing complex
137	RPA complex	0.000561	GO:0042769	BP	DNA damage response, detection of DNA damage
137	RPA complex	0.000561	GO:0006296	BP	nucleotide-excision repair, DNA incision, 5'-to lesion
137	RPA complex	0.000713	GO:0033683	BP	nucleotide-excision repair, DNA incision
137	RPA complex	0.000828	GO:0019985	BP	translesion synthesis
137	RPA complex	0.000955	GO:0006284	BP	base-excision repair
137	RPA complex	0.0012	GO:0032993	CC	protein-DNA complex
137	RPA complex	0.00141	GO:0033260	BP	nuclear DNA replication
137	RPA complex	0.0015	GO:0036297	BP	interstrand cross-link repair
137	RPA complex	0.00155	GO:0044772	BP	mitotic cell cycle phase transition
137	RPA complex	0.00178	GO:0006301	BP	postreplication repair
137	RPA complex	0.00202	GO:0044770	BP	cell cycle phase transition
137	RPA complex	0.00222	GO:0044786	BP	cell cycle DNA replication
137	RPA complex	0.00244	GO:0065004	BP	protein-DNA complex assembly
137	RPA complex	0.00285	GO:0003684	MF	damaged DNA binding
137	RPA complex	0.00401	GO:0071824	BP	protein-DNA complex subunit organization
137	RPA complex	0.00484	GO:0000731	BP	DNA synthesis involved in DNA repair
137	RPA complex	0.00524	GO:1900034	BP	regulation of cellular response to heat
137	RPA complex	0.0102	GO:0016605	CC	PML body
137	RPA complex	0.0105	GO:0098505	MF	G-rich strand telomeric DNA binding
137	RPA complex	0.0105	GO:1903047	BP	mitotic cell cycle process
137	RPA complex	0.0122	GO:0000724	BP	double-strand break repair via homologous recombination
137	RPA complex	0.0126	GO:0000725	BP	recombinational repair
137	RPA complex	0.0154	GO:0043047	MF	single-stranded telomeric DNA binding
137	RPA complex	0.0171	GO:0034605	BP	cellular response to heat
137	RPA complex	0.0212	GO:0098847	MF	sequence-specific single stranded DNA binding
137	RPA complex	0.0257	GO:0000278	BP	mitotic cell cycle
137	RPA complex	0.0328	GO:0033554	BP	cellular response to stress
137	RPA complex	0.0365	GO:0034622	BP	cellular macromolecular complex assembly
137	RPA complex	0.0421	GO:0000723	BP	telomere maintenance
137	RPA complex	0.0481	GO:0009408	BP	response to heat
142	(S100A8/S100A9)2 heterotetramer	0.0016	GO:0001533	CC	cornified envelope
142	(S100A8/S100A9)2 heterotetramer	0.00958	GO:0070268	BP	cornification
142	(S100A8/S100A9)2 heterotetramer	0.0147	GO:0008544	BP	epidermis development
142	(S100A8/S100A9)2 heterotetramer	0.0494	GO:0030057	CC	desmosome
142	(S100A8/S100A9)2 heterotetramer	0.05	CORUM:6826	cor	(S100A8/S100A9)2 heterotetramer
143	HTR3C-ABHD16A	0.0497	GO:1905344	BP	prostaglandin catabolic process
144	SMAD7-SMURF2 complex	0.00052	GO:0017015	BP	regulation of transforming growth factor beta receptor signaling pathway
144	SMAD7-SMURF2 complex	0.000552	GO:1903844	BP	regulation of cellular response to transforming growth factor beta stimulus
144	SMAD7-SMURF2 complex	0.00259	GO:0007179	BP	transforming growth factor beta receptor signaling pathway
144	SMAD7-SMURF2 complex	0.00515	GO:0090092	BP	regulation of transmembrane receptor protein serine/threonine kinase signaling pathway
144	SMAD7-SMURF2 complex	0.00536	GO:0071560	BP	cellular response to transforming growth factor beta stimulus
144	SMAD7-SMURF2 complex	0.00559	GO:0071559	BP	response to transforming growth factor beta
144	SMAD7-SMURF2 complex	0.00828	GO:0090287	BP	regulation of cellular response to growth factor stimulus
144	SMAD7-SMURF2 complex	0.0125	GO:0009968	BP	negative regulation of signal transduction
144	SMAD7-SMURF2 complex	0.0174	GO:0007178	BP	transmembrane receptor protein serine/threonine kinase signaling pathway
144	SMAD7-SMURF2 complex	0.0177	GO:0010648	BP	negative regulation of cell communication
144	SMAD7-SMURF2 complex	0.0179	GO:0023057	BP	negative regulation of signaling
144	SMAD7-SMURF2 complex	0.0301	GO:0048585	BP	negative regulation of response to stimulus
144	SMAD7-SMURF2 complex	0.05	CORUM:2992	cor	SMAD7-SMURF2 complex
145	Ubiquitin E3 ligase (CUL3, KLHL3)	0.000179	GO:0031463	CC	Cul3-RING ubiquitin ligase complex
145	Ubiquitin E3 ligase (CUL3, KLHL3)	0.00269	GO:0031461	CC	cullin-RING ubiquitin ligase complex
145	Ubiquitin E3 ligase (CUL3, KLHL3)	0.0131	GO:0000151	CC	ubiquitin ligase complex
145	Ubiquitin E3 ligase (CUL3, KLHL3)	0.0434	GO:0004842	MF	ubiquitin-protein transferase activity
145	Ubiquitin E3 ligase (CUL3, KLHL3)	0.05	CORUM:6267	cor	Ubiquitin E3 ligase (CUL3, KLHL3)
149	PIP4K2B-PIP4K2A-PIP4K2C	6.02e-10	GO:0016309	MF	1-phosphatidylinositol-5-phosphate 4-kinase activity
149	PIP4K2B-PIP4K2A-PIP4K2C	7.22e-08	GO:2000786	BP	positive regulation of autophagosome assembly
149	PIP4K2B-PIP4K2A-PIP4K2C	9.93e-08	GO:0044090	BP	positive regulation of vacuole organization
149	PIP4K2B-PIP4K2A-PIP4K2C	3.37e-07	GO:0016307	MF	phosphatidylinositol phosphate kinase activity
149	PIP4K2B-PIP4K2A-PIP4K2C	4.3e-06	GO:2000785	BP	regulation of autophagosome assembly
149	PIP4K2B-PIP4K2A-PIP4K2C	5.5e-06	GO:0044088	BP	regulation of vacuole organization
149	PIP4K2B-PIP4K2A-PIP4K2C	1.76e-05	GO:0016239	BP	positive regulation of macroautophagy
149	PIP4K2B-PIP4K2A-PIP4K2C	2.51e-05	GO:1902117	BP	positive regulation of organelle assembly
149	PIP4K2B-PIP4K2A-PIP4K2C	4.39e-05	KEGG:00562	keg	Inositol phosphate metabolism
149	PIP4K2B-PIP4K2A-PIP4K2C	5.94e-05	GO:0005776	CC	autophagosome
149	PIP4K2B-PIP4K2A-PIP4K2C	6.38e-05	GO:0000045	BP	autophagosome assembly
149	PIP4K2B-PIP4K2A-PIP4K2C	7.07e-05	GO:1905037	BP	autophagosome organization
149	PIP4K2B-PIP4K2A-PIP4K2C	9.15e-05	GO:0046854	BP	phosphatidylinositol phosphorylation
149	PIP4K2B-PIP4K2A-PIP4K2C	9.73e-05	GO:0010508	BP	positive regulation of autophagy
149	PIP4K2B-PIP4K2A-PIP4K2C	0.00011	KEGG:04070	keg	Phosphatidylinositol signaling system
149	PIP4K2B-PIP4K2A-PIP4K2C	0.000116	GO:0052811	MF	1-phosphatidylinositol-3-phosphate 4-kinase activity
149	PIP4K2B-PIP4K2A-PIP4K2C	0.00013	GO:0046834	BP	lipid phosphorylation
149	PIP4K2B-PIP4K2A-PIP4K2C	0.000244	GO:0016308	MF	1-phosphatidylinositol-4-phosphate 5-kinase activity
149	PIP4K2B-PIP4K2A-PIP4K2C	0.000287	GO:0006661	BP	phosphatidylinositol biosynthetic process
149	PIP4K2B-PIP4K2A-PIP4K2C	0.000319	GO:0014066	BP	regulation of phosphatidylinositol 3-kinase signaling
149	PIP4K2B-PIP4K2A-PIP4K2C	0.000338	GO:0007033	BP	vacuole organization
149	PIP4K2B-PIP4K2A-PIP4K2C	0.000338	GO:1902115	BP	regulation of organelle assembly
149	PIP4K2B-PIP4K2A-PIP4K2C	0.000403	GO:0016241	BP	regulation of macroautophagy
149	PIP4K2B-PIP4K2A-PIP4K2C	0.000484	GO:0014065	BP	phosphatidylinositol 3-kinase signaling
149	PIP4K2B-PIP4K2A-PIP4K2C	0.000889	GO:0048015	BP	phosphatidylinositol-mediated signaling
149	PIP4K2B-PIP4K2A-PIP4K2C	0.000902	GO:0048017	BP	inositol lipid-mediated signaling
149	PIP4K2B-PIP4K2A-PIP4K2C	0.00101	GO:0046488	BP	phosphatidylinositol metabolic process
149	PIP4K2B-PIP4K2A-PIP4K2C	0.00108	KEGG:04810	keg	Regulation of actin cytoskeleton
149	PIP4K2B-PIP4K2A-PIP4K2C	0.00142	GO:0046474	BP	glycerophospholipid biosynthetic process
149	PIP4K2B-PIP4K2A-PIP4K2C	0.00197	GO:0045017	BP	glycerolipid biosynthetic process
149	PIP4K2B-PIP4K2A-PIP4K2C	0.00197	GO:0030258	BP	lipid modification
149	PIP4K2B-PIP4K2A-PIP4K2C	0.00218	GO:0016236	BP	macroautophagy
149	PIP4K2B-PIP4K2A-PIP4K2C	0.00225	GO:0008654	BP	phospholipid biosynthetic process
149	PIP4K2B-PIP4K2A-PIP4K2C	0.00268	GO:0010506	BP	regulation of autophagy
149	PIP4K2B-PIP4K2A-PIP4K2C	0.00445	GO:0006650	BP	glycerophospholipid metabolic process
149	PIP4K2B-PIP4K2A-PIP4K2C	0.00595	GO:0031331	BP	positive regulation of cellular catabolic process
149	PIP4K2B-PIP4K2A-PIP4K2C	0.0086	GO:0046486	BP	glycerolipid metabolic process
149	PIP4K2B-PIP4K2A-PIP4K2C	0.00866	GO:0009896	BP	positive regulation of catabolic process
149	PIP4K2B-PIP4K2A-PIP4K2C	0.00957	GO:0006644	BP	phospholipid metabolic process
149	PIP4K2B-PIP4K2A-PIP4K2C	0.0105	GO:0061919	BP	process utilizing autophagic mechanism
149	PIP4K2B-PIP4K2A-PIP4K2C	0.0105	GO:0006914	BP	autophagy
149	PIP4K2B-PIP4K2A-PIP4K2C	0.0112	GO:0044089	BP	positive regulation of cellular component biogenesis
149	PIP4K2B-PIP4K2A-PIP4K2C	0.0234	GO:0010638	BP	positive regulation of organelle organization
149	PIP4K2B-PIP4K2A-PIP4K2C	0.0287	GO:0090407	BP	organophosphate biosynthetic process
149	PIP4K2B-PIP4K2A-PIP4K2C	0.0314	GO:0008610	BP	lipid biosynthetic process
149	PIP4K2B-PIP4K2A-PIP4K2C	0.0423	GO:0005773	CC	vacuole
149	PIP4K2B-PIP4K2A-PIP4K2C	0.044	GO:0070925	BP	organelle assembly
149	PIP4K2B-PIP4K2A-PIP4K2C	0.046	GO:0031329	BP	regulation of cellular catabolic process
149	PIP4K2B-PIP4K2A-PIP4K2C	0.0498	GO:0016773	MF	phosphotransferase activity, alcohol group as acceptor
150	TREX complex	2.7e-25	GO:0000346	CC	transcription export complex
150	TREX complex	1.53e-20	GO:0046784	BP	viral mRNA export from host cell nucleus
150	TREX complex	7.34e-20	GO:0006369	BP	termination of RNA polymerase II transcription
150	TREX complex	1.22e-19	GO:0051836	BP	translocation of molecules into other organism involved in symbiotic interaction
150	TREX complex	1.22e-19	GO:0044417	BP	translocation of molecules into host
150	TREX complex	3.95e-19	GO:0051028	BP	mRNA transport
150	TREX complex	1.44e-18	GO:0031124	BP	mRNA 3'-end processing
150	TREX complex	8.31e-18	CORUM:770	cor	TREX complex
150	TREX complex	8.82e-18	GO:0006353	BP	DNA-templated transcription, termination
150	TREX complex	8.96e-18	GO:0050658	BP	RNA transport
150	TREX complex	8.96e-18	GO:0050657	BP	nucleic acid transport
150	TREX complex	1.07e-17	GO:0051236	BP	establishment of RNA localization
150	TREX complex	1.07e-17	GO:0071427	BP	mRNA-containing ribonucleoprotein complex export from nucleus
150	TREX complex	1.07e-17	GO:0006406	BP	mRNA export from nucleus
150	TREX complex	2.91e-17	GO:0031123	BP	RNA 3'-end processing
150	TREX complex	4.23e-17	GO:0000445	CC	THO complex part of transcription export complex
150	TREX complex	4.23e-17	GO:0000347	CC	THO complex
150	TREX complex	6.15e-17	GO:0071426	BP	ribonucleoprotein complex export from nucleus
150	TREX complex	6.57e-17	GO:0006403	BP	RNA localization
150	TREX complex	7.22e-17	GO:0071166	BP	ribonucleoprotein complex localization
150	TREX complex	7.61e-17	GO:0015931	BP	nucleobase-containing compound transport
150	TREX complex	1.54e-16	GO:0006405	BP	RNA export from nucleus
150	TREX complex	1.58e-15	GO:0006397	BP	mRNA processing
150	TREX complex	1.69e-15	GO:0006611	BP	protein export from nucleus
150	TREX complex	4.3e-15	GO:0051168	BP	nuclear export
150	TREX complex	8.88e-15	CORUM:6160	cor	hTREX84 complex
150	TREX complex	6.79e-13	GO:0016071	BP	mRNA metabolic process
150	TREX complex	2.83e-12	GO:0016607	CC	nuclear speck
150	TREX complex	3.22e-12	GO:0006396	BP	RNA processing
150	TREX complex	7.12e-12	CORUM:774	cor	THO complex
150	TREX complex	2.22e-11	GO:0044766	BP	multi-organism transport
150	TREX complex	2.22e-11	GO:1902579	BP	multi-organism localization
150	TREX complex	2.64e-11	GO:0006913	BP	nucleocytoplasmic transport
150	TREX complex	3.01e-11	GO:0051169	BP	nuclear transport
150	TREX complex	1.77e-10	KEGG:03013	keg	RNA transport
150	TREX complex	1.3e-09	GO:0008380	BP	RNA splicing
150	TREX complex	2.14e-09	GO:0016604	CC	nuclear body
150	TREX complex	7.32e-09	GO:0003723	MF	RNA binding
150	TREX complex	1.58e-08	CORUM:351	cor	Spliceosome
150	TREX complex	4.68e-08	GO:0051701	BP	interaction with host
150	TREX complex	1.1e-07	GO:0044451	CC	nucleoplasm part
150	TREX complex	2.16e-07	GO:0005654	CC	nucleoplasm
150	TREX complex	2.23e-07	GO:0006886	BP	intracellular protein transport
150	TREX complex	2.54e-07	GO:0000784	CC	nuclear chromosome, telomeric region
150	TREX complex	1.03e-06	GO:0000781	CC	chromosome, telomeric region
150	TREX complex	1.7e-06	GO:2000002	BP	negative regulation of DNA damage checkpoint
150	TREX complex	1.92e-06	GO:0031981	CC	nuclear lumen
150	TREX complex	4.09e-06	GO:0006366	BP	transcription from RNA polymerase II promoter
150	TREX complex	4.24e-06	GO:1901977	BP	negative regulation of cell cycle checkpoint
150	TREX complex	5.75e-06	GO:0044428	CC	nuclear part
150	TREX complex	8.03e-06	GO:0071705	BP	nitrogen compound transport
150	TREX complex	1.12e-05	GO:0034613	BP	cellular protein localization
150	TREX complex	1.2e-05	GO:0070727	BP	cellular macromolecule localization
150	TREX complex	2.08e-05	GO:0044403	BP	symbiosis, encompassing mutualism through parasitism
150	TREX complex	3.01e-05	GO:0044419	BP	interspecies interaction between organisms
150	TREX complex	3.18e-05	GO:0046907	BP	intracellular transport
150	TREX complex	4.5e-05	GO:0071702	BP	organic substance transport
150	TREX complex	4.75e-05	GO:0070013	CC	intracellular organelle lumen
150	TREX complex	4.75e-05	GO:0043233	CC	organelle lumen
150	TREX complex	4.75e-05	GO:0031974	CC	membrane-enclosed lumen
150	TREX complex	4.81e-05	GO:0015031	BP	protein transport
150	TREX complex	5.73e-05	GO:0015833	BP	peptide transport
150	TREX complex	6.34e-05	GO:0042886	BP	amide transport
150	TREX complex	7.69e-05	GO:0045184	BP	establishment of protein localization
150	TREX complex	8.6e-05	GO:0033036	BP	macromolecule localization
150	TREX complex	9.28e-05	GO:0098687	CC	chromosomal region
150	TREX complex	0.000128	GO:0051649	BP	establishment of localization in cell
150	TREX complex	0.000189	KEGG:03040	keg	Spliceosome
150	TREX complex	0.000192	GO:0016973	BP	poly(A)+ mRNA export from nucleus
150	TREX complex	0.0002	GO:0003676	MF	nucleic acid binding
150	TREX complex	0.000236	GO:2000001	BP	regulation of DNA damage checkpoint
150	TREX complex	0.000596	GO:0008104	BP	protein localization
150	TREX complex	0.000648	GO:0032786	BP	positive regulation of DNA-templated transcription, elongation
150	TREX complex	0.000798	GO:0016070	BP	RNA metabolic process
150	TREX complex	0.00109	GO:0051641	BP	cellular localization
150	TREX complex	0.00115	GO:0044454	CC	nuclear chromosome part
150	TREX complex	0.00164	GO:0000228	CC	nuclear chromosome
150	TREX complex	0.00175	GO:0006351	BP	transcription, DNA-templated
150	TREX complex	0.00183	GO:0097659	BP	nucleic acid-templated transcription
150	TREX complex	0.00192	GO:0032774	BP	RNA biosynthetic process
150	TREX complex	0.00251	GO:1901976	BP	regulation of cell cycle checkpoint
150	TREX complex	0.00269	GO:0090304	BP	nucleic acid metabolic process
150	TREX complex	0.00382	GO:0005634	CC	nucleus
150	TREX complex	0.00445	GO:0032784	BP	regulation of DNA-templated transcription, elongation
150	TREX complex	0.00582	GO:0010467	BP	gene expression
150	TREX complex	0.00616	GO:0051704	BP	multi-organism process
150	TREX complex	0.0064	GO:0034654	BP	nucleobase-containing compound biosynthetic process
150	TREX complex	0.0075	GO:0018130	BP	heterocycle biosynthetic process
150	TREX complex	0.00757	GO:0019438	BP	aromatic compound biosynthetic process
150	TREX complex	0.0106	GO:1901362	BP	organic cyclic compound biosynthetic process
150	TREX complex	0.0113	GO:0006139	BP	nucleobase-containing compound metabolic process
150	TREX complex	0.0155	GO:0046483	BP	heterocycle metabolic process
150	TREX complex	0.0157	GO:2001021	BP	negative regulation of response to DNA damage stimulus
150	TREX complex	0.0159	GO:1901363	MF	heterocyclic compound binding
150	TREX complex	0.0167	GO:0006725	BP	cellular aromatic compound metabolic process
150	TREX complex	0.0184	GO:0044427	CC	chromosomal part
150	TREX complex	0.0186	GO:0097159	MF	organic cyclic compound binding
150	TREX complex	0.025	GO:1901360	BP	organic cyclic compound metabolic process
150	TREX complex	0.0278	GO:0032991	CC	macromolecular complex
150	TREX complex	0.0339	GO:0006810	BP	transport
150	TREX complex	0.0368	GO:0044271	BP	cellular nitrogen compound biosynthetic process
150	TREX complex	0.0376	GO:0005694	CC	chromosome
150	TREX complex	0.0415	GO:0051234	BP	establishment of localization
150	TREX complex	0.0448	GO:0034645	BP	cellular macromolecule biosynthetic process
150	TREX complex	0.048	GO:0034641	BP	cellular nitrogen compound metabolic process
151	Large Drosha complex	0.00147	CORUM:1332	cor	Large Drosha complex
151	Large Drosha complex	0.0497	GO:0071765	BP	nuclear inner membrane organization
151	Large Drosha complex	0.0498	CORUM:1287	cor	HNRPF-HNRPH1 complex
153	FSCN1-NECAP2-NECAP1	0.00349	GO:0030125	CC	clathrin vesicle coat
153	FSCN1-NECAP2-NECAP1	0.0137	GO:0030118	CC	clathrin coat
153	FSCN1-NECAP2-NECAP1	0.0148	GO:0030120	CC	vesicle coat
153	FSCN1-NECAP2-NECAP1	0.028	GO:0005905	CC	clathrin-coated pit
154	CLUH-CAD	0.0497	GO:0004070	MF	aspartate carbamoyltransferase activity
154	CLUH-CAD	0.0497	GO:0070335	MF	aspartate binding
154	CLUH-CAD	0.0497	GO:0004151	MF	dihydroorotase activity
155	EGR-EP300 complex	0.0497	GO:0072303	BP	positive regulation of glomerular metanephric mesangial cell proliferation
155	EGR-EP300 complex	0.05	CORUM:5375	cor	EGR-EP300 complex
157	Spliceosome	1.56e-10	GO:0015030	CC	Cajal body
157	Spliceosome	3.47e-10	GO:0097525	CC	spliceosomal snRNP complex
157	Spliceosome	5.98e-10	GO:0030532	CC	small nuclear ribonucleoprotein complex
157	Spliceosome	1.01e-08	GO:0046540	CC	U4/U6 x U5 tri-snRNP complex
157	Spliceosome	2.26e-08	GO:0097526	CC	spliceosomal tri-snRNP complex
157	Spliceosome	7.04e-08	GO:0000387	BP	spliceosomal snRNP assembly
157	Spliceosome	1.84e-07	GO:0030621	MF	U4 snRNA binding
157	Spliceosome	1.45e-06	GO:0000377	BP	RNA splicing, via transesterification reactions with bulged adenosine as nucleophile
157	Spliceosome	1.45e-06	GO:0000398	BP	mRNA splicing, via spliceosome
157	Spliceosome	1.52e-06	GO:0000375	BP	RNA splicing, via transesterification reactions
157	Spliceosome	2.03e-06	GO:0000244	BP	spliceosomal tri-snRNP complex assembly
157	Spliceosome	2.78e-06	GO:0016607	CC	nuclear speck
157	Spliceosome	5.37e-06	KEGG:03040	keg	Spliceosome
157	Spliceosome	5.57e-06	GO:0008380	BP	RNA splicing
157	Spliceosome	1.2e-05	GO:0006397	BP	mRNA processing
157	Spliceosome	4.19e-05	GO:0005681	CC	spliceosomal complex
157	Spliceosome	7.69e-05	GO:0016604	CC	nuclear body
157	Spliceosome	7.76e-05	GO:0017069	MF	snRNA binding
157	Spliceosome	8.5e-05	GO:0022618	BP	ribonucleoprotein complex assembly
157	Spliceosome	0.000107	GO:0071826	BP	ribonucleoprotein complex subunit organization
157	Spliceosome	0.000142	CORUM:351	cor	Spliceosome
157	Spliceosome	0.000149	GO:0016071	BP	mRNA metabolic process
157	Spliceosome	0.000155	GO:0030529	CC	intracellular ribonucleoprotein complex
157	Spliceosome	0.000156	GO:1990904	CC	ribonucleoprotein complex
157	Spliceosome	0.000178	GO:0071001	CC	U4/U6 snRNP
157	Spliceosome	0.000285	GO:0006396	BP	RNA processing
157	Spliceosome	0.000564	GO:0044451	CC	nucleoplasm part
157	Spliceosome	0.00196	GO:0022613	BP	ribonucleoprotein complex biogenesis
157	Spliceosome	0.00327	GO:0017070	MF	U6 snRNA binding
157	Spliceosome	0.00719	GO:0003723	MF	RNA binding
157	Spliceosome	0.0469	GO:0034622	BP	cellular macromolecular complex assembly
158	Heterodimer complex (CDK9, IL6ST)	6.98e-05	GO:0038165	BP	oncostatin-M-mediated signaling pathway
158	Heterodimer complex (CDK9, IL6ST)	0.00505	GO:0002675	BP	positive regulation of acute inflammatory response
158	Heterodimer complex (CDK9, IL6ST)	0.00902	KEGG:04630	keg	Jak-STAT signaling pathway
158	Heterodimer complex (CDK9, IL6ST)	0.0227	GO:0042531	BP	positive regulation of tyrosine phosphorylation of STAT protein
158	Heterodimer complex (CDK9, IL6ST)	0.0247	KEGG:04060	keg	Cytokine-cytokine receptor interaction
158	Heterodimer complex (CDK9, IL6ST)	0.0305	GO:0042509	BP	regulation of tyrosine phosphorylation of STAT protein
158	Heterodimer complex (CDK9, IL6ST)	0.0331	GO:0007260	BP	tyrosine phosphorylation of STAT protein
158	Heterodimer complex (CDK9, IL6ST)	0.0348	GO:1904894	BP	positive regulation of STAT cascade
158	Heterodimer complex (CDK9, IL6ST)	0.0348	GO:0046427	BP	positive regulation of JAK-STAT cascade
158	Heterodimer complex (CDK9, IL6ST)	0.05	CORUM:3229	cor	Heterodimer complex (CDK9, IL6ST)
163	Sorcin homodimer complex	0.025	CORUM:5372	cor	Sorcin homodimer complex
163	Sorcin homodimer complex	0.05	CORUM:5371	cor	Grancalcin-sorcin complex
163	Sorcin homodimer complex	0.05	CORUM:6365	cor	Synexin-sorcin complex
164	KIFC1-RGPD8-RANBP2-NUP50-NUP153-RANGAP1-CDCA2	2.52e-08	GO:0005643	CC	nuclear pore
164	KIFC1-RGPD8-RANBP2-NUP50-NUP153-RANGAP1-CDCA2	3.17e-07	KEGG:03013	keg	RNA transport
164	KIFC1-RGPD8-RANBP2-NUP50-NUP153-RANGAP1-CDCA2	4.09e-07	GO:0008536	MF	Ran GTPase binding
164	KIFC1-RGPD8-RANBP2-NUP50-NUP153-RANGAP1-CDCA2	2.55e-05	GO:0016925	BP	protein sumoylation
164	KIFC1-RGPD8-RANBP2-NUP50-NUP153-RANGAP1-CDCA2	0.000165	GO:1990723	CC	cytoplasmic periphery of the nuclear pore complex
164	KIFC1-RGPD8-RANBP2-NUP50-NUP153-RANGAP1-CDCA2	0.000172	GO:0005635	CC	nuclear envelope
164	KIFC1-RGPD8-RANBP2-NUP50-NUP153-RANGAP1-CDCA2	0.000211	GO:0071431	BP	tRNA-containing ribonucleoprotein complex export from nucleus
164	KIFC1-RGPD8-RANBP2-NUP50-NUP153-RANGAP1-CDCA2	0.000211	GO:0006409	BP	tRNA export from nucleus
164	KIFC1-RGPD8-RANBP2-NUP50-NUP153-RANGAP1-CDCA2	0.000255	GO:0051031	BP	tRNA transport
164	KIFC1-RGPD8-RANBP2-NUP50-NUP153-RANGAP1-CDCA2	0.00035	GO:0006611	BP	protein export from nucleus
164	KIFC1-RGPD8-RANBP2-NUP50-NUP153-RANGAP1-CDCA2	0.000504	GO:0051168	BP	nuclear export
164	KIFC1-RGPD8-RANBP2-NUP50-NUP153-RANGAP1-CDCA2	0.000524	GO:0007077	BP	mitotic nuclear envelope disassembly
164	KIFC1-RGPD8-RANBP2-NUP50-NUP153-RANGAP1-CDCA2	0.000688	GO:0030397	BP	membrane disassembly
164	KIFC1-RGPD8-RANBP2-NUP50-NUP153-RANGAP1-CDCA2	0.000688	GO:0051081	BP	nuclear envelope disassembly
164	KIFC1-RGPD8-RANBP2-NUP50-NUP153-RANGAP1-CDCA2	0.000991	GO:0044614	CC	nuclear pore cytoplasmic filaments
164	KIFC1-RGPD8-RANBP2-NUP50-NUP153-RANGAP1-CDCA2	0.00124	GO:0075733	BP	intracellular transport of virus
164	KIFC1-RGPD8-RANBP2-NUP50-NUP153-RANGAP1-CDCA2	0.00145	GO:0046794	BP	transport of virus
164	KIFC1-RGPD8-RANBP2-NUP50-NUP153-RANGAP1-CDCA2	0.00194	GO:0006110	BP	regulation of glycolytic process
164	KIFC1-RGPD8-RANBP2-NUP50-NUP153-RANGAP1-CDCA2	0.00222	GO:0018995	CC	host
164	KIFC1-RGPD8-RANBP2-NUP50-NUP153-RANGAP1-CDCA2	0.00222	GO:0043657	CC	host cell
164	KIFC1-RGPD8-RANBP2-NUP50-NUP153-RANGAP1-CDCA2	0.00248	GO:0044615	CC	nuclear pore nuclear basket
164	KIFC1-RGPD8-RANBP2-NUP50-NUP153-RANGAP1-CDCA2	0.00252	GO:1902579	BP	multi-organism localization
164	KIFC1-RGPD8-RANBP2-NUP50-NUP153-RANGAP1-CDCA2	0.00252	GO:0044766	BP	multi-organism transport
164	KIFC1-RGPD8-RANBP2-NUP50-NUP153-RANGAP1-CDCA2	0.00278	GO:0031965	CC	nuclear membrane
164	KIFC1-RGPD8-RANBP2-NUP50-NUP153-RANGAP1-CDCA2	0.00285	GO:0044215	CC	other organism
164	KIFC1-RGPD8-RANBP2-NUP50-NUP153-RANGAP1-CDCA2	0.00285	GO:0043470	BP	regulation of carbohydrate catabolic process
164	KIFC1-RGPD8-RANBP2-NUP50-NUP153-RANGAP1-CDCA2	0.00285	GO:0044216	CC	other organism cell
164	KIFC1-RGPD8-RANBP2-NUP50-NUP153-RANGAP1-CDCA2	0.00285	GO:0044217	CC	other organism part
164	KIFC1-RGPD8-RANBP2-NUP50-NUP153-RANGAP1-CDCA2	0.00309	GO:1900034	BP	regulation of cellular response to heat
164	KIFC1-RGPD8-RANBP2-NUP50-NUP153-RANGAP1-CDCA2	0.00347	GO:0016234	CC	inclusion body
164	KIFC1-RGPD8-RANBP2-NUP50-NUP153-RANGAP1-CDCA2	0.00417	GO:0006998	BP	nuclear envelope organization
164	KIFC1-RGPD8-RANBP2-NUP50-NUP153-RANGAP1-CDCA2	0.00447	GO:0051196	BP	regulation of coenzyme metabolic process
164	KIFC1-RGPD8-RANBP2-NUP50-NUP153-RANGAP1-CDCA2	0.00447	GO:0051193	BP	regulation of cofactor metabolic process
164	KIFC1-RGPD8-RANBP2-NUP50-NUP153-RANGAP1-CDCA2	0.00463	GO:1903578	BP	regulation of ATP metabolic process
164	KIFC1-RGPD8-RANBP2-NUP50-NUP153-RANGAP1-CDCA2	0.00475	GO:0007059	BP	chromosome segregation
164	KIFC1-RGPD8-RANBP2-NUP50-NUP153-RANGAP1-CDCA2	0.0061	GO:0007049	BP	cell cycle
164	KIFC1-RGPD8-RANBP2-NUP50-NUP153-RANGAP1-CDCA2	0.0066	GO:0006096	BP	glycolytic process
164	KIFC1-RGPD8-RANBP2-NUP50-NUP153-RANGAP1-CDCA2	0.00681	GO:0006757	BP	ATP generation from ADP
164	KIFC1-RGPD8-RANBP2-NUP50-NUP153-RANGAP1-CDCA2	0.00723	GO:0060964	BP	regulation of gene silencing by miRNA
164	KIFC1-RGPD8-RANBP2-NUP50-NUP153-RANGAP1-CDCA2	0.0076	GO:0018205	BP	peptidyl-lysine modification
164	KIFC1-RGPD8-RANBP2-NUP50-NUP153-RANGAP1-CDCA2	0.00789	GO:0060147	BP	regulation of posttranscriptional gene silencing
164	KIFC1-RGPD8-RANBP2-NUP50-NUP153-RANGAP1-CDCA2	0.00789	GO:0060966	BP	regulation of gene silencing by RNA
164	KIFC1-RGPD8-RANBP2-NUP50-NUP153-RANGAP1-CDCA2	0.00811	GO:0046031	BP	ADP metabolic process
164	KIFC1-RGPD8-RANBP2-NUP50-NUP153-RANGAP1-CDCA2	0.00883	GO:0071427	BP	mRNA-containing ribonucleoprotein complex export from nucleus
164	KIFC1-RGPD8-RANBP2-NUP50-NUP153-RANGAP1-CDCA2	0.00883	GO:0006406	BP	mRNA export from nucleus
164	KIFC1-RGPD8-RANBP2-NUP50-NUP153-RANGAP1-CDCA2	0.0101	GO:0034605	BP	cellular response to heat
164	KIFC1-RGPD8-RANBP2-NUP50-NUP153-RANGAP1-CDCA2	0.0109	GO:0006165	BP	nucleoside diphosphate phosphorylation
164	KIFC1-RGPD8-RANBP2-NUP50-NUP153-RANGAP1-CDCA2	0.0124	GO:0009135	BP	purine nucleoside diphosphate metabolic process
164	KIFC1-RGPD8-RANBP2-NUP50-NUP153-RANGAP1-CDCA2	0.0124	GO:0009179	BP	purine ribonucleoside diphosphate metabolic process
164	KIFC1-RGPD8-RANBP2-NUP50-NUP153-RANGAP1-CDCA2	0.0124	GO:0043467	BP	regulation of generation of precursor metabolites and energy
164	KIFC1-RGPD8-RANBP2-NUP50-NUP153-RANGAP1-CDCA2	0.0127	GO:0046939	BP	nucleotide phosphorylation
164	KIFC1-RGPD8-RANBP2-NUP50-NUP153-RANGAP1-CDCA2	0.0129	GO:0042405	CC	nuclear inclusion body
164	KIFC1-RGPD8-RANBP2-NUP50-NUP153-RANGAP1-CDCA2	0.013	GO:0009185	BP	ribonucleoside diphosphate metabolic process
164	KIFC1-RGPD8-RANBP2-NUP50-NUP153-RANGAP1-CDCA2	0.014	GO:0060968	BP	regulation of gene silencing
164	KIFC1-RGPD8-RANBP2-NUP50-NUP153-RANGAP1-CDCA2	0.0146	GO:0071426	BP	ribonucleoprotein complex export from nucleus
164	KIFC1-RGPD8-RANBP2-NUP50-NUP153-RANGAP1-CDCA2	0.0153	GO:0071166	BP	ribonucleoprotein complex localization
164	KIFC1-RGPD8-RANBP2-NUP50-NUP153-RANGAP1-CDCA2	0.0156	GO:0006913	BP	nucleocytoplasmic transport
164	KIFC1-RGPD8-RANBP2-NUP50-NUP153-RANGAP1-CDCA2	0.0165	GO:0051169	BP	nuclear transport
164	KIFC1-RGPD8-RANBP2-NUP50-NUP153-RANGAP1-CDCA2	0.0168	GO:0006090	BP	pyruvate metabolic process
164	KIFC1-RGPD8-RANBP2-NUP50-NUP153-RANGAP1-CDCA2	0.0191	GO:0006405	BP	RNA export from nucleus
164	KIFC1-RGPD8-RANBP2-NUP50-NUP153-RANGAP1-CDCA2	0.0197	GO:0051649	BP	establishment of localization in cell
164	KIFC1-RGPD8-RANBP2-NUP50-NUP153-RANGAP1-CDCA2	0.02	GO:0009132	BP	nucleoside diphosphate metabolic process
164	KIFC1-RGPD8-RANBP2-NUP50-NUP153-RANGAP1-CDCA2	0.0203	GO:0006886	BP	intracellular protein transport
164	KIFC1-RGPD8-RANBP2-NUP50-NUP153-RANGAP1-CDCA2	0.0208	GO:0006997	BP	nucleus organization
164	KIFC1-RGPD8-RANBP2-NUP50-NUP153-RANGAP1-CDCA2	0.0208	GO:0051028	BP	mRNA transport
164	KIFC1-RGPD8-RANBP2-NUP50-NUP153-RANGAP1-CDCA2	0.0217	GO:0031975	CC	envelope
164	KIFC1-RGPD8-RANBP2-NUP50-NUP153-RANGAP1-CDCA2	0.0217	GO:0031967	CC	organelle envelope
164	KIFC1-RGPD8-RANBP2-NUP50-NUP153-RANGAP1-CDCA2	0.0233	GO:0017016	MF	Ras GTPase binding
164	KIFC1-RGPD8-RANBP2-NUP50-NUP153-RANGAP1-CDCA2	0.0261	GO:0031267	MF	small GTPase binding
164	KIFC1-RGPD8-RANBP2-NUP50-NUP153-RANGAP1-CDCA2	0.0285	GO:0009408	BP	response to heat
164	KIFC1-RGPD8-RANBP2-NUP50-NUP153-RANGAP1-CDCA2	0.0347	GO:0019362	BP	pyridine nucleotide metabolic process
164	KIFC1-RGPD8-RANBP2-NUP50-NUP153-RANGAP1-CDCA2	0.0347	GO:0046496	BP	nicotinamide nucleotide metabolic process
164	KIFC1-RGPD8-RANBP2-NUP50-NUP153-RANGAP1-CDCA2	0.0365	GO:0019083	BP	viral transcription
164	KIFC1-RGPD8-RANBP2-NUP50-NUP153-RANGAP1-CDCA2	0.037	GO:0022402	BP	cell cycle process
164	KIFC1-RGPD8-RANBP2-NUP50-NUP153-RANGAP1-CDCA2	0.0372	GO:0006109	BP	regulation of carbohydrate metabolic process
164	KIFC1-RGPD8-RANBP2-NUP50-NUP153-RANGAP1-CDCA2	0.0378	GO:0072524	BP	pyridine-containing compound metabolic process
164	KIFC1-RGPD8-RANBP2-NUP50-NUP153-RANGAP1-CDCA2	0.0384	GO:0016052	BP	carbohydrate catabolic process
164	KIFC1-RGPD8-RANBP2-NUP50-NUP153-RANGAP1-CDCA2	0.0453	GO:0006733	BP	oxidoreduction coenzyme metabolic process
164	KIFC1-RGPD8-RANBP2-NUP50-NUP153-RANGAP1-CDCA2	0.046	GO:0019080	BP	viral gene expression
164	KIFC1-RGPD8-RANBP2-NUP50-NUP153-RANGAP1-CDCA2	0.0474	GO:0050657	BP	nucleic acid transport
164	KIFC1-RGPD8-RANBP2-NUP50-NUP153-RANGAP1-CDCA2	0.0474	GO:0050658	BP	RNA transport
164	KIFC1-RGPD8-RANBP2-NUP50-NUP153-RANGAP1-CDCA2	0.0497	GO:0051236	BP	establishment of RNA localization
166	APPBP1-UBA3 complex	0.05	CORUM:2162	cor	APPBP1-UBA3 complex
167	DNA repair	0.00875	GO:0008094	MF	DNA-dependent ATPase activity
167	DNA repair	0.0497	GO:0045128	BP	negative regulation of reciprocal meiotic recombination
167	DNA repair	0.05	CORUM:1078	cor	MSH2-MSH6 complex
167	DNA repair	0.05	CORUM:375	cor	MSH2-MSH3 complex
167	DNA repair	0.05	CORUM:378	cor	MSH2-MSH3 complex
167	DNA repair	0.05	CORUM:374	cor	MSH2-MSH6 complex
167	DNA repair	0.05	CORUM:2740	cor	MSH2-MSH6 complex
167	DNA repair	0.05	KEGG:03430	keg	Mismatch repair
169	MPZL3-FLOT2	0.0497	GO:1903905	BP	positive regulation of establishment of T cell polarity
170	Exosome	5.32e-38	GO:0000176	CC	nuclear exosome (RNase complex)
170	Exosome	1.05e-37	GO:1905354	CC	exoribonuclease complex
170	Exosome	1.05e-37	GO:0000178	CC	exosome (RNase complex)
170	Exosome	4.95e-27	GO:0016075	BP	rRNA catabolic process
170	Exosome	6.09e-25	KEGG:03018	keg	RNA degradation
170	Exosome	8.55e-25	CORUM:789	cor	Exosome
170	Exosome	8.79e-25	GO:0000177	CC	cytoplasmic exosome (RNase complex)
170	Exosome	1.35e-24	GO:0034661	BP	ncRNA catabolic process
170	Exosome	2.46e-24	GO:0071027	BP	nuclear RNA surveillance
170	Exosome	2.46e-24	GO:0071028	BP	nuclear mRNA surveillance
170	Exosome	4.75e-24	GO:0034475	BP	U4 snRNA 3'-end processing
170	Exosome	1.4e-23	GO:0071025	BP	RNA surveillance
170	Exosome	2.14e-22	GO:0034427	BP	nuclear-transcribed mRNA catabolic process, exonucleolytic, 3'-5'
170	Exosome	5.33e-22	GO:0006364	BP	rRNA processing
170	Exosome	7.84e-22	GO:0031125	BP	rRNA 3'-end processing
170	Exosome	1.25e-21	CORUM:788	cor	Exosome
170	Exosome	2.91e-21	GO:0016072	BP	rRNA metabolic process
170	Exosome	6.11e-21	GO:0034472	BP	snRNA 3'-end processing
170	Exosome	1.47e-20	GO:0042254	BP	ribosome biogenesis
170	Exosome	3.43e-20	GO:0000460	BP	maturation of 5.8S rRNA
170	Exosome	4.72e-20	GO:0043928	BP	exonucleolytic nuclear-transcribed mRNA catabolic process involved in deadenylation-dependent decay
170	Exosome	8.64e-20	GO:0000291	BP	nuclear-transcribed mRNA catabolic process, exonucleolytic
170	Exosome	8.64e-20	GO:0090503	BP	RNA phosphodiester bond hydrolysis, exonucleolytic
170	Exosome	1.75e-19	GO:0034470	BP	ncRNA processing
170	Exosome	1.8e-18	GO:0022613	BP	ribonucleoprotein complex biogenesis
170	Exosome	2.32e-18	GO:0016180	BP	snRNA processing
170	Exosome	5.12e-18	GO:0043628	BP	ncRNA 3'-end processing
170	Exosome	1.94e-17	GO:0034660	BP	ncRNA metabolic process
170	Exosome	2.77e-17	GO:0000175	MF	3'-5'-exoribonuclease activity
170	Exosome	4.23e-17	GO:0071046	BP	nuclear polyadenylation-dependent ncRNA catabolic process
170	Exosome	4.23e-17	GO:0071035	BP	nuclear polyadenylation-dependent rRNA catabolic process
170	Exosome	4.23e-17	GO:0071029	BP	nuclear ncRNA surveillance
170	Exosome	4.97e-17	GO:0016896	MF	exoribonuclease activity, producing 5'-phosphomonoesters
170	Exosome	8.58e-17	GO:0004532	MF	exoribonuclease activity
170	Exosome	2.5e-16	GO:0000288	BP	nuclear-transcribed mRNA catabolic process, deadenylation-dependent decay
170	Exosome	2.96e-16	GO:0043634	BP	polyadenylation-dependent ncRNA catabolic process
170	Exosome	1.18e-15	GO:0043633	BP	polyadenylation-dependent RNA catabolic process
170	Exosome	2.53e-15	GO:0008408	MF	3'-5' exonuclease activity
170	Exosome	2.53e-15	GO:0016796	MF	exonuclease activity, active with either ribo- or deoxyribonucleic acids and producing 5'-phosphomonoesters
170	Exosome	9.6e-15	GO:0000956	BP	nuclear-transcribed mRNA catabolic process
170	Exosome	1.23e-14	GO:0006396	BP	RNA processing
170	Exosome	1.97e-14	GO:0006401	BP	RNA catabolic process
170	Exosome	4.02e-14	GO:0090501	BP	RNA phosphodiester bond hydrolysis
170	Exosome	1.02e-13	GO:0071051	BP	polyadenylation-dependent snoRNA 3'-end processing
170	Exosome	1.02e-13	GO:0071038	BP	nuclear polyadenylation-dependent tRNA catabolic process
170	Exosome	1.02e-13	GO:0000467	BP	exonucleolytic trimming to generate mature 3'-end of 5.8S rRNA from tricistronic rRNA transcript (SSU-rRNA, 5.8S rRNA, LSU-rRNA)
170	Exosome	1.02e-13	GO:0000459	BP	exonucleolytic trimming involved in rRNA processing
170	Exosome	1.1e-13	GO:0004527	MF	exonuclease activity
170	Exosome	1.19e-13	GO:0043488	BP	regulation of mRNA stability
170	Exosome	2.02e-13	GO:0043487	BP	regulation of RNA stability
170	Exosome	2.73e-13	GO:0016073	BP	snRNA metabolic process
170	Exosome	3.89e-13	GO:0061013	BP	regulation of mRNA catabolic process
170	Exosome	4.92e-13	GO:0034655	BP	nucleobase-containing compound catabolic process
170	Exosome	6.13e-13	GO:0016078	BP	tRNA catabolic process
170	Exosome	8.66e-13	GO:0004540	MF	ribonuclease activity
170	Exosome	1.26e-12	GO:0046700	BP	heterocycle catabolic process
170	Exosome	1.31e-12	GO:0044270	BP	cellular nitrogen compound catabolic process
170	Exosome	1.48e-12	GO:0006402	BP	mRNA catabolic process
170	Exosome	1.66e-12	GO:0019439	BP	aromatic compound catabolic process
170	Exosome	1.78e-12	GO:1902494	CC	catalytic complex
170	Exosome	3.04e-12	GO:1901361	BP	organic cyclic compound catabolic process
170	Exosome	3.31e-12	GO:0005730	CC	nucleolus
170	Exosome	3.89e-12	GO:0031123	BP	RNA 3'-end processing
170	Exosome	5.71e-12	GO:0031126	BP	snoRNA 3'-end processing
170	Exosome	2.57e-11	GO:0043144	BP	snoRNA processing
170	Exosome	2.63e-11	GO:1903311	BP	regulation of mRNA metabolic process
170	Exosome	3.74e-11	GO:0090305	BP	nucleic acid phosphodiester bond hydrolysis
170	Exosome	5.61e-11	GO:0003723	MF	RNA binding
170	Exosome	2.04e-10	GO:0016074	BP	snoRNA metabolic process
170	Exosome	3.18e-10	GO:0004518	MF	nuclease activity
170	Exosome	1.58e-09	GO:0000466	BP	maturation of 5.8S rRNA from tricistronic rRNA transcript (SSU-rRNA, 5.8S rRNA, LSU-rRNA)
170	Exosome	2.04e-09	GO:0044265	BP	cellular macromolecule catabolic process
170	Exosome	4.31e-09	GO:0000469	BP	cleavage involved in rRNA processing
170	Exosome	7.93e-09	GO:0016071	BP	mRNA metabolic process
170	Exosome	1.62e-08	GO:0009057	BP	macromolecule catabolic process
170	Exosome	3.1e-08	GO:0140098	MF	catalytic activity, acting on RNA
170	Exosome	4.6e-08	GO:0045006	BP	DNA deamination
170	Exosome	7.01e-08	GO:0044085	BP	cellular component biogenesis
170	Exosome	9.64e-08	GO:0010608	BP	posttranscriptional regulation of gene expression
170	Exosome	2.73e-07	GO:0031329	BP	regulation of cellular catabolic process
170	Exosome	4.24e-07	GO:0034476	BP	U5 snRNA 3'-end processing
170	Exosome	4.24e-07	GO:0034473	BP	U1 snRNA 3'-end processing
170	Exosome	9.88e-07	GO:0010629	BP	negative regulation of gene expression
170	Exosome	1.12e-06	GO:0009894	BP	regulation of catabolic process
170	Exosome	1.7e-06	GO:0071034	BP	CUT catabolic process
170	Exosome	1.7e-06	GO:0071047	BP	polyadenylation-dependent mRNA catabolic process
170	Exosome	1.7e-06	GO:0071043	BP	CUT metabolic process
170	Exosome	1.7e-06	GO:0071042	BP	nuclear polyadenylation-dependent mRNA catabolic process
170	Exosome	1.93e-06	GO:0035327	CC	transcriptionally active chromatin
170	Exosome	1.93e-06	GO:1901575	BP	organic substance catabolic process
170	Exosome	2.31e-06	GO:0017091	MF	AU-rich element binding
170	Exosome	2.42e-06	GO:0043228	CC	non-membrane-bounded organelle
170	Exosome	2.42e-06	GO:0043232	CC	intracellular non-membrane-bounded organelle
170	Exosome	2.7e-06	GO:0044248	BP	cellular catabolic process
170	Exosome	4.17e-06	GO:0003676	MF	nucleic acid binding
170	Exosome	8.47e-06	GO:0071033	BP	nuclear retention of pre-mRNA at the site of transcription
170	Exosome	9.07e-06	GO:0016788	MF	hydrolase activity, acting on ester bonds
170	Exosome	1.37e-05	GO:0005654	CC	nucleoplasm
170	Exosome	1.62e-05	GO:0009056	BP	catabolic process
170	Exosome	1.93e-05	GO:0016070	BP	RNA metabolic process
170	Exosome	4.06e-05	GO:0032991	CC	macromolecular complex
170	Exosome	4.36e-05	GO:0010605	BP	negative regulation of macromolecule metabolic process
170	Exosome	7.46e-05	GO:0090304	BP	nucleic acid metabolic process
170	Exosome	9.95e-05	GO:0031981	CC	nuclear lumen
170	Exosome	0.000108	GO:0009892	BP	negative regulation of metabolic process
[truncated: 48,703 more rows]
