# Supplementary material for: Understanding Human-Virus Protein-Protein Interactions Using a Human Protein Complex-Based Analysis Framework
Source: mSystems. 2019 Apr 9;4(2):e00303-18. doi: 10.1128/mSystems.00303-18 (PMC6456672; doi:10.1128/mSystems.00303-18)
Supplement: DATA SET S3 [file mSystems.00303-18-sd003.xlsx]

## Sheet: DECs
# Data Set S3. List of HIV-1 targeted DECs.
Viral Short Name	Complex ID	Complex name	Class of DEC	DEGratio
HIV-1	2985	Ribosome, cytoplasmic	Mixed	0.0503597
HIV-1	2146	Ribosome, cytoplasmic	Mixed	0.041958
HIV-1	491	Spliceosome	Up	0.0434783
HIV-1	822	Spliceosome	Mixed	0.0444444
HIV-1	220	Multisynthetase complex	Up	0.0909091
HIV-1	1964	Multisynthetase complex	Up	0.0909091
HIV-1	2511	PA28-20S proteasome	Up	0.0689655
HIV-1	534	DDB2 complex	Down	0.047619
HIV-1	3998	eIF3 complex (EIF3S6, EIF3S5, EIF3S4, EIF3S3, EIF3S6IP, EIF3S2, EIF3S9, EIF3S12, EIF3S10, EIF3S8, EIF3S1, EIF3S7, PCID1)	Down	0.25
HIV-1	3684	eIF3 complex (EIF3S6, EIF3S5, EIF3S4, EIF3S3, EIF3S6IP, EIF3S2, EIF3S9, EIF3S12, EIF3S10, EIF3S8, EIF3S1, EIF3S7, PCID1)	Down	0.230769
HIV-1	3233	Spliceosome	Down	0.0357143
HIV-1	3809	CDC5L core complex	Up	0.166667
HIV-1	1573	RNA polymerase II core complex	Up	0.0769231
HIV-1	1617	DDB2 complex	Down	0.125
HIV-1	1337	Nop56p-associated pre-rRNA complex	Mixed	0.141892
HIV-1	3735	Nop56p-associated pre-rRNA complex	Mixed	0.114865
HIV-1	2726	Spliceosome	Down	0.0416667
HIV-1	2802	Spliceosome	Up	0.097561
HIV-1	14	AFF4 super elongation complex (SEC)	Up	0.125
HIV-1	3276	RNA polymerase II (RNAPII)	Down	0.0625
HIV-1	1090	Spliceosome	Up	0.047619
HIV-1	1296	17S U2 snRNP	Down	0.111111
HIV-1	2673	BAF complex	Mixed	0.133333
HIV-1	4093	BAF complex	Mixed	0.157895
HIV-1	1384	RNA polymerase II core complex	Up	0.142857
HIV-1	1561	RNA polymerase II (RNAPII)	Down	0.1
HIV-1	611	RCN1-BTF3-NACA2-HSPD1-CALU-DLST	Mixed	0.5
HIV-1	1427	RNA binding	Up	0.166667
HIV-1	235	Calreticulin oligomer complex	Up	0.333333
HIV-1	926	ANP32B-NOLC1-ANP32E	Up	0.333333
HIV-1	1676	eIF3 complex (EIF3S6, EIF3S5, EIF3S4, EIF3S3, EIF3S6IP, EIF3S2, EIF3S9, EIF3S12, EIF3S10, EIF3S8, EIF3S1, EIF3S7)	Down	0.333333
HIV-1	2360	Calreticulin oligomer complex	Up	0.333333
HIV-1	2546	Heat shock protein	Up	0.333333
HIV-1	1639	PA700 complex	Down	0.0333333
HIV-1	4295	Spliceosome	Up	0.0416667
HIV-1	892	NCOR-HDAC3 complex	Down	0.142857
HIV-1	1403	DGCR8 multiprotein complex	Up	0.285714
HIV-1	1514	RalBP1-CCNB1-AP2A-NUMB-EPN1 complex	Down	0.142857
HIV-1	2245	MCM complex	Up	0.428571
HIV-1	389	MCM complex	Up	0.333333
HIV-1	768	PA700 complex	Down	0.037037
HIV-1	3229	RNA binding,translation initiation factor activity|	Down	0.125
HIV-1	4243	AFF4 super elongation complex (SEC)	Down	0.25
HIV-1	285	AP1 adaptor complex	Down	0.25
HIV-1	1260	Bromodomain-containing protein, histone binding	Down	0.25
HIV-1	3789	CF IIAm complex (Cleavage factor IIAm complex)	Up	0.25
HIV-1	548	RNA polymerase II core complex	Up	0.111111
HIV-1	3285	p27-cyclinE-Cdk2 - Ubiquitin E3 ligase (SKP1A, SKP2, CUL1, CKS1B, RBX1) complex	Mixed	0.533333
HIV-1	3415	RFC complex	Up	0.333333
HIV-1	1144	NCOR-HDAC3 complex	Down	0.2
HIV-1	1758	IGF2BP1 complex	Up	0.2
HIV-1	2302	PWP2-WDR3-NSUN5-TBL3-WDR36	Up	0.2
HIV-1	3002	AFF4 super elongation complex (SEC)	Up	0.2
HIV-1	3397	DDX49-WDR3-PWP2-NSUN5-TBL3	Up	0.2
HIV-1	3455	WDR3-PWP2-TBL3-BCCIP-WDR36	Up	0.2
HIV-1	4235	p21(ras)GAP-Fyn-Lyn-Yes complex, thrombin stimulated	Mixed	0.5
HIV-1	1055	Set/TAF-I beta-TAF-I alpha-PP32 complex	Up	0.166667
HIV-1	4519	HSPD1-ATP5A1-NACA2-BTF3-CALU-DLST	Down	0.333333
HIV-1	3782	Casein kinase II complex	Down	0.166667
HIV-1	3785	PCNA-RFC2-5 complex	Up	0.666667
HIV-1	703	FNIP1-COPS5	Down	0.5
HIV-1	1132	BRD2-BRD3	Down	0.5
HIV-1	2927	SMN complex (GEMIN5,4,3), SMN-independent intermediate	Up	0.0833333
HIV-1	1704	Emerin complex 1	Mixed	0.238095
HIV-1	2125	RFC complex	Up	0.428571
HIV-1	2412	p27-cyclinE-CDK2 complex	Up	0.428571
HIV-1	2452	p27-cyclinE-Cdk2 - Ubiquitin E3 ligase (SKP1A, SKP2, CUL1, CKS1B, RBX1) complex	Up	0.428571
HIV-1	3450	ESCRT-I complex	Down	0.142857
HIV-1	572	SMN complex (GEMIN5,4,3), SMN-independent intermediate	Up	0.0714286
HIV-1	4442	Ubiquitin E3 ligase (CSN1, CSN8, HRT1, SKP1, SKP2, CUL1, CUL2, CUL3)	Down	0.125
HIV-1	138	TTC14-SRSF1-PTMA	Up	0.333333
HIV-1	4480	MSH2-MSH6 complex	Up	0.333333
HIV-1	4163	PTRH1-RCN2-RCN1	Up	0.333333
HIV-1	4536	ILF2-HNRNPL-STRBP	Up	0.333333
HIV-1	529	RHINO-TopBP1 complex	Up	0.333333
HIV-1	1429	NSUN5-WDR3-DDX49	Up	0.333333
HIV-1	2658	Set1A complex	Up	0.333333
HIV-1	2860	p21(ras)GAP-Fyn-Lyn-Yes complex, thrombin stimulated	Up	0.333333
HIV-1	3189	SNRNP70-KLHL8-SNRPG	Up	0.333333
HIV-1	3382	UGGT1-NACA-BTF3	Down	0.666667
HIV-1	3811	FASTK-HNRNPH2-PLOD1	Up	0.333333
HIV-1	1931	Set1B complex	Mixed	0.3
HIV-1	4236	p21(ras)GAP-Fyn-Lyn-Yes complex, thrombin stimulated	Up	0.5
HIV-1	354	FASTK-FAM120A-HNRNPH2-PLOD1	Up	0.25
HIV-1	443	FAM120A-ILF2-HNRNPL-STRBP	Up	0.25
HIV-1	4555	Succinyl-CoA synthetase, ADP-forming	Up	0.25
HIV-1	475	TMEM43-PTDSS1-ABCD3-KTN1	Up	0.25
HIV-1	944	FASTK-HNRNPH2-PLOD1-EPS8L2	Up	0.25
HIV-1	1056	Kinase maturation complex 1	Up	0.25
HIV-1	1082	MLL1 core complex	Down	0.5
HIV-1	2112	TUBA1B-ACSL4-ABCF2-EIF2S3	Up	0.25
HIV-1	2565	CDKN3-CREBBP-RBL1-CDK2	Up	0.25
HIV-1	2958	p16-cyclin D2-CDK4 complex	Up	0.25
HIV-1	2996	CCAR1-SLTM-PURB-ABCF1	Up	0.25
HIV-1	3095	FASTK-HNRNPH2-PLOD1-HNRNPA1L2	Up	0.25
HIV-1	3131	PARVB-ARHGEF6 complex	Down	0.25
HIV-1	3172	p21(ras)GAP-Fyn-Lyn-Yes complex, thrombin stimulated	Up	0.5
HIV-1	3691	MAPK15-CREBBP-RBL1-CDK2	Up	0.25
HIV-1	3166	Casein kinase II complex	Down	0.0909091
HIV-1	3375	RalBP1-CCNB1-AP2A-NUMB-EPN1 complex	Mixed	0.238095
HIV-1	4102	Scrib-beta-PIX-GIT1 complex	Down	0.2
HIV-1	386	Succinyl-CoA synthetase, ADP-forming	Up	0.2
HIV-1	1338	Cell cycle kinase complex CDC2	Up	0.4
HIV-1	1413	TUBA1B-ACSL4-ABCF2-EIF2S3-CAD	Up	0.2
HIV-1	1510	BRD4-KDM5B-MTMR14-BRD3-FAM90A1	Down	0.4
HIV-1	4415	DNAJA2-HSPA1B-STIP1-ANXA11-SMAP1	Up	0.2
HIV-1	2469	Spliceosome	Up	0.2
HIV-1	2833	Cleavage stimulation factor	Up	0.2
HIV-1	2921	WIPF1-WIPF2-NCK1-NMT2-TNK2	Down	0.6
HIV-1	3081	Ku antigen complex	Up	0.2
HIV-1	3427	CCDC117-ECHDC1-STIP1-HSPA1B-ANXA11	Up	0.2
HIV-1	3606	RFC complex	Up	0.6
HIV-1	170	Exosome	Up	0.0769231
HIV-1	1500	p21(ras)GAP-Fyn-Lyn-Yes complex, thrombin stimulated	Mixed	0.214286
HIV-1	662	p21(ras)GAP-Fyn-Lyn-Yes complex, thrombin stimulated	Up	0.333333
HIV-1	1093	Set1B complex	Up	0.166667
HIV-1	1728	DDX19B-ALOX15-IL36RN-FGB-APOBEC3A-FCGBP	Down	0.166667
HIV-1	3773	Cleavage stimulation factor	Up	0.166667
HIV-1	1490	Anaphase-promoting complex	Mixed	0.0833333
HIV-1	184	SNW1 complex	Up	0.142857
HIV-1	2052	SERCA-PLN complex	Down	0.142857
HIV-1	2821	Spliceosome	Up	0.142857
HIV-1	667	p21(ras)GAP-Fyn-Lyn-Yes complex, thrombin stimulated	Mixed	0.176471
HIV-1	4263	Respiratory chain complex I (holoenzyme), mitochondrial	Down	0.0588235
HIV-1	461	p21(ras)GAP-Fyn-Lyn-Yes complex, thrombin stimulated	Up	0.25
HIV-1	468	Exosome	Up	0.125
HIV-1	1057	Spliceosome	Up	0.125
HIV-1	2560	PNUTS-PP1 complex	Mixed	0.25
HIV-1	3062	PNUTS-PP1 complex	Down	0.125
HIV-1	4642	RANGAP1-UBE2I-SUMO2-RCC1-NUP50-SENP1-SENP2-DLGAP5-NEMP1	Up	0.111111
HIV-1	1142	SMAD7-SMURF2 complex	Up	0.111111
HIV-1	1473	60S ribosomal subunit, cytoplasmic	Up	0.111111
HIV-1	2413	EMC4-EMC7-EMC8-MMGT1-EMC10-EMC1-EMC3-EMC2-EMC6	Down	0.111111
HIV-1	2993	ANKHD1-HSPBAP1-SPAG1-ANKHD1-MAGEA1-MAGEB3-FBXL18-MAGEB4-MAGEB6-ANKRD17	Up	0.111111
HIV-1	3076	TAK1 complex	Mixed	0.222222
HIV-1	4131	P-TEFb.4 complex	Down	0.5
HIV-1	71	CIAO1-FAM96A	Down	0.5
HIV-1	82	Hsp90-p23 complex	Down	0.5
HIV-1	4223	RHINO-TopBP1 complex	Up	0.5
HIV-1	155	EGR-EP300 complex	Up	0.5
HIV-1	4268	MCM10-MCM6	Up	0.5
HIV-1	266	PTRH1-RCN1	Up	0.5
HIV-1	270	SRC-EEPD1	Mixed	1
HIV-1	4414	NHP2-PELO	Up	0.5
HIV-1	4443	FAM134C-PLSCR1	Up	0.5
HIV-1	4449	PHOSPHO1-MDM2	Up	0.5
HIV-1	357	EPN2-EPN3	Down	0.5
HIV-1	413	JOSD1-EIF3F	Down	0.5
HIV-1	4568	FKBP4-TOM1L2	Up	0.5
HIV-1	496	NARS2-NUDT19	Down	0.5
HIV-1	4611	H3F3A-LACC1	Up	0.5
HIV-1	574	DNAJA2-STIP1	Up	0.5
HIV-1	875	ATRX-DAXX complex	Down	0.5
HIV-1	960	CDC45-PFKL	Up	0.5
HIV-1	1138	ISLR-CDC6	Up	0.5
HIV-1	1165	PCNA-PAF complex	Up	0.5
HIV-1	1186	ANXA2-S100A10	Up	0.5
HIV-1	1299	FBN2-LMNB2	Up	0.5
HIV-1	1333	HNRNPDL-ANLN	Up	0.5
HIV-1	1345	FLOT1-FLOT2	Down	0.5
HIV-1	1374	ILF3-XPO5 complex	Up	0.5
HIV-1	1404	NACA2-CALU	Down	0.5
HIV-1	1502	VRK2-PREB	Up	0.5
HIV-1	1563	PKD2-PACS1 complex	Down	0.5
HIV-1	1577	DHX37-NAT10	Up	0.5
HIV-1	1648	UTP20-NOP58	Up	0.5
HIV-1	1664	SPRY2-PLSCR1	Up	0.5
HIV-1	1935	GMPPA-CTSB	Up	0.5
HIV-1	4453	CTSB-HSPB1	Down	0.5
HIV-1	2476	NEK9-EML3	Down	0.5
HIV-1	2507	NUP210L-ABCE1	Up	0.5
HIV-1	2703	MON2-FANCI	Up	0.5
HIV-1	2842	HAT1-HSPA4L	Up	0.5
HIV-1	2974	ZMAT3-DCAF17	Down	0.5
HIV-1	3001	CKAP4-KTN1	Mixed	1
HIV-1	3068	PLAA-NDRG2	Down	0.5
HIV-1	3092	MAU2-NIPBL	Down	0.5
HIV-1	4631	Xanthine oxidase	Up	0.5
HIV-1	3219	TIMP2-FECH	Down	0.5
HIV-1	3235	NF-YA-LaminA complex	Up	0.5
HIV-1	3238	PDIA4-NXPH4	Up	0.5
HIV-1	3288	CHMP5-TSG101	Up	0.5
HIV-1	3479	Angiogenin-PRI complex	Up	0.5
HIV-1	3480	Calreticulin oligomer complex	Up	0.5
HIV-1	3546	CtBP complex	Up	0.5
HIV-1	3710	ABCD3-KTN1	Up	0.5
HIV-1	3836	CCND3-CDK4 complex	Down	0.5
HIV-1	3901	CKAP4-CLCN7	Down	0.5
HIV-1	4018	EGR2-SNAI1	Up	0.5
HIV-1	4022	BTF3-DLST	Down	0.5
HIV-1	3470	MLL4 complex	Down	0.272727
HIV-1	3591	OCT1-OBF1-DNA complex	Mixed	0.363636
HIV-1	2835	PBAF complex (Polybromo- and BAF containing complex)	Down	0.0833333
HIV-1	3926	Eps15-stonin2 complex	Mixed	0.333333
HIV-1	4113	ZGPAT-SPIN1-TOPORS	Down	0.666667
HIV-1	4155	mRNA translation	Up	0.333333
HIV-1	93	APBB2-OSBPL2-UNC45A	Up	0.333333
HIV-1	4317	TMPO-ATRX-CUL4A	Down	0.333333
HIV-1	4376	Apoptosome	Down	0.333333
HIV-1	4413	KLHL36-APEX1-CFAP74	Down	0.333333
HIV-1	408	DHX33-TRMT1L-USP36	Up	0.333333
HIV-1	4515	Calreticulin oligomer complex	Up	0.333333
HIV-1	4534	UPK3BL-ESYT1-ATP2A3	Down	0.333333
HIV-1	590	CKAP4-PTDSS1-KTN1	Mixed	0.666667
HIV-1	893	Cell cycle kinase complex CDK2	Up	0.666667
HIV-1	930	DDX18-ABCF2-GNL1	Down	0.333333
HIV-1	949	NAA50-TTK-DNAJC7	Up	0.333333
HIV-1	1019	ECT2-LRRC47-SERF2	Up	0.333333
HIV-1	1094	ADRA1A-CXCR4 complex	Up	0.333333
HIV-1	1098	NOP2-NOC2L-SDAD1	Up	0.666667
HIV-1	4293	SMURF1-EPN2-EPN3	Down	0.333333
HIV-1	1228	GMPPA-CTSB-HIBADH	Up	0.333333
HIV-1	1346	GNL3L-GNL1-PES1	Down	0.333333
HIV-1	1395	CEP55-RBM14-TNK1	Up	0.333333
HIV-1	1525	Y14-Magoh complex	Up	0.333333
HIV-1	1597	TMTC3-ANXA2-S100A10	Up	0.333333
HIV-1	1698	JMY-ANXA8-ACTA1	Down	0.333333
HIV-1	1799	HDAC4-ERK1 complex	Down	0.333333
HIV-1	1807	ANXA13-ANXA2-S100A10	Up	0.333333
HIV-1	1872	Telomerase holoenzyme	Up	0.333333
HIV-1	2189	Calreticulin oligomer complex	Up	0.333333
HIV-1	2322	Affixin-actinin(alpha) complex	Mixed	0.5
HIV-1	2354	DNAJC11-RMDN3-ACBD5	Up	0.333333
HIV-1	2709	LGALS3BP-SPRYD3-FBXO45	Down	0.333333
HIV-1	2728	WDR3-NSUN5-NOB1	Up	0.333333
HIV-1	3053	Y14-Magoh complex	Up	0.333333
HIV-1	3155	Prolyl 4-hydroxylase (alpha(I)-type)	Up	0.333333
HIV-1	3190	EML4-NEK9-EML3	Down	0.333333
HIV-1	3315	GIT2-GIT1-PAK2	Down	0.333333
HIV-1	3343	CEP170-KIFC3-FRAT2	Down	0.333333
HIV-1	3374	SMU1-DDX43-UHRF2	Up	0.333333
HIV-1	3509	PCNA-PAF complex	Up	0.666667
HIV-1	3642	MPZL3-FLOT1-FLOT2	Down	0.666667
HIV-1	3721	CHTF18-PHOSPHO1-MDM2	Up	0.333333
HIV-1	3771	PALM-SRC-CCNY	Up	0.333333
HIV-1	3806	DNAJA2-DNAJB4-STIP1	Up	0.333333
HIV-1	3963	CKAP4-CLCN7-RABL3	Down	0.333333
HIV-1	38	AAAS-TMEM214-GLE1-SMPD4-UBE2I-SUMO2-TMEM209-NDC1-SENP2-RCC1-SUMO1-NXF1-NEMP1	Up	0.0769231
HIV-1	1878	N-WASp homomer	Down	0.230769
HIV-1	3100	PA28-20S proteasome	Up	0.153846
HIV-1	1373	Anaphase-promoting complex	Mixed	0.142857
HIV-1	2735	CtBP complex	Up	0.133333
HIV-1	4148	FBN1-ZFP41-FBLN5-LDLR	Mixed	0.75
HIV-1	4173	MLL4 complex	Down	0.25
HIV-1	85	CNST-CBARP-CSRNP2-PPP1CC	Down	0.25
HIV-1	4198	Ran GTPase binding	Up	0.25
HIV-1	4211	SMAD7-SMURF2 complex	Up	0.25
HIV-1	4274	CEP170-KIFC3-DAPK3-FRAT2	Down	0.25
HIV-1	4302	PNUTS-PP1 complex	Down	0.25
HIV-1	4307	Y14-Magoh complex	Up	0.25
HIV-1	264	CBLB-WIPF3-NCK2-DOK1	Down	0.5
HIV-1	4368	THBS3-FANCB-THBS1-THBS4	Up	0.25
HIV-1	4403	FBN1-ZFP41-LTBP1-LDLR	Mixed	0.5
HIV-1	4418	BAX homooligomeric complex	Up	0.25
HIV-1	4491	TNF-alpha/NF-kappa B signaling complex 5	Up	0.25
HIV-1	4532	MLL4 complex	Down	0.25
HIV-1	4577	IDH3G-IDH3B-ACO2-IDH3A	Up	0.25
HIV-1	488	E2F4-p130 complex	Up	0.5
HIV-1	4588	MAGEA10-FAM216A-FOXJ2-NCOA2	Down	0.5
HIV-1	507	FBXL8-FBXL15-SPRYD3-SKP1	Down	0.25
HIV-1	533	CEP170-BEGAIN-KIFC3-FRAT2	Down	0.25
HIV-1	539	IGBP1-ATP6V1F-ATP6V1D-ATP6V1H	Down	0.25
HIV-1	541	WDR43-ZNF93-FBL-NAP1L2	Up	0.25
HIV-1	557	ZUFSP-KDM3A-USP11-TCEAL1	Down	0.25
HIV-1	559	WIPF3-NCK2-DOK1-SEMA6A	Down	0.25
HIV-1	658	SHB-WIPF3-NCK2-DOK1	Down	0.25
HIV-1	778	NUMB-SNX29-AP2M1-KIF13A	Down	0.25
HIV-1	782	CNST-TPRN-PPP1R18-PPP1CC	Down	0.25
HIV-1	962	CASK-LIN7C-APBA1 complex	Up	0.25
HIV-1	967	CETN2-H2AFY-XPC-PARP2	Up	0.25
HIV-1	1072	ASAP2-WIPF3-NCK2-DOK1	Down	0.25
HIV-1	1108	DNAJC11-RMDN3-ATAD1-ACBD5	Up	0.25
HIV-1	1188	SYNE2-TMEM67 complex	Down	0.25
HIV-1	1220	H1FX-TRMT1L-USP10-RRBP1	Up	0.25
HIV-1	1229	CEP170-RFWD3-KIFC3-FRAT2	Down	0.25
HIV-1	1232	Y14-Magoh complex	Up	0.25
HIV-1	1456	CIN85-CBL complex	Down	0.5
HIV-1	1479	Set1B complex	Up	0.25
HIV-1	1487	TTC14-SRSF1-PPHLN1-HNRNPCL1	Up	0.25
HIV-1	1624	FKBP4-DPP3-NPEPL1-PPAT	Up	0.25
HIV-1	1629	ZRANB3-SLC10A7-ISLR-CDC6	Up	0.25
HIV-1	1721	RACK1-WIPI1-LARP4B-LARP4	Up	0.5
HIV-1	1722	TRAF6 oligomer complex	Up	0.5
HIV-1	1786	CENPJ-FLAD1-TACC3-PLEKHO2	Up	0.25
HIV-1	1809	NOC2L-DDX18-GNL1-NOL10	Mixed	0.5
HIV-1	1828	CHD6-CHD7-HSP90B1-CHD9	Mixed	0.5
HIV-1	1955	WIPF1-WIPF2-TNK2-NCK1	Down	0.5
HIV-1	2036	CEP170-FRAT2-KIFC3-PCYT1A	Down	0.25
HIV-1	2064	MTMR14-FAM90A1-KDM5B-BRD3	Down	0.5
HIV-1	2090	MLL4 complex	Down	0.5
HIV-1	2205	EED-EZH2 complex	Up	0.25
HIV-1	2217	HBO1 complex	Down	0.25
HIV-1	2222	MKI67-NO66-CENPV-NOP56	Up	0.5
HIV-1	2288	FBN1-ZFP41-LRP1B-LDLR	Mixed	0.5
HIV-1	2372	ATL2-SPG31 complex	Down	0.25
HIV-1	2382	OCT1-OBF1-DNA complex	Down	0.25
HIV-1	2441	WIPF3-NCK2-DOK1-ARAP1	Down	0.25
HIV-1	2498	GRAP2-GAREM1-PTPN23-GAB2	Down	0.25
HIV-1	2545	CASKIN2-WIPF3-NCK2-DOK1	Down	0.25
HIV-1	2557	Telomerase holoenzyme	Up	0.25
HIV-1	2644	CARNMT1-LENG9-TAB2-NR3C2	Down	0.25
HIV-1	4589	CEP170-NIN-KIFC3-FRAT2	Down	0.25
HIV-1	2811	MKNK2-MAPKAPK2-MAPK14-KIF22	Down	0.25
HIV-1	2824	TTC28-WIPF3-NCK2-DOK1	Down	0.5
HIV-1	2965	MAN1-SMAD2 complex	Down	0.5
HIV-1	4592	TONSL-HIST1H2BA-C16orf87-MIER3	Up	0.25
HIV-1	2980	HSPA4L-HAT1-CDV3-TRAIP	Up	0.5
HIV-1	2986	RYK-ABCB10-CEACAM21-CDON	Down	0.25
HIV-1	3064	WIPF3-NCK2-DOK1-ASAP1	Down	0.25
HIV-1	3137	CEP170-KIFC3-RUFY2-FRAT2	Down	0.25
HIV-1	3244	WIPF3-PIK3AP1-NCK2-DOK1	Down	0.25
HIV-1	3269	BCAS2-UBL5-PDIA5-CTNNBL1	Up	0.25
HIV-1	3316	PTIP-HMT complex	Down	0.25
HIV-1	3349	CENPJ-MAP3K6-FLAD1-PLEKHO2	Up	0.25
HIV-1	3372	Stat1-alpha-dimer-CBP DNA-protein complex	Up	0.25
HIV-1	3421	LMF1-PSMB5-AKIRIN2-TTF2	Up	0.25
HIV-1	3449	ING4 complex (ING4, MYST2, C1orf149, PHF15)	Down	0.25
HIV-1	3466	MLL3 complex	Down	0.25
HIV-1	3481	MLL4 complex	Down	0.25
HIV-1	3507	UTP3-EIF6-DDX55-DDX18	Up	0.25
HIV-1	3595	MLL3 complex	Down	0.25
HIV-1	3717	MINK1-WIPF3-NCK2-DOK1	Down	0.5
HIV-1	3729	WIPF3-ABL2-NCK2-DOK1	Down	0.25
HIV-1	3769	FBN1-ZFP41-GGNBP2-LDLR	Mixed	0.5
HIV-1	3814	TRAF5-HOMER2-HOMER1-SPTBN4	Down	0.25
HIV-1	3912	Exocyst Sec6/8 complex	Down	0.25
HIV-1	3929	MKI67-NO66-SAMD1-NOP56	Up	0.25
HIV-1	3970	BCR-ABL (p210 fusion protein)-GRB2 complex	Up	0.25
HIV-1	4056	CEP170-CEP170B-KIFC3-FRAT2	Down	0.25
HIV-1	233	actin bindin	Down	0.0689655
HIV-1	4315	Spliceosome	Down	0.117647
HIV-1	2095	PDZD8-EPHX1-TYW1-DHRS7-GHDC-RETSAT-TEX264-PDE3B-DGKE-CYP51A1-ESYT1-SLC27A3-ATP2A3-UPK3BL-THEM6-PREB-VRK2	Mixed	0.235294
HIV-1	2500	Spliceosome	Down	0.117647
HIV-1	2868	SNARE complex (VAMP2, SNAP25, STX1a, CPLX2)	Mixed	0.05
HIV-1	4372	MPP7-DLG1-LIN7C complex	Mixed	0.4
HIV-1	4404	TTN-TCAP complex	Down	0.2
HIV-1	648	DNAJC11-KIDINS220-RMDN3-ACBD5-FAM8A1	Up	0.2
HIV-1	747	HEXB homodimer	Up	0.4
HIV-1	918	ZUFSP-USP11-KDM3A-TCEAL1-GPSM2	Down	0.2
HIV-1	948	DDX43-UHRF2-SMU1-DENR-AKAP17A	Up	0.2
HIV-1	1029	TRAF6 oligomer complex	Up	0.2
HIV-1	1264	CEACAM21-RYK-CDON-PODXL2-ABCB10	Down	0.2
HIV-1	1548	HBO1 complex	Down	0.2
HIV-1	1932	Y14-Magoh complex	Up	0.2
HIV-1	2122	SLC9A3R1-ACTN4 complex	Mixed	0.333333
HIV-1	2240	SMAD3-E2F4/5-p107-DP1 complex	Up	0.6
HIV-1	2491	FAM114A2-HSPA12A-C20orf24-TMEM51-PDCD4	Down	0.2
HIV-1	2529	CYP51A1-ESYT1-EPHX1-DHRS7-ATP2A3	Down	0.2
HIV-1	2555	SRC-EEPD1-CPNE8-TLDC1-EFR3A	Mixed	0.8
HIV-1	2611	FAM184A-CENPJ-MAP3K6-FLAD1-PLEKHO2	Up	0.2
HIV-1	2739	TIAL1-GSTP1-UBE2F-GGA2-TIA1	Up	0.2
HIV-1	2961	MON2-FAAP20-CIR1-IPO13-FANCI	Up	0.2
HIV-1	3022	UTP23-PRDM15-LTV1-ZKSCAN8-TOE1	Up	0.2
HIV-1	3240	FBXL15-SKP1-SPRYD3-FBXW5-FBXL8	Down	0.2
HIV-1	3338	Decapping complex	Down	0.2
HIV-1	3352	ADRB1-CXCR4 complex	Up	0.2
HIV-1	3622	ZGPAT-SPIN4-SPIN1-TOPORS-YRDC	Mixed	0.8
HIV-1	1743	Mediator complex	Down	0.0555556
HIV-1	2567	C complex spliceosome	Down	0.111111
HIV-1	780	CART complex	Mixed	0.25
HIV-1	60	ORC complex (origin recognition complex)	Up	0.333333
HIV-1	301	HOMER2-HOMER1-SPTBN4-FRYL-TRAF5-LMAN2L	Down	0.166667
HIV-1	374	SHC3-GAB1 complex	Mixed	0.333333
HIV-1	400	YBX2-PRDM15-LTV1-UTP23-TOE1-SRP68	Up	0.166667
HIV-1	585	c-Jun-ATF3 complex	Up	0.5
HIV-1	4221	PGM5-FH-DBI-PMP2-FABP5-PDCD6IP	Up	0.166667
HIV-1	794	Decapping complex	Down	0.166667
HIV-1	1030	c-Jun-ATF3 complex	Up	0.333333
HIV-1	1169	Polycomb repressive complex 1 (PRC1, hPRC-H)	Down	0.333333
HIV-1	1331	Cleavage and polyadenylation factor (CPSF)	Down	0.166667
HIV-1	2004	WDHD1-KIFC1-DLGAP4-NUP50-KLHL7-RNGTT	Up	0.166667
HIV-1	2035	Nav1.2-beta2 complex	Up	0.333333
HIV-1	2534	PCDHGC3-CEACAM21-RYK-PCDHGA11-CDON-ABCB10	Down	0.166667
HIV-1	2788	Cdt1-Geminin complex	Up	0.666667
HIV-1	3282	PRPF4B-U2AF1L4-CDK11A-SERPINE1-U2AF2-SAP30BP	Up	0.166667
HIV-1	3390	IPO8-IPO11-ZFP1-ZNF696-ZNF7-BTAF1	Up	0.166667
HIV-1	3453	MRIP-MBS complex	Up	0.166667
HIV-1	3574	Set1B complex	Down	0.166667
HIV-1	344	MIB complex	Up	0.142857
HIV-1	1492	Y14-Magoh complex	Up	0.142857
HIV-1	1656	DOCK7-ARPC3-EFHD2-FAM98B-ACTR3B-DOCK8-LRCH2	Up	0.142857
HIV-1	343	FBN1-GGNBP2-AGRN-LTBP1-LDLR-ZFP41-FBLN5	Mixed	0.428571
HIV-1	2779	LMO7-CCDC53-CAPZA2-COX6C-RLTPR-PLEKHO1-BST2	Up	0.142857
HIV-1	3387	Cleavage and polyadenylation factor (CPSF)	Down	0.142857
HIV-1	3708	TIM50-COIL complex	Up	0.142857
HIV-1	3768	CORVET complex	Down	0.142857
HIV-1	47	PINX1-WDR75-NAP1L2-YBX2-WDR43-TGS1-FBL-ZNF93	Up	0.125
HIV-1	284	NOC2L-MKI67-CENPV-NO66-DHX33-NOP56-URB1-URB2	Up	0.5
HIV-1	4388	TIM50-COIL complex	Up	0.125
HIV-1	4409	SPG4-SPG12 complex	Up	0.125
HIV-1	372	CLTCL1-DENND1A-STAMBP-GAK-PIK3C2A-PICALM-HIP1R-CLINT1	Up	0.125
HIV-1	855	Polycomb repressive complex 1 (PRC1, hPRC-H)	Down	0.125
HIV-1	1385	ATL2-SPG31 complex	Down	0.125
HIV-1	1813	FBN1-GGNBP2-LTBP1-LRP1B-LDLR-ZFP41-LRP4-FBLN5	Mixed	0.375
HIV-1	1934	Prefoldin complex	Up	0.125
HIV-1	2361	N-WASp homomer	Down	0.5
HIV-1	2474	IGBP1-ATP6V1F-STOM-ATP6V1D-ATP6V1B2-ATP6V1A-ATP6V1E1-ATP6V1H	Mixed	0.25
HIV-1	2628	MIB complex	Up	0.125
HIV-1	2737	Casein kinase II (beta-dimer, alpha'-dimer)	Up	0.125
HIV-1	2995	CASK-LIN7C-APBA1 complex	Up	0.25
HIV-1	3517	SNARE complex (RINT1, ZW10, p31)	Up	0.25
HIV-1	83	PPP1R9A-LMTK2-C20orf27-PEAK1-CSRNP2-CBARP-SNCAIP-LENG8-PPP1CC	Up	0.111111
HIV-1	224	PPIL4-RBM5-NSRP1-RBM17-CCAR1-PCNP-SCAF8-HDGFRP2-RBM10	Up	0.111111
HIV-1	502	CNTLN-NR3C2-ZBTB25-CARNMT1-LENG9-SARM1-MAP3K7-DTL-RNF113A	Up	0.222222
HIV-1	1428	Exocyst complex	Mixed	0.222222
HIV-1	1588	PTIP-HMT complex	Down	0.222222
HIV-1	2639	PNUTS-PP1 complex	Down	0.111111
HIV-1	3695	NIN-BEGAIN-KIFC3-CEP170B-RFWD3-RUFY2-FRAT2-CEP170-PCYT1A	Down	0.111111
HIV-1	4042	SYNJ1-REXO1-AP2M1-KIF13A-SNX29-REPS2-GULP1-PJA2-MAGED4	Down	0.222222
HIV-1	305	SNARE complex (RINT1, ZW10, p31)	Up	0.2
HIV-1	2159	CALCOCO1-SYNJ1-REXO1-AP2M1-KIF13A-SNX29-REPS2-NUMB-CLMN-GULP1	Down	0.1
HIV-1	2426	GON4L-MIER1-HIST1H2BA-CRAMP1-C16orf87-ARID5B-BAHD1-TONSL-MMS22L-MIER3	Up	0.1
HIV-1	2659	Calcineurin	Down	0.1
HIV-1	1199	CTLH complex	Down	0.272727
HIV-1	1250	STAGA complex, SPT3-linked	Down	0.0909091
HIV-1	3026	MPP7-DLG1-LIN7C complex	Mixed	0.272727
HIV-1	3807	CRCP-GPN3-POLR1C-POLR3D-POLR3K-GPN1-POLR3H-POLR3B-POLR3A-POLR3G-POLR3C	Up	0.0909091
HIV-1	3884	RICH1/AMOT polarity complex, Flag-Amot precipitated	Mixed	0.272727
HIV-1	3163	CNST-SHOC2-RIF1-C2orf74-PLCL2-PPP1CA-PPP1R3D-PPP1R2-KIF18A-PPP1CB-PPP1CC-PPP1R37-C20orf27-TANC2-SH2D4A-PPP1R3B-PPP1R9A-ZFYVE9-PPP1R11-CSRNP1-ZFYVE16-PPP1R8-PPP1R7-CCDC85B-PPP1R13L-CSRNP2-PHACTR4-KIF1BP	Mixed	0.107143
HIV-1	254	CART complex	Mixed	0.233333
HIV-1	1945	Homodimeric complex LTBR	Mixed	0.461538
HIV-1	3429	ING2 complex	Up	0.0769231
HIV-1	3589	TTC28-PIK3AP1-SEMA6A-SHB-DOK1-CBL-WIPF3-ABL2-CASKIN2-ASAP2-NCK2-ARAP1-ASAP1	Down	0.230769
HIV-1	4369	MKNK2-MAPKAPK2-MAPK14-HOXA10-RHBDF1-CAMKK2-RPS6KA5-HOXB6-HOXB9-HOXC9-MEF2D-KIF22-DUSP16-MKNK1	Down	0.142857
HIV-1	1061	Mediator complex	Down	0.030303
HIV-1	1972	C complex spliceosome	Down	0.0588235
HIV-1	1857	ALCAM-RRAGB-ATP13A3-ENPP4-SLC9A6-ABCC4-KIAA1549-LGALS8-ANO6-A2M-CSPG4-OSTM1-ATG9A-LAMA4-CD58-CD63-CD47-KIAA0319L-CLCN3-PODXL-PTPRK-PTPRJ	Down	0.0454545
HIV-1	291	AKR1A1-ADK-TIA1-GOT2-ALDH5A1-DSTN-CFL2-UBE2F-TIAL1-FABP5-GLRX-ATP6V1C1-AK2-GSR-MDH2-AKR1D1-ADH5-GSTP1-UPP1-UBE2L3-ATOX1-LDHAL6B-AKR1B15	Up	0.0869565
HIV-1	608	SNARE complex (VAMP4, STX6, STX16, VTI1a, VTI1b)	Mixed	0.125

## Sheet: periodic complexes
# Data Set S3. List of classified periodic complexes.
Complex ID	Complex name	Type of periodic complex	Ratio of periodic genes
4	SACM1L-COPB2-COPG2	M-G1	0.33
7	FAM127B-NPL-LDOC1-FAM127C-PEG10-FAM127A	Mixed	0.33
13	GOLT1B-PTGES-FAM8A1-ENDOD1-RABAC1-PLGRKT	S	0.17
14	AFF4 super elongation complex (SEC)	Mixed	0.25
16	HMBOX1-UBE3D-MEMO1	S-G2	0.33
22	EID3-TLK2	G2-M	0.5
30	CTF8-DCC1 subcomplex	G1-S	0.5
34	TRA2A-CLK1	G2-M	0.5
38	AAAS-TMEM214-GLE1-SMPD4-UBE2I-SUMO2-TMEM209-NDC1-SENP2-RCC1-SUMO1-NXF1-NEMP1	Mixed	0.15
39	TTI1-XPO6-THADA	Mixed	0.67
43	WINAC complex	M-G1	0.11
44	Phosphatidylinositol 3-kinase (PIK3CA, PIK3R1)	S-G2	0.29
50	YDJC-TPI1-TKT-PCMT1-ENO1	M-G1	0.2
51	MRIP-MBS complex	G2-M	0.5
52	(S100A8/S100A9)2 heterotetramer	G1	0.14
53	BRCA1-SMAD3 complex	Mixed	0.5
57	CIT-PLPP6-PPM1F	G2-M	0.33
60	ORC complex (origin recognition complex)	Mixed	0.33
61	Mitotic checkpoint complex (MCC)	Mixed	0.43
63	Large Drosha complex	G2-M	0.25
64	Tacc1-chTOG-AuroraA complex	Mixed	0.43
65	MAD2-CDC20 complex	S	0.33
66	Tacc1-chTOG-AuroraA complex	Mixed	0.4
67	PNUTS-PP1 complex	G2-M	0.25
69	RRM2B-RRM2	G1-S	0.5
70	NUFIP1-ZNHIT3-TRIM2-SCAMP5	M-G1	0.25
75	AP4 adaptor complex	S-G2	0.5
81	SIAE-MANEAL	S	0.5
83	PPP1R9A-LMTK2-C20orf27-PEAK1-CSRNP2-CBARP-SNCAIP-LENG8-PPP1CC	S	0.11
84	CEP55-TRAPPC12	G2-M	0.5
85	CNST-CBARP-CSRNP2-PPP1CC	G2-M	0.25
87	ATG14-NRBF2-SOGA3	G2-M	0.33
88	GNG3-NUFIP1-TRIM2-CADM2-PDE2A-ZNHIT3-SCAMP5	M-G1	0.14
90	OFD1-PCM1-CSPP1-WDR90-CCDC14	Mixed	0.6
93	APBB2-OSBPL2-UNC45A	G2-M	0.33
95	Nup 107-160 subcomplex	Mixed	0.22
99	Chromosomal passenger complex CPC (CDCA8, AURKB, BIRC5)	Mixed	1
101	RAD51AP1-CA8	G1-S	0.5
103	FAM83H-SEC31A-SEC13-CSNK1A1-OCRL-SEC23A-SEC24B-PKP3	Mixed	0.25
104	PCNA-PAF complex	G2-M	0.5
105	TPM1-TPM2-CNTLN-ACTN2-MYH6-TNNI1-DLG5	G2-M	0.14
106	LDOC1L-NFE2L3-MAFF-BACH2-NFE2L1-NFE2L2	S	0.17
107	DRG1-LRRC41-GNL3L-NTMT1	G1	0.25
108	IRF2BP2-IRF2BP1-IRF2BPL complex	S	0.33
109	EXO1-ZNF140-WDR83-RIMS4	G1-S	0.25
110	FAK-beta5 integrin complex, VEGF induced	M-G1	0.33
122	RHPN2-BCL2L11	M-G1	0.5
126	p16-cyclin D2-CDK4 complex	G2-M	0.25
128	F1F0-ATP synthase, mitochondrial	M-G1	0.14
137	RPA complex	S	0.12
142	(S100A8/S100A9)2 heterotetramer	G1	0.14
144	SMAD7-SMURF2 complex	S	0.25
150	TREX complex	Mixed	0.15
152	FAM43A-PPP2R5B	M-G1	0.5
154	CLUH-CAD	G2-M	0.5
160	CABLES2-CABLES1-C2CD5-FIBP-TMEM94	G2-M	0.2
163	Sorcin homodimer complex	Mixed	0.33
164	KIFC1-RGPD8-RANBP2-NUP50-NUP153-RANGAP1-CDCA2	Mixed	0.57
166	APPBP1-UBA3 complex	M-G1	0.25
167	DNA repair	G1-S	0.5
170	Exosome	M-G1	0.08
173	TRAF3IP2-QPRT-RAVER2	G1-S	0.33
181	FBXO38-FAM172A-FGL1-TBC1D10A	Mixed	0.5
182	SPATA5-SPATA5L1	M-G1	0.5
189	FBXO38-FAM172A-FGL1-AARS2	Mixed	0.5
193	nuclear protein transport	S	0.5
196	TFIID complex	G2-M	0.33
204	SNF2h-cohesin-NuRD complex	Mixed	0.43
206	TRAPP complex	G2-M	0.1
207	UACA-MANF	G2-M	0.5
212	MIS18 complex	G2-M	0.67
214	PNUTS-PP1 complex	M-G1	0.5
218	DNA ligase IV-XRCC4 complex	G2-M	0.17
219	Catenin (alpha) - catenin (beta) complex	G1	0.33
221	SLC36A1-LRRC4B-CLCN5-SPPL2A-LGALS8-ADCY6-SLC35A5	Mixed	0.29
225	TRAPP complex	G2-M	0.12
226	RNF26-ZNF143	G2-M	0.5
230	HPRT1-RNPEP-TRNT1-TACO1	M-G1	0.25
232	PABPC1L-PAIP1	G1	0.5
233	actin bindin	Mixed	0.28
238	P3H4-P3H3	M-G1	0.5
243	Intraflagellar transport complex B peripheral subcomplex	G2-M	0.25
249	ZSCAN30-ZNF197-ZSCAN18-ZNF263-ZSCAN22-ZNF24-ZSCAN20-SCAND1-ZSCAN29-ZKSCAN3-ZNF232-ZNF444-ZNF446-ZNF397-ZSCAN23-ZSCAN21-ZNF394-ZKSCAN1-ZKSCAN4-ZNF213-PGBD1-ZNF174-ZSCAN32-ZBED9	G1-S	0.04
254	CART complex	Mixed	0.17
255	GPD1L-RPIA	G2-M	0.5
257	PA28gamma complex	G1	0.14
258	UBQLN1-HRSP12-LETM1	G1	0.33
269	SYNE4-ZFPL1-FZD3-FZD6-KLC3	G1-S	0.2
271	ESCRT-III complex	G2-M	0.25
273	EED-EZH polycomb complex	M-G1	0.33
276	CLASP1-CLASP2	M-G1	0.5
277	RCC1-RANBP3-RGPD5-DLGAP5	Mixed	0.5
278	PADI3-FAM26D-S100A3-DUSP14-VSIG8-PKP1-DSG4-LYG2-LRRC15-HEPHL1	G2-M	0.1
279	DHX33-USP36	S	0.5
281	UBE2T-SCRN1	S-G2	0.5
284	NOC2L-MKI67-CENPV-NO66-DHX33-NOP56-URB1-URB2	Mixed	0.25
285	AP1 adaptor complex	G2-M	0.25
288	PKP4-CLEC11A	M-G1	0.5
289	LATS1-HTRA2-BIRC4 complex	S	0.25
290	SYDE2-APBB2-APLP1-ATP7A	G2-M	0.25
291	AKR1A1-ADK-TIA1-GOT2-ALDH5A1-DSTN-CFL2-UBE2F-TIAL1-FABP5-GLRX-ATP6V1C1-AK2-GSR-MDH2-AKR1D1-ADH5-GSTP1-UPP1-UBE2L3-ATOX1-LDHAL6B-AKR1B15	Mixed	0.09
297	ITGA2-ITGB1 complex	M-G1	0.25
301	HOMER2-HOMER1-SPTBN4-FRYL-TRAF5-LMAN2L	M-G1	0.17
302	FAM114A2-TMEM51	G2-M	0.5
304	SLC19A1-CD164L2	G2-M	0.5
305	SNARE complex (RINT1, ZW10, p31)	G1-S	0.1
307	MPST-UBE2D1-AKR1A1	G2-M	0.33
313	CKMT2-LYPLA2-PGM2L1-WBP2	S	0.25
324	BBS4 centriolar satellite complex	Mixed	0.33
331	MARC2-SLC44A2-OSTF1-RP2	Mixed	0.5
340	CCND2-CDK4 complex	G2-M	0.5
341	STIM1-TRPV4 complex	M-G1	0.25
343	FBN1-GGNBP2-AGRN-LTBP1-LDLR-ZFP41-FBLN5	S	0.14
353	AGPAT4-AGPAT3-GPR89B-GP1BB-FITM2-GJA1-VKORC1L1	Mixed	0.29
358	DNAAF2-DPP6	M-G1	0.5
359	CARD8-LRIF1-MAP7D3	G2-M	0.33
364	PHF3-UACA-LASP1-MANF	G2-M	0.25
367	GNG3-NUFIP1-ZNHIT3-TRIM2	M-G1	0.25
368	GSTP1-ISOC1-TIA1-TIAL1	G1-S	0.25
371	KIF21A-KANK1-DYNLL1-FAM117B	M-G1	0.25
372	CLTCL1-DENND1A-STAMBP-GAK-PIK3C2A-PICALM-HIP1R-CLINT1	G2-M	0.12
379	IGF1R-CXCR4-GNAI2-GNB1 complex	G2-M	0.09
381	WBP2-PGM2L1	S	0.5
389	MCM complex	G1-S	0.33
392	CTAGE5-SRPRA-SRPRB	G2-M	0.33
394	BCOR complex	Mixed	0.29
397	VPS35-VPS29-VPS26A complex	S	0.09
402	HCF-1 complex	M-G1	0.25
406	ENPP2-PSPC1-SH3PXD2B	M-G1	0.33
407	GINS complex	G1-S	0.33
408	DHX33-TRMT1L-USP36	S	0.33
414	E2F-6 complex	G2-M	0.17
415	SOX13-CEP85	S	0.5
422	ITGA8-ITGB1 complex	G2-M	0.14
426	Septin complex	Mixed	0.6
427	RNA polymerase II (RNAPII)	G2-M	0.14
435	RAB23-TNRC6C-GGA1	S	0.33
451	PILRA-PILRB-LRRTM4-B4GALNT4	G2-M	0.25
457	CD2AP-NUDC	M-G1	0.5
461	p21(ras)GAP-Fyn-Lyn-Yes complex, thrombin stimulated	Mixed	0.25
463	GATOR1 complex	G1	0.25
465	SPIN4-SPIN1	S	0.5
468	Exosome	M-G1	0.12
470	TFIIH transcription factor complex	Mixed	0.33
473	LAS1L-PELP1-TEX10-WDR18-NOL9-SENP3 complex	M-G1	0.17
474	PRDM16-C5orf30-MECOM-SPDEF	G2-M	0.25
482	Phosphatidylinositol 3-kinase (PIK3CA, PIK3R1)	S-G2	0.33
484	DHDDS-NUS1 complex	M-G1	0.33
485	SKA2-SKA3-RALYL	G2-M	0.67
488	E2F4-p130 complex	G1-S	0.25
491	Spliceosome	Mixed	0.11
493	LDB3-CD96-HSPA1B	G2-M	0.33
494	IMP3-IMP4-MPP10 complex	M-G1	0.2
502	CNTLN-NR3C2-ZBTB25-CARNMT1-LENG9-SARM1-MAP3K7-DTL-RNF113A	Mixed	0.22
506	MAGEA10-ERI1-FAM216A-FOXJ2	M-G1	0.25
507	FBXL8-FBXL15-SPRYD3-SKP1	G2-M	0.25
510	GNAI3-RGS12-GNG11	G2-M	0.33
512	PMP2-GPX4-ENO2-FABP7-FABP3-FABP5-HINT1-TAGLN-TAGLN2	M-G1	0.11
513	LMF1-PSMB5-AKIRIN2-PRSS3	G2-M	0.25
514	KIF21A-KANK1-DYNLL1-TLK1	Mixed	0.5
519	SH3PXD2A-RTN4-ARL6IP1-ATP1B2	M-G1	0.25
520	HERC2-ZBTB5	S	0.5
522	CCP110-CEP290 complex	S	0.25
528	RAD51C-XRCC3 complex	S	0.5
529	RHINO-TopBP1 complex	G2-M	0.67
532	SPR-SERPINH1	G1	0.5
542	DNA polymerase alpha-primase complex	G1-S	0.33
544	CCND2-CDK6 complex	S-G2	0.33
546	FAM104A-ASPSCR1	G2-M	0.5
548	RNA polymerase II core complex	Mixed	0.22
555	Dynein-2 complex, cytoplasmic	M-G1	0.25
563	TIGD2-JRKL	Mixed	1
565	PPP2R1B-PPP2R5D-PPP2R5C-PPP2R5A-PPP2R5E	G2-M	0.2
569	FAM120A-MAP3K4-WDR91-SYNCRIP-TBC1D10B	G1	0.2
572	SMN complex (GEMIN5,4,3), SMN-independent intermediate	Mixed	0.36
574	DNAJA2-STIP1	M-G1	0.5
575	AURKA-HDAC6 cilia-disassembly complex	G2-M	0.25
576	BHC complex	S	0.5
581	SETMAR-TRIM62-CCDC94	S	0.33
583	KIF12-CREBZF	G1-S	0.5
586	RBPJ-NOTCH1-MAML1 complex	G2-M	0.25
587	ESCRT-II complex	S	0.33
592	DNAJB11-ROCK2	G2-M	0.5
595	WNK1-SPAk complex	M-G1	0.33
597	GRN-RAPGEF6-OTUD5-ZC3HC1	S	0.25
598	CAT-SOD2-ADSL-CBSL-BPNT1-ETFA-FABP5-ABAT-QDPR-TAGLN3	M-G1	0.1
601	RTN4IP1-BLVRA-PCYOX1	G2-M	0.33
606	Kinase maturation complex 2	S	0.25
608	SNARE complex (VAMP4, STX6, STX16, VTI1a, VTI1b)	M-G1	0.04
609	CENP-A NAC-CAD complex	G1-S	0.17
614	vesicular transport	Mixed	0.5
616	RRP12-RIOK2-H1FX	G2-M	0.33
617	Eps15-stonin2 complex	Mixed	0.29
618	Spliceosome	S	0.2
619	Rnase/Mrp complex	S-G2	0.25
620	CIT-PPM1F	G2-M	0.5
621	IER5-PPP2R2C-SIK2-CDCA4	S	0.25
627	CLCN5-CALCOCO2-LGALS8-SLC36A1	G2-M	0.25
631	PKP2-GLDC-CRTC2-TNK2-FAM83A-SEC24C-BTBD3-SEC23B-SEC24D	S	0.11
634	PPP2R1A-PPP2R3B complex	G2-M	0.25
636	PWP2-TBL3-WDR36	M-G1	0.33
641	SRCAP-associated chromatin remodeling complex	Mixed	0.33
643	ACSS2-ACSL4-GALK2-MVD	M-G1	0.25
648	DNAJC11-KIDINS220-RMDN3-ACBD5-FAM8A1	S	0.2
649	TJP1-TJP2-TPM3	S-G2	0.33
651	ORC5-ORC1 complex	M-G1	0.5
658	SHB-WIPF3-NCK2-DOK1	M-G1	0.25
660	Chromobox protein(histone methyltransferase binding)	G1	0.25
662	p21(ras)GAP-Fyn-Lyn-Yes complex, thrombin stimulated	Mixed	0.33
664	SGF29-DTNB-RAB11FIP5-KIF2C	G2-M	0.25
667	p21(ras)GAP-Fyn-Lyn-Yes complex, thrombin stimulated	Mixed	0.12
670	UCKL1-RPIA	G2-M	0.5
672	SRA-SRC-1 ribonucleoprotein complex	M-G1	0.25
673	CCDC84-TXNL4B-TUT1	S	0.33
686	RABGGTB-RABGGTA	M-G1	0.5
690	BHC110 complex	Mixed	0.29
695	ENTPD4-GABRE	G2-M	0.5
701	HMGB1-HMGB2-HSC70-ERP60-GAPDH complex	S-G2	0.25
706	MSH2-MSH6 complex	G1-S	0.5
711	Phosphatidylinositol 3-kinase (PIK3CA, PIK3R1)	S-G2	0.25
712	RGPD3-JUNB	M-G1	0.5
715	CAT-CLYBL-CPA4-QSOX1	G2-M	0.25
722	Arp2/3 complex	G2-M	0.25
726	PSMC6-GNPNAT1-ACBD3	M-G1	0.33
737	NRBP2-TSC22D4-WNK2-TSC22D2	S	0.25
742	PI4KA-CAND2-NF1-HEATR1	G2-M	0.25
743	ITGA6-ITGB1 complex	M-G1	0.25
747	HEXB homodimer	G1	0.2
757	DNM3-DNM1	S	0.5
758	RET-Rai complex	G2-M	0.25
759	hRAD51C-hXRCC3 complex	G1-S	0.5
760	GJA1-SLC47A1-SIDT2-ALG6-FZD2	Mixed	0.6
763	ACSL3-ACSL5	M-G1	0.5
769	CARNMT1-LENG9-CNTLN-NR3C2	G2-M	0.25
774	SCRIB-APC complex	M-G1	0.33
775	Hip1R-cortactin complex	G2-M	0.4
776	Nup 107-160 subcomplex	Mixed	0.22
777	PNUTS-PP1 complex	Mixed	0.67
780	CART complex	Mixed	0.12
781	GAS6-RTBDN	S	0.5
782	CNST-TPRN-PPP1R18-PPP1CC	G2-M	0.25
786	Spliceosome	S	0.43
795	DYNC1I2-DYNLRB2	G2-M	0.5
801	HNRNPLL-CHURC1-ACTR2	Mixed	0.67
812	NRBP2-TSC22D4-WNK3-TSC22D2	S	0.25
818	C complex spliceosome	G1	0.11
822	Spliceosome	M-G1	0.07
831	CD109-SAT2	G2-M	0.5
836	MeCP1 complex	Mixed	0.2
839	HECTD3-ZZEF1	G1-S	0.5
843	SNX complex (SNX1, SNX6)	G2-M	0.5
847	SEL1L3-FUT10-PLTP	G2-M	0.33
852	CTDSP1-CTDSP2-CTDSPL-CDCA3	G2-M	0.25
854	ESCRT-III complex	G2-M	0.33
858	LCMT2-FBXO38-FAM172A-FGL1	Mixed	0.5
860	IRF2BP2-IRF2BP1-IRF2BPL complex	S	0.33
868	ZBTB2-ZNF639	G2-M	0.5
876	SHCBP1-SECISBP2L-PSG3-CELSR3-PSG9-PSG1	M-G1	0.17
882	Catenin (alpha) - catenin (beta) complex	G1	0.25
888	PIKFYVE-EXO1-ZNF140-WDR83	G1-S	0.25
891	GATOR2 complex	G2-M	0.25
892	NCOR-HDAC3 complex	M-G1	0.29
893	Cell cycle kinase complex CDK2	G1-S	0.33
896	USP1-UAF1 complex	G1-S	0.33
897	UBE2S-RUSC1-ELMO3	M-G1	0.33
900	Large Drosha complex	G2-M	0.2
906	KIF5B-KIF5A-KIF5C-KLC1-KLC4-KLC2	S	0.17
907	MASTL-ZBTB16-C16orf70-APPL1	Mixed	0.5
908	AFF4 super elongation complex (SEC)	G1	0.25
910	SLC7A1-SLC33A1	M-G1	0.5
914	FANCI-CIR1	S	0.5
916	(S100A8/S100A9)2 heterotetramer	G1	0.11
918	ZUFSP-USP11-KDM3A-TCEAL1-GPSM2	G2-M	0.2
919	DPH2-DPH1-SULT4A1	G1	0.33
922	EXO1-ZNF140-WDR83-RNF187	G1-S	0.25
925	RNF40-UBE2S	M-G1	0.5
932	C16orf59-TUBE1-TUBD1	Mixed	0.67
933	Jade-1-NPHP4 complex	M-G1	0.17
939	NRBP2-TSC22D4-TSC22D3-TSC22D2	S	0.25
949	NAA50-TTK-DNAJC7	G2-M	0.33
950	OFD1-WDR90-CCDC138	S	0.33
951	BCOR complex	Mixed	0.33
964	PBK-LGALS9B-LGALS9-ALDOB	G2-M	0.25
970	NRBP2-TSC22D4-TSC22D2-NRBP1	S	0.25
976	ARPC4-SIPA1-RAI14-MYO5C-PPP1R9B-ARHGAP21-FLII-CORO1C-SSH2-CFL2-MYO5B-ARHGAP11A-ZBTB20-CFL1-TWF1-WDR1-PLEKHG3-CORO2A	Mixed	0.11
981	CD109-COA7	G2-M	0.5
982	MRIP-RHOA complex	M-G1	0.25
990	Nop56p-associated pre-rRNA complex	M-G1	0.12
993	GABPA-GABPB1	G2-M	0.5
997	ARD1-NATH complex	G2-M	0.5
998	CTF18-CTF8-DCC1 complex	G1-S	0.25
1000	TSC22D1-DDAH2-DDAH1	S	0.33
1002	STAT5A homodimer complex	G2-M	0.2
1005	C complex spliceosome	Mixed	0.25
1006	Grancalcin-sorcin complex	S	0.25
1008	MTMR12-MTMR10-SBF2-MTMR2	G2-M	0.25
1009	RBFOX2-PLEKHB1-DAZAP2-RBPMS	M-G1	0.25
1010	CWC22-RNPS1-ZRANB2	Mixed	0.67
1012	DDA1-AMBRA1	G2-M	0.5
1013	CCR4-NOT complex	G2-M	0.1
1014	PAR6-CDC42 complex	G1-S	0.5
1019	ECT2-LRRC47-SERF2	M-G1	0.33
1020	CDC25B-BTRC	G2-M	0.5
1022	SRA-SRC-1 ribonucleoprotein complex	M-G1	0.33
1023	ACT homodimer complex	G2-M	0.33
1025	PALLD-ATPIF1-GRPEL1	S	0.33
1032	NuA4/Tip60 HAT complex	Mixed	0.19
1033	APPBP1-UBA3 complex	Mixed	0.5
1034	LARP4-LARP4B	G1	0.5
1042	GCLM-TBCC-GCLC-TRPV5	Mixed	0.5
1046	SRA-SRC-1 ribonucleoprotein complex	M-G1	0.2
1056	Kinase maturation complex 1	M-G1	0.5
1057	Spliceosome	G1	0.12
1058	KICSTOR complex	G2-M	0.2
1061	Mediator complex	Mixed	0.09
1062	nuclear localization sequence binding, protein transporter activity	S	0.25
1063	AGO2-FXR1-TNF(alpha)ARE-RNP complex	G2-M	0.25
1064	CDK10-FAM84B	S	0.5
1067	GAS2L1-PLCG1	G1-S	0.5
1070	ZNF770-ZNF574-IMP3-BMS1-ZKSCAN8-RPF1-DDX10	M-G1	0.14
1071	Chromatin assembly complex (CAF-1 complex)	G1-S	1
1077	GOT2-FABP3-GLRX-HRSP12	G1	0.25
1081	CENP-A NAC-CAD complex	G1-S	0.22
1082	MLL1 core complex	G1-S	0.25
1089	EXO1-ZNF140-WDR83-FRMD4A	G1-S	0.25
1090	Spliceosome	Mixed	0.14
1093	Set1B complex	S-G2	0.17
1098	NOP2-NOC2L-SDAD1	G2-M	0.33
1100	HGF-Met complex	Mixed	0.67
1103	ESF1-NOL10	M-G1	0.5
1110	ATR-ATRIP complex	Mixed	0.18
1113	TOMM20L-ATXN3	G2-M	0.5
1114	CLASRP-SNIP1	G1-S	0.5
1125	AURKA-HDAC6 cilia-disassembly complex	G2-M	0.25
1126	NEU1-RCC1-RGPD5-DLGAP5-RANBP3-NTMT1	Mixed	0.33
1131	CTNNB1-DNMT1 complex	G1-S	0.5
1138	ISLR-CDC6	G1-S	0.5
1140	Protein phosphatase 4 complex	G2-M	0.25
1141	COL5A2-FBXW11	G2-M	0.5
1142	SMAD7-SMURF2 complex	Mixed	0.22
1143	TMUB1-FAM8A1-SOAT1-MBOAT7	S	0.25
1144	NCOR-HDAC3 complex	M-G1	0.4
1147	SETDB1-containing HMTase complex	G2-M	0.25
1150	SMN complex	Mixed	0.33
1153	ATL3-SPG33 complex	G2-M	0.25
1155	CSPG4-PTPRJ-CLCN3-ALCAM-SLC9A6	Mixed	0.4
1160	NET1-EXO1-RIMS4-RNF187-SH2B2-ZBTB49-WDR83-FRMD4A-PIKFYVE-ZNF140	G1-S	0.1
1161	WDR20-USP46-UAF1 complex	G1-S	0.4
1163	NEDD4-PI4K2A complex	G2-M	0.14
1165	PCNA-PAF complex	G1-S	0.5
1168	TOM1L2-RPA3	G2-M	0.5
1173	ACSF2-CTH	G2-M	0.5
1175	MTA1-HDAC core complex	S	0.2
1178	NuRD.1 complex	Mixed	0.14
1184	CLCN5-LGALS8-SLC36A1-ABCC4	G2-M	0.25
1185	ZUFSP-POGK-KDM3A-TCEAL1-GPSM2	G2-M	0.2
1189	HOMER1-SPTBN4	M-G1	0.5
1191	SMC6-NSMCE1-SMC5-NSMCE3-NSMCE2-NSMCE4A-ZNF597	G2-M	0.14
1194	VMA21-ATP6AP2-TMEM199	M-G1	0.33
1198	SMN complex (GEMIN5,4,3), SMN-independent intermediate	Mixed	0.33
1199	CTLH complex	S	0.09
1200	Casein kinase II (beta-dimer, alpha'-dimer)	S	0.1
1202	DDHD2-C5orf51-SEC23IP	M-G1	0.67
1203	EED-EZH polycomb complex	M-G1	0.25
1205	GRASP-GRP1 complex	G2-M	0.25
1209	QPRT-RAVER2	G1-S	0.5
1212	LKB1-STRAD-MO25 complex	S	0.33
1220	H1FX-TRMT1L-USP10-RRBP1	Mixed	0.5
1222	TRAPP complex	S	0.25
1224	PRRC2C-SCAF4	Mixed	1
1230	AGPAT4-AGPAT3-VKORC1L1-FITM2	S	0.25
1233	ARD1-NATH complex	G2-M	0.25
1234	CLASRP-SNIP1-GPATCH8-LUC7L2	G1-S	0.25
1241	PA28gamma complex	G1	0.17
1244	DBIRD complex	Mixed	0.25
1245	CCSER2-NDEL1-NDE1	G2-M	0.33
1248	Involved in ubiquitination	G2-M	0.33
1250	STAGA complex, SPT3-linked	S	0.09
1251	GNAI1-GNAT3-RGS14	G2-M	0.33
1259	DNAJB4-SYNM	G1-S	0.5
1260	Bromodomain-containing protein, histone binding	M-G1	0.25
1264	CEACAM21-RYK-CDON-PODXL2-ABCB10	M-G1	0.2
1266	TYMP-EVPL-TRIM29	G1	0.33
1271	NUFIP1-CADM2-ZNHIT3-TRIM2	M-G1	0.25
1277	OGT-TRAK1-TRAK2 complex	G2-M	0.5
1281	MAGEA10-NRIP1-FAM216A-FOXJ2	M-G1	0.25
1282	VMA21-TMEM199-TCIRG1-ATP6AP2-ATP6AP1-MITD1-ATP6V0C-CCDC115	M-G1	0.12
1287	NAT8L-TSPAN5-IMMP1L-TMEM248-FTSJ2-KLHL2-SNX25-ZDHHC21	G2-M	0.12
1289	DTYMK-PCMT1-KLHL42-YDJC	Mixed	0.5
1290	CEN complex	Mixed	1
1295	LDOC1-PEG10-FAM127B-FAM127C	Mixed	0.5
1307	SLC33A1-ARHGEF7-SLC7A1	M-G1	0.33
1310	SMN complex (GEMIN5,4,3), SMN-independent intermediate	Mixed	0.43
1313	RNF41-SAMHD1-MTCL1-SOGA1	G2-M	0.5
1314	TIPRL-HIF1AN	M-G1	0.5
1319	CLCN5-LGALS8-SLC36A1-ADCY6	Mixed	0.5
1320	ZNF414-KDM4B	G1	0.5
1328	Kinase maturation complex 2	S	0.2
1332	RUSC2-WEE1	G2-M	0.5
1333	HNRNPDL-ANLN	G2-M	0.5
1336	SCML4-FBXO11	G2-M	0.5
1337	Nop56p-associated pre-rRNA complex	Mixed	0.14
1338	Cell cycle kinase complex CDC2	Mixed	1
1339	DTYMK-KLHL42-PCMT1-ALDH16A1-YDJC	Mixed	0.4
1342	Farnesyltransferase	G2-M	0.25
1343	PPP3CA-PPP3CA-RCAN1 complex	Mixed	0.22
1348	OXLD1-PDSS2-TRMT2B-MTG2	S	0.5
1352	PPP2R2A-FBXL16-PPP2R2D-FAM122A-UNG	G1-S	0.2
1355	KDM5C-ZNF532	S-G2	0.5
1358	PMP2-FABP5-TAGLN3-HINT1-ENO1	M-G1	0.2
1360	CCR4-NOT complex	Mixed	0.13
1362	E2F-1-DP-1 complex	Mixed	0.5
1363	UBR5-DDX28	S-G2	0.5
1367	C14orf142-OSGEP-TPRKB-TP53RK-MFAP3-LAGE3	G2-M	0.17
1368	ATP6AP1-ATP6AP2-CCDC115-TMEM199	M-G1	0.25
1372	NET1-EXO1-RIMS4-GIGYF1-RNF187-SH2B2-ZBTB49-WDR83-FRMD4A-PIKFYVE-ZNF140	Mixed	0.18
1373	Anaphase-promoting complex	Mixed	0.14
1378	C complex spliceosome	G1-S	0.25
1383	Y14-Magoh complex	G1-S	0.17
1385	ATL2-SPG31 complex	S	0.12
1389	Ubiquitin E3 ligase (TRIM25, DDX58)	G2-M	0.25
1395	CEP55-RBM14-TNK1	G2-M	0.33
1399	MEP50-PRMT5-ICLN complex	M-G1	0.2
1400	SKAP2-PAX3-SKAP1-SUGCT	M-G1	0.25
1402	GADL1-ARL13B-ANKRD50	G2-M	0.33
1403	DGCR8 multiprotein complex	G1-S	0.14
1408	TTLL5-CCDC14-KIAA1328	G2-M	0.33
1413	TUBA1B-ACSL4-ABCF2-EIF2S3-CAD	M-G1	0.2
1414	SKA2-SKA3-RALYL-SKA1	G2-M	0.5
1421	ITGA6-ITGB1 complex	M-G1	0.25
1427	RNA binding	M-G1	0.17
1428	Exocyst complex	S	0.11
1432	LSm1-7 complex	G2-M	0.25
1433	Mitotic checkpoint complex (MCC)	Mixed	0.8
1439	CF IIAm complex (Cleavage factor IIAm complex)	M-G1	0.5
1440	DISC-FEZ1 complex	M-G1	0.08
1441	AUTS2-FBRS-DCAF7-PCGF5	Mixed	0.5
1442	Arp2/3 complex	Mixed	0.33
1443	Isocitrate dehydrogenase, cytoplasmic	S	0.5
1446	IER5-PPP2R2C-ZNF746-CDCA4	S	0.25
1453	DIPA-MCRS1 complex	G1	0.5
1462	CCR4-NOT complex	M-G1	0.2
1463	RHAMM-beta-catenin complex	Mixed	0.83
1465	KIF14-SCGN-AGGF1-NBR1	G2-M	0.25
1467	SUMO4-ADHFE1-GMPR2-GMPR-RPIA	G2-M	0.2
1473	60S ribosomal subunit, cytoplasmic	M-G1	0.11
1474	SNAPc (small nuclear RNA-activating protein) complex	S-G2	0.2
1478	TTC1-CLEC16A-RNF41-MTCL1	G2-M	0.25
1479	Set1B complex	S-G2	0.25
1483	CtBP complex	Mixed	0.67
1488	ELAVL2-PABPC1L-PAIP1	G1	0.33
1489	ADSL-TALDO1-PEPD	G1-S	0.33
1490	Anaphase-promoting complex	Mixed	0.25
1491	ASF1-interacting protein complex	M-G1	0.2
1497	Sororin-cohesin complex	Mixed	0.36
1498	PIR-CHORDC1-DDR2-UBE2D3	Mixed	0.5
1500	p21(ras)GAP-Fyn-Lyn-Yes complex, thrombin stimulated	Mixed	0.21
1502	VRK2-PREB	M-G1	0.5
1505	UTP14A-DHX37-DKC1	M-G1	0.33
1506	KPNA2-KPNB1 complex	G2-M	0.5
1507	PDE4DIP-SYBU-MAPRE1-KIF18B	G2-M	0.25
1510	BRD4-KDM5B-MTMR14-BRD3-FAM90A1	M-G1	0.2
1512	20S proteasome	G2-M	0.08
1513	AGO2-FXR1-TNF(alpha)ARE-RNP complex	G2-M	0.33
1514	RalBP1-CCNB1-AP2A-NUMB-EPN1 complex	M-G1	0.14
1515	TUBB2A-EML2	G2-M	0.5
1521	ACE2-AAMP-AEN-INPP5K	Mixed	0.5
1524	KPNA2-KPNB1 complex	Mixed	0.38
1537	CD97-GPRC5B	G2-M	0.5
1540	CKAP5-KIN-PPP1R10-TOX4	Mixed	0.5
1542	Rnase/Mrp complex	Mixed	0.2
1544	SH2B2-EXO1-ZNF140-WDR83	G1-S	0.25
1548	HBO1 complex	G2-M	0.2
1561	RNA polymerase II (RNAPII)	S	0.1
1573	RNA polymerase II core complex	G2-M	0.08
1579	Chromosomal passenger complex CPC (INCENP, BIRC5, AURKB)	Mixed	1
1584	BUB1-BUB3 complex	Mixed	1
1588	PTIP-HMT complex	Mixed	0.33
1599	PTGES-FAM8A1-RABAC1-GOLT1B	S	0.25
1603	ABHD10-KCMF1	S	0.5
1604	LSm2-8 complex	G2-M	0.17
1612	RPRD2-RPRD1B	S	0.5
1626	PNUTS-PP1 complex	G1	0.25
1629	ZRANB3-SLC10A7-ISLR-CDC6	G1-S	0.25
1633	Isocitrate dehydrogenase, cytoplasmic	S	0.17
1635	ZFAND2B-WTIP-AJUBA-TRIP6	G2-M	0.25
1640	PPP2R5E-PPP2R5A	G2-M	0.5
1644	hTREX84 complex	G1-S	0.17
1647	SYDE2-APBB2-ATP7A-APLP1-APLP2	G2-M	0.2
1649	ENO2-FABP5-GPX4-GSTO2	M-G1	0.25
1650	Tubulin beta-2B/alpha-4A chain	S	0.5
1651	CKMT1A-WBP2-PGM2L1	S	0.33
1654	IER5-PPP2R2B-PPP2R2C-CDCA4	S	0.25
1657	Rnase/Mrp complex	M-G1	0.25
1659	KNSTRN-SPAG5	Mixed	1
1666	E2F-6 complex	G2-M	0.25
1672	ITGA5-ITGB4 complex	M-G1	0.25
1679	HTRA3-HTRA1-CES3-TMEM25	G2-M	0.25
1683	DRIP78-PHLP complex	S	0.5
1689	CALCB-RCHY1-PLEKHA5-GINM1-INHBA-ITGB8	S	0.17
1690	ERF-ETV3	G2-M	0.5
1694	XPO6-TNPO3-TNPO2-TTI1-INTS3-VAC14-VSIG2-ZW10-XPO7-ATR-COG4-THADA	Mixed	0.17
1695	ZNF22-ZNF808-NMNAT1	G2-M	0.33
1699	CBR3-CSTB-CBR1-DENND3	S	0.25
1701	ST13-PACSIN3	G1	0.5
1703	HOMER2-HOMER1-LMAN2L-SPTBN4	M-G1	0.25
1704	Emerin complex 1	Mixed	0.24
1705	FBXO38-FAM172A-FGL1-LSG1	Mixed	0.5
1706	AMPD2-TRMT1	G1	0.5
1707	TFTC complex (TATA-binding protein-free TAF-II-containing complex)	G2-M	0.17
1709	PBK-LGALS9B-LGALS9-LUM	G2-M	0.25
1713	CCT complex (chaperonin containing TCP1 complex)	M-G1	0.06
1714	ZNF423-BCL11A-MTA1-ZNF521	S	0.25
1716	RNF40-SEPT14-ANLN-SEPT3-SEPT11-SEPT6	G2-M	0.17
1720	RHAMM-beta-catenin complex	Mixed	1
1721	RACK1-WIPI1-LARP4B-LARP4	G1	0.25
1723	KIF3B-KIFAP3-CASP1-KIF3A	Mixed	0.5
1734	BIN3-ARHGEF37-DNMBP-PICK1	G2-M	0.25
1736	LRRC4B-CLCN5-LGALS8-SLC36A1	G2-M	0.25
1741	OGT-TRAK1-TRAK2 complex	G2-M	0.33
1743	Mediator complex	M-G1	0.11
1747	C complex spliceosome	Mixed	0.22
1757	BUB1-BUB3 complex	G2-M	0.5
1761	PRPSAP1-IVNS1ABP	M-G1	0.5
1763	CASK-LIN7C-APBA1 complex	G2-M	0.1
1766	HSPBP1-EDRF1	M-G1	0.5
1772	C complex spliceosome	G1	0.25
1773	CD9-IGSF8-ANTXR2	S	0.33
1780	GPAT3-GPAT4-CHP1-FADS2	G1-S	0.25
1782	DNAJB6-DNAJB8-DNAJB2	M-G1	0.33
1784	R/M complex (RAD50-MRE11 complex)	G2-M	0.5
1786	CENPJ-FLAD1-TACC3-PLEKHO2	G2-M	0.25
1788	EIF4E-TPPP3	G2-M	0.5
1789	CCDC77-TBC1D31-CSPP1	Mixed	0.67
1791	PSF-p54(nrb) complex	M-G1	0.25
1793	USP6NL-UBE2S-RNF40-RUSC1-ELMO3	Mixed	0.4
1794	TACO1-TRNT1	M-G1	0.5
1796	AURKA-HDAC6 cilia-disassembly complex	G2-M	0.14
1801	Large Drosha complex	M-G1	0.14
1804	STAGA complex, SPT3-linked	S	0.11
1811	MID1-EPM2A-STBD1-GYG2-PPP1R3C-GABARAPL1	Mixed	0.33
1813	FBN1-GGNBP2-LTBP1-LRP1B-LDLR-ZFP41-LRP4-FBLN5	S	0.12
1819	FAK-beta5 integrin complex, VEGF induced	Mixed	0.5
1822	PRPSAP1-IVNS1ABP-PSPH	Mixed	0.67
1825	SMN complex	Mixed	0.33
1827	FAM3C-ABHD14A	G2-M	0.5
1828	CHD6-CHD7-HSP90B1-CHD9	G2-M	0.25
1829	SNF2h-cohesin-NuRD complex	Mixed	0.5
1832	CEP295-TBC1D31-FOPNL-KIAA1328-FGFR1OP	Mixed	0.4
1836	ASUN-DDX26B-INTS8-C7orf26	S	0.25
1839	TMOD1-FLII-LRRFIP1	M-G1	0.33
1847	SOGA1-SAMHD1	G2-M	0.5
1856	NET1-EXO1-ZNF140-WDR83	G1-S	0.25
1857	ALCAM-RRAGB-ATP13A3-ENPP4-SLC9A6-ABCC4-KIAA1549-LGALS8-ANO6-A2M-CSPG4-OSTM1-ATG9A-LAMA4-CD58-CD63-CD47-KIAA0319L-CLCN3-PODXL-PTPRK-PTPRJ	Mixed	0.14
1862	BUB1-BUB3 complex	Mixed	1
1868	HSPB6-HSPB1	G1	0.5
1869	C11orf73-FAM172A	G2-M	0.5
1870	MAGEA10-CRTC3-FAM216A-FOXJ2	M-G1	0.25
1875	BUD13-IMP3-GZF1-RPF1-RPS26-DDX10	M-G1	0.17
1878	N-WASp homomer	M-G1	0.08
1879	FASTKD1-PI4KA-CAND2-HEATR1-NF1-MON2	Mixed	0.33
1884	Arp2/3 complex	G1-S	0.25
1885	CTFC-TAF1 complex	G1-S	0.2
1888	INO80 chromatin remodeling complex	M-G1	0.17
1891	TYMS-WDR45B	G1-S	0.5
1894	PPP1R16A-PGBD5-RABGGTB	M-G1	0.33
1895	LAP3-PTRHD1-ZCCHC17	M-G1	0.33
1897	WNT3A-WNT3-PPP2R5A	G2-M	0.33
1901	B4GALNT4-ANTXR1	G1	0.5
1912	RBPJ-NOTCH1-MAML1 complex	G2-M	0.17
1914	DFFA-DFFB-TSPYL4	G1	0.33
1917	DNA ligase III-XRCC1 complex	G2-M	0.5
1924	TMOD3-LRRFIP2-UBXN2A	G2-M	0.67
1925	FBXL16-PPP2R2D-UNG	G1-S	0.33
1931	Set1B complex	Mixed	0.2
1938	SAFB2-HNRNPA3-ZNF326-KHDRBS1-SAFB-HNRNPA0-HNRNPA1-RBM3-SLTM-ADAR-ILF3	G1	0.09
1945	Homodimeric complex LTBR	G2-M	0.08
1946	ACSL4-MVD	M-G1	0.5
1947	TBP-TAF complex	G2-M	0.2
1948	MRIP-MBS complex	G2-M	0.5
1953	TFIID complex	G2-M	0.25
1957	SLC36A1-LRRC4B-CLCN5-SPPL2A-LGALS8-ADCY6-CALCOCO2-SLC35A5	Mixed	0.25
1958	FHL3 homodimer complex	Mixed	0.33
1978	MAD1L1 homodimer complex	M-G1	0.5
1982	TFIID complex	G2-M	0.25
1983	EIF4E-EIF4G3-EIF4ENIF1-STIM2-ANGEL1	Mixed	0.4
1985	SMCHD1-LRIF1	G2-M	1
1988	TPCN1-CMTM4-TMEM186-GPRC5C-TMEM171	G2-M	0.2
1990	structural constituent of cytoskeleton,	S	0.2
1994	EPHB4-EFNB2-EFNB1-SDC3	Mixed	0.5
2001	PTPRA homodimer complex	G2-M	0.2
2004	WDHD1-KIFC1-DLGAP4-NUP50-KLHL7-RNGTT	G2-M	0.17
2018	ZNF507-SOCS6-ARIH2	G2-M	0.33
2028	ESCRT-III complex	M-G1	0.17
2030	ARID5B-HIST1H2BA-C16orf87-MIER3	S	0.25
2031	RTF1-DENND2D-JMJD6	M-G1	0.33
2032	MAGEA10-QSER1-FAM216A-FOXJ2	M-G1	0.25
2035	Nav1.2-beta2 complex	S	0.33
2044	PDXP-DENND3-CSTB-CBR3-CBR1	S	0.2
2046	ZSCAN1-MZF1	G1-S	0.5
2047	ERCC1-ERCC4-MSH2 complex	S-G2	0.33
2051	Akt-PHLPP1-PHLPP2-FANCI-FANCD2-USP1-UAF1 complex	G1-S	0.2
2053	Septin complex	Mixed	0.31
2054	EPM2A-PPP1R3C-STBD1-GYG2	S	0.25
2055	ZNF579-RBM23-C1QBP-LBR	G2-M	0.25
2056	Gamma-BAR-AP1 complex	G2-M	0.17
2057	COL1A2-CAMKMT	M-G1	0.5
2065	ITGA6-INSR-PTGFRN-IGF1R	M-G1	0.25
2070	MAD2-CDC20 complex	S	0.5
2071	CCHCR1-SYNM	G1-S	0.5
2082	RHINO-TopBP1 complex	G2-M	0.4
2083	CA10-PIAS4-ASS1-MTERF4-PPRC1-KCTD15	G1	0.17
2084	SPIN4-SPIN1-SPIN2B	S	0.33
2090	MLL4 complex	Mixed	0.5
2091	CELSR1-FREM2-CELSR2	G2-M	0.33
2092	HSPA1B-HSPH1-TUSC2	Mixed	0.67
2093	CLASP2-PDE4DIP-MAPRE1-KIF18B	Mixed	0.5
2095	PDZD8-EPHX1-TYW1-DHRS7-GHDC-RETSAT-TEX264-PDE3B-DGKE-CYP51A1-ESYT1-SLC27A3-ATP2A3-UPK3BL-THEM6-PREB-VRK2	Mixed	0.12
2096	FBXO38-PPIL2-FAM172A-FGL1	Mixed	0.5
2097	ARX-TACC3	G2-M	0.5
2103	INO80 chromatin remodeling complex	M-G1	0.17
2106	BTBD2-BTBD1	G1	0.5
2108	BAG3-HSC70-HSPB8-CHIP complex	Mixed	1
2110	ATM homodimer complex	M-G1	0.25
2112	TUBA1B-ACSL4-ABCF2-EIF2S3	M-G1	0.25
2114	PFKFB2-TRIM21	S	0.5
2115	VPS26B-ANKRD27-VPS26A-TBC1D5-FAM21C-FKBP15	S	0.17
2117	TMOD3-LRRFIP2	G2-M	1
2120	RBPJ-NOTCH1-MAML1 complex	G2-M	0.5
2122	SLC9A3R1-ACTN4 complex	G1	0.17
2123	TTC27-ST8SIA1-NMD3	M-G1	0.33
2125	RFC complex	Mixed	0.57
2126	RMND5A-WARS2-HBP1-ZCCHC2-WBP5-PAPD7-ZCCHC14	Mixed	0.57
2128	WBP5-RMND5A-HBP1-WARS2	Mixed	0.75
2130	Beta-dystroglycan-caveolin-3 complex	G2-M	0.25
2142	CDK16-ICK	G2-M	0.5
2146	Ribosome, cytoplasmic	Mixed	0.05
2147	SIN3-ING1b complex I	G2-M	0.25
2151	TRIOBP-UACA	G2-M	0.5
2156	ST7-TMEM57	M-G1	0.5
2157	KCNQ1 macromolecular complex	Mixed	0.43
2160	RPA complex	G1-S	0.33
2161	TTC4-GCC2	Mixed	1
2173	CEN complex	Mixed	1
2174	SGF29-DTNB-C1orf122-RAB11FIP5	G1	0.25
2176	Cell-cell junction complex (ARHGAP10-CTNNA1)	Mixed	0.67
2177	PKP4-ZNF106-FAM83B-CLEC11A	M-G1	0.25
2188	Septin complex	Mixed	0.27
2190	FBXO38-FAM172A-FGL1-PRR12	Mixed	0.5
2193	HN1-ERP29	G2-M	0.5
2194	TPCN1-TMEM171	G2-M	0.5
2197	GINS complex	G1-S	0.75
2200	Gamma-BAR-AP1 complex	G2-M	0.14
2203	PRMT1 complex	M-G1	0.33
2205	EED-EZH2 complex	G1-S	0.25
2209	FHL3 homodimer complex	Mixed	0.5
2210	PTPRA homodimer complex	G2-M	0.17
2217	HBO1 complex	G2-M	0.25
2221	LMO7-CCDC53-CAPZA2-LRRC16A-KIAA1671-RLTPR-PLEKHO1	M-G1	0.14
2222	MKI67-NO66-CENPV-NOP56	Mixed	0.5
2225	AP4 adaptor complex	S-G2	0.25
2226	Spliceosome	Mixed	0.22
2227	Heat shock protein	Mixed	1
2229	CERK-TBC1D22A	S	0.5
2232	TNF-alpha/NF-kappa B signaling complex 5	G2-M	0.12
2240	SMAD3-E2F4/5-p107-DP1 complex	Mixed	0.4
2245	MCM complex	Mixed	0.43
2255	MSL complex	G1-S	0.25
2257	PRKAR2B-AKAP7-AKAP2	S	0.33
2262	SYDE2-APBB2-OSBPL2-APLP1	G2-M	0.25
2267	ZNFX1-MAT2B	M-G1	0.5
2268	BAG6-HSPA2 complex	G2-M	0.5
2270	BCOR complex	G1-S	0.33
2276	RPS12-COX5B	M-G1	0.5
2285	BCAT1-HARS-HELLS	G1-S	0.33
2288	FBN1-ZFP41-LRP1B-LDLR	S	0.25
2293	Sulphiredoxin-peroxiredoxin complex	G2-M	0.25
2302	PWP2-WDR3-NSUN5-TBL3-WDR36	M-G1	0.2
2304	MSL complex	G1-S	0.33
2306	AURKA-HDAC6 cilia-disassembly complex	G2-M	0.33
2308	CRIP2-RAC1-SERPINH1	G1	0.33
2322	Affixin-actinin(alpha) complex	G1	0.25
2325	PCK2-TTC5	S	0.5
2332	C complex spliceosome	Mixed	0.12
2335	UFL1-UBA5-UFM1	G2-M	0.33
2343	SOWAHC-UBA6-DIAPH1	G2-M	0.33
2357	Jade-1-NPHP4 complex	M-G1	0.25
2362	F1F0-ATP synthase, mitochondrial	M-G1	0.07
2368	SCLT1-TRIOBP-UACA-ODF2L-C10orf32-TRIM37-CCDC57-C17orf59-CCDC122	Mixed	0.22
2369	TRPM4-CLCN5-LGALS8-SLC36A1	G2-M	0.25
2373	18S U11/U12 snRNP	G1-S	0.14
2374	ETV5-DET1-STK40	G1	0.33
2375	Condensin I complex	Mixed	1
2376	TFIIE complex	G2-M	0.25
2379	MBNL2-MBNL3-MBNL1	G2-M	0.33
2382	OCT1-OBF1-DNA complex	M-G1	0.25
2389	PBK-LGALS9B-LGALS9-SLC9A3R2	G2-M	0.25
2391	HMBOX1-MEMO1	S-G2	0.5
2394	C complex spliceosome	G1	0.09
2397	UTP3-UTP18-ESF1-MPHOSPH10	M-G1	0.5
2400	Intraflagellar transport complex B	G2-M	0.09
2401	TALL1 homo-oligomer complex	G2-M	0.25
2407	FABP7-FABP5-TAGLN3-TALDO1	M-G1	0.25
2412	p27-cyclinE-CDK2 complex	Mixed	0.43
2416	PPP2R1B-PPP2R5D-PPP2R5A-PPP2R5E	G2-M	0.25
2418	Sorcin homodimer complex	M-G1	0.25
2419	TDRD3-TOP3B	M-G1	0.5
2421	TSC22D3-WNK2-TSC22D2-NRBP1-NRBP2-WNK3-TSC22D1-TSC22D4-TTL	S	0.22
2426	GON4L-MIER1-HIST1H2BA-CRAMP1-C16orf87-ARID5B-BAHD1-TONSL-MMS22L-MIER3	Mixed	0.2
2427	ING4 complex (ING4, MYST2, C1orf149, PHF17)	G2-M	0.5
2429	SLC39A6-SLC39A10	G2-M	0.5
2432	RBFOX2-PLEKHB1-RBPMS-RBMS2	M-G1	0.25
2438	MSL3-MSL1	M-G1	0.5
2445	CEP41-SMCHD1	G2-M	1
2446	SBF2-MTMR2	G2-M	0.5
2447	INTS8-C7orf26	S	0.5
2449	DOHH-EIF5A	S	0.5
2452	p27-cyclinE-Cdk2 - Ubiquitin E3 ligase (SKP1A, SKP2, CUL1, CKS1B, RBX1) complex	Mixed	0.86
2460	DYNC1I2-DYNC1LI1-DYNC1LI2-DYNC1H1-DYNLT1	G2-M	0.2
2465	PLXNA4-RANBPM complex	M-G1	0.2
2473	EVA1C-PIGA-ETNK1-BMPR1B	Mixed	0.5
2491	FAM114A2-HSPA12A-C20orf24-TMEM51-PDCD4	G2-M	0.2
2493	MIB2-CHMP1A-IST1-CASP3	G1	0.25
2502	MIB complex	S-G2	0.25
2503	DBIRD complex	G1	0.2
2509	EGFR-ARSK	G2-M	0.5
2511	PA28-20S proteasome	S	0.03
2514	CWF19L1-DNAJC2	G2-M	0.5
2519	Kinase maturation complex 2	S	0.25
2520	Dysferlin-affixin complex	G2-M	0.67
2524	PPP1R16A-PXN-PGBD5-RABGGTB	M-G1	0.25
2527	ADAM10-AMIGO1-EGFR-ADAM17	G2-M	0.25
2533	PACSIN3-COBLL1	G1	0.5
2534	PCDHGC3-CEACAM21-RYK-PCDHGA11-CDON-ABCB10	M-G1	0.17
2538	SAGA complex, GCN5-linked	M-G1	0.25
2539	MASTL-C16orf70	Mixed	1
2540	LDOC1-PEG10-FAM127A-FAM127C	G1-S	0.25
2546	Heat shock protein	Mixed	1
2552	VSTM2A-ACAD8	G2-M	0.5
2555	SRC-EEPD1-CPNE8-TLDC1-EFR3A	G2-M	0.2
2560	PNUTS-PP1 complex	G2-M	0.25
2565	CDKN3-CREBBP-RBL1-CDK2	Mixed	0.5
2566	Farnesyltransferase	G2-M	0.25
2569	CTGF/Hcs24-actin(beta/gamma) complex	G2-M	0.17
2572	TTC31-GTPBP2-DAPK1-DEPDC1B-UBE3B-IFI30	G2-M	0.17
2576	CLCN5-LGALS8-SLC36A1-ANO6	G2-M	0.25
2578	NCOR-HDAC3 complex	M-G1	0.5
2580	ESCRT-II complex	S	0.5
2583	Dynein-2 complex, cytoplasmic	Mixed	0.57
2585	NETO2-DNAJC16-RNF130-FAM69B	S-G2	0.25
2589	NRBP2-TSC22D1-TSC22D4-TSC22D2	S	0.5
2590	SHPRH-SAP30L-ZNF512B-RBBP7-CCDC71-NPAT	G1-S	0.17
2596	ODF2L-SCLT1-CCDC57-C17orf59	M-G1	0.25
2604	GCLM-ACSF3-GMPR2-ADHFE1-GMPR	S	0.2
2608	CCDC112-TEX9-NOL4-NOL4L	Mixed	0.5
2612	KLHL12-EWSR1	S	0.5
2613	INO80 chromatin remodeling complex	M-G1	0.17
2614	PPIAL4D-ISOC1-TIA1-TIAL1	G1-S	0.25
2615	PCM1-CSPP1-GAN	G2-M	0.33
2616	DNM3-DNM2-DNM1	S	0.33
2618	MRN complex (MRE11-RAD50-NBN complex)	G2-M	0.25
2620	MSH2-MSH6 complex	G1-S	0.67
2623	CKMT2-WBP2-PGM2L1	S	0.33
2624	SLU7-LSM5	G2-M	0.5
2626	DIP2B-EFNB2-SDC3-EFNB1	Mixed	0.75
2628	MIB complex	S-G2	0.12
2631	XRN2-CDKN2AIP-PXDN	S	0.33
2633	Ferritin complex	G2-M	0.5
2639	PNUTS-PP1 complex	G1	0.11
2645	RSPRY1-TMPRSS11A	S	0.5
2647	Tubulin alpha/beta chain	G2-M	1
2648	MAD1L1-MAD2L1 complex	S	0.25
2651	RAB9B-PHACTR4	S-G2	0.5
2652	HAUS augmin-like complex	S	0.12
2660	Transmembrane emp24 domain-containing protein(Golgi transport vesicle coating)	G2-M	0.12
2662	RBMXL1-TAF15-APOBEC3B-RBM6	M-G1	0.25
2663	SEC23B-SEC13-SEC24B-SEC31A-SEC24D	M-G1	0.2
2664	GINS complex	G1-S	0.5
2671	CLIP2-PDE4DIP-SYBU-MAPRE1-KIF18B	G2-M	0.4
2673	BAF complex	Mixed	0.07
2675	DNA ligase IV-XRCC4 complex	G2-M	0.25
2679	C complex spliceosome	Mixed	0.13
2681	KIAA1549-KIAA0319L-PODXL-SUSD5	G2-M	0.25
2683	B3GAT3-KIAA1468-NLGN1-NLGN2-WDR13	M-G1	0.2
2685	EIF4E-ANGEL1-EIF4ENIF1-EIF4EBP1	G2-M	0.25
2686	GSR-PPIL3-FUBP1-FUBP3	S	0.25
2687	MYH13-TMED7	S	0.5
2694	HOMER1-FRYL	M-G1	0.5
2701	PLP2-H3F3A-SGOL2	M-G1	0.33
2702	HPCAL1-CYP1A1	G1	0.5
2703	MON2-FANCI	S	0.5
2709	LGALS3BP-SPRYD3-FBXO45	G2-M	0.33
2710	DONSON-NASP	Mixed	1
2715	RASIP1-DOCK7-KIAA1211-PPP1R18-FBXO46	G1-S	0.2
2718	CYB5R3-TROAP-CPVL	Mixed	0.67
2720	DNA ligase III-XRCC1-PNK-DNA-pol III multiprotein complex	Mixed	0.5
2723	TJP1-TJP2	S-G2	0.5
2732	PPP3CC-NFATC4-RCAN1-NFATC1	G2-M	0.25
2734	phosphatase complex	G1-S	0.25
2735	CtBP complex	G2-M	0.07
2736	CtBP core complex	Mixed	0.75
2737	Casein kinase II (beta-dimer, alpha'-dimer)	S	0.12
2739	TIAL1-GSTP1-UBE2F-GGA2-TIA1	G1-S	0.2
2740	Chromobox protein(histone methyltransferase binding)	G1	0.25
2741	TFIIA complex	M-G1	0.5
2744	alphaB-crystallin-Nav1.5 complex	G1	0.5
2745	TRIM9-KRT40-TBC1D2-ANKRD36	S-G2	0.25
2751	RAD6A-KCMF1-UBR4 complex	S	0.25
2758	Exon junction complex (EIF4A3, MLN51, UPF3B, MAGOH, Y14, PYM)	M-G1	0.25
2759	KDM8-CCDC130	G1-S	0.5
2765	TGM1-GSDMA-S100A14-KPRP-ALOX12B-S100A16-CPA4-KLK7	G2-M	0.12
2767	DRG1-ZC3H15-LRRC41	G1	0.33
2771	ITGA6-ITGB1 complex	M-G1	0.25
2776	Homodimeric complex LTBR	G2-M	0.25
2779	LMO7-CCDC53-CAPZA2-COX6C-RLTPR-PLEKHO1-BST2	M-G1	0.14
2781	CHM-RAB5C-RAB5B-RAB7A-TPX2	M-G1	0.2
2784	Nop56p-associated pre-rRNA complex	M-G1	0.17
2788	Cdt1-Geminin complex	Mixed	0.83
2796	LSD1 complex	G1-S	0.2
2797	STRIPAK complex	G2-M	0.24
2800	UBE3B-TTC31-DEPDC1B-IFI30	G2-M	0.25
2802	Spliceosome	Mixed	0.27
2804	Microprocessor complex	S-G2	0.5
2811	MKNK2-MAPKAPK2-MAPK14-KIF22	S-G2	0.25
2813	p16-cyclin D2-CDK4 complex	G2-M	0.2
2814	RMND5A-PAPD7-HBP1-WARS2	Mixed	0.5
2820	YDJC-RFK-KLHL42-PCMT1	M-G1	0.25
2822	CAPRIN1-HDGF-ZC3H4	G2-M	0.33
2827	TNF-alpha/NF-kappa B signaling complex 5	G2-M	0.08
2829	DPH2-DPH1	G1	0.5
2832	DYNLL1-ZMYM4	M-G1	0.5
2835	PBAF complex (Polybromo- and BAF containing complex)	Mixed	0.17
2836	DRG1-NTMT1-LRRC41	G1	0.33
2838	PPIL3-CCDC58-GIGYF2-NQO1-FUBP3	S	0.2
2844	KIF14-TNPO1-TNPO2-SAAL1-TNPO3	G2-M	0.2
2845	ACVR1B-PTPRS-PTPRF	G2-M	0.33
2847	RAB32-SHROOM3-RAB38	G2-M	0.33
2852	EIF4E-ANGEL1-EIF4ENIF1-STIM2-EIF4EBP1	G2-M	0.2
2855	PCMT1-DTYMK-KLHL42-PYCRL-KLHL18-YDJC	Mixed	0.33
2857	AP4 adaptor complex	S-G2	0.17
2859	GYS2-AGL-PPP1R3B-PPP1R3D	S	0.25
2860	p21(ras)GAP-Fyn-Lyn-Yes complex, thrombin stimulated	M-G1	0.33
2863	PELP1-TEX10-WDR18 complex	Mixed	0.18
2864	SGOL1-KIF2C	G2-M	1
2868	SNARE complex (VAMP2, SNAP25, STX1a, CPLX2)	S	0.02
2869	GJA1-SIDT2-FZD2-ALG6-GP1BB	Mixed	0.6
2870	SEPHS1-ACADS	G1	0.5
2871	PPP1R9A-LMTK2-C20orf27-CBARP-SNCAIP-ERBB2IP-PPP1CC	S	0.14
2872	DOLK-KCNA6	G1	0.5
2873	MOCOS-ACOT9-CBR4-HSD17B8	Mixed	0.5
2876	OSGEP-LAGE3-TP53RK-C14orf142-TPRKB	G2-M	0.2
2878	CAND1-MACF1-ASF1B	G1-S	0.33
2883	CCNB2-CDC2 complex	Mixed	0.67
2884	HRD1 complex	S	0.33
2887	CYP51A1-THEM6-EPHX1-DHRS7	G1	0.25
2889	XPA-ERCC1-ERCC4 complex	S-G2	0.2
2891	TBCD-ARL2 complex	G2-M	0.5
2896	TNF-alpha/NF-kappa B signaling complex 5	G2-M	0.14
2900	SOX5-CEP85	S	0.5
2901	CARNMT1-LENG9-NR3C2-DTL	G1-S	0.25
2902	PDCL3-HGH1-PDCD5-SEC31B-TXNDC9	M-G1	0.2
2903	BHC110 complex	Mixed	0.4
2913	ST8SIA1-NMD3	M-G1	0.5
2918	Kinase maturation complex 1	M-G1	0.14
2924	ZC3H3-PABPC3	S-G2	0.5
2927	SMN complex (GEMIN5,4,3), SMN-independent intermediate	G2-M	0.25
2929	PSG9-SHCBP1-CELSR3-SECISBP2L	M-G1	0.25
2930	STXBP1-ILKAP	M-G1	0.5
2935	ABAT-HSPE1-PGM1-TTC5	S	0.25
2959	DNA ligase III-XRCC1-PNK-DNA-pol III multiprotein complex	G2-M	0.33
2960	Anaphase-promoting complex	Mixed	0.5
2961	MON2-FAAP20-CIR1-IPO13-FANCI	S	0.2
2964	NLE1-TBCC	G1	0.5
2965	MAN1-SMAD2 complex	S	0.25
2968	NRP1-VEGFD complex, heparin dependent	G2-M	0.5
2969	LAP3-PTRHD1	M-G1	0.5
2982	ZUFSP-KDM3A-TCEAL1-GPSM2	G2-M	0.25
2983	eRF1-eRF3-GTP-Mg(2+) complex	S-G2	0.5
2985	Ribosome, cytoplasmic	Mixed	0.04
2986	RYK-ABCB10-CEACAM21-CDON	M-G1	0.25
2995	CASK-LIN7C-APBA1 complex	G2-M	0.12
2998	TSC22D2-NRBP2-WNK3-TSC22D1-TSC22D4-TTL	S	0.33
3002	AFF4 super elongation complex (SEC)	Mixed	0.4
3004	NUP50-RNGTT-KLHL7-KIFC1	G2-M	0.25
3014	Tacc1-chTOG-AuroraA complex	Mixed	0.5
3017	RGPD3-JUNB-OXSM-ADCK5	M-G1	0.25
3021	DHRSX-ZBED1	G2-M	0.5
3026	MPP7-DLG1-LIN7C complex	G2-M	0.09
3028	GPX4-ENO2-FABP5-HINT1-ENO1-TAGLN	M-G1	0.17
3029	SPIN2B-YRDC-C11orf84-SPIN4-SPIN1-TOPORS	S	0.17
3034	Histone H3.3 complex	Mixed	0.67
3037	HYKK-CCDC28B-C14orf142-OSGEP-TPRKB-TP53RK-MFAP3-LAGE3	Mixed	0.25
3039	PXDNL-TXNL1-PKN2	M-G1	0.33
3049	CGGBP1-SPIN2B-UBR7	S-G2	0.33
3056	KCTD21-KLHL14-KLHL26	G1	0.33
3058	OSER1-LACC1	S	0.5
3062	PNUTS-PP1 complex	G2-M	0.38
3068	PLAA-NDRG2	M-G1	0.5
3069	FADS2-GGCX	G1-S	0.5
3070	PLP2-SGOL2	M-G1	0.5
3071	Phosphorylase kinase complex	G1	0.14
3075	ZBTB2-ELP6-ZNF639	G2-M	0.33
3076	TAK1 complex	G1-S	0.11
3079	18S U11/U12 snRNP	G1-S	0.25
3080	THO complex	M-G1	0.5
3082	XPR1-SLC25A25	G1	0.5
3083	RALA-RRAS2-GNA11-GNA13	G2-M	0.25
3086	ZNF106-PKP4-MYCBP2-CLEC11A	Mixed	0.5
3088	RTF1-DENND2D	M-G1	0.5
3093	PBK-LGALS9B-LGALS9-LGALS9C	G2-M	0.25
3096	Heat shock protein family	G1-S	0.25
3098	RBPJ-NOTCH1-MAML1 complex	G2-M	0.25
3100	PA28-20S proteasome	S	0.08
3103	EXO1-RIMS4-RNF187-SIPA1L3-SH2B2-ZBTB49-WDR83-SIPA1L1-ZNF140	Mixed	0.22
3104	LRRC8A-LRRC8E complex	G2-M	0.25
3105	XPR1-KIDINS220	G1	0.5
3108	DSIF complex (DRB sensitivity-inducing factor complex)	G2-M	0.33
3111	KICSTOR complex	G2-M	0.25
3116	B3GAT3-KIAA1468-NLGN2-WDR13	M-G1	0.25
3118	TFIIE complex	G2-M	0.5
3119	Apoptosis- and splicing-associated protein complex (ASAP-L), SAP18, RNPS1, Acinus-L	Mixed	0.4
3120	CAB39L-STRADA	S	0.5
3123	TDRD7-FAM64A	G2-M	0.5
3124	MAP2K3-MAP2K6	G1-S	0.5
3127	HOMER3-HOMER2-HOMER1-SPTBN4	M-G1	0.25
3128	EPHB4-EFNB2-EPHA5-EFNB1-DIP2B-SDC3-EPHB3	Mixed	0.43
3129	NRBP2-TSC22D4-TTL-TSC22D2	S	0.25
3130	PPIL3-NQO1-FUBP3-RBM38	S	0.25
3133	ASF1-interacting protein complex	M-G1	0.2
3143	DHFRL1-FAM3C-ST3GAL4	G2-M	0.33
3145	CAPRIN1-NUFIP2-G3BP2-USP10	M-G1	0.25
3148	YIPF3-EI24	M-G1	0.5
3153	C1orf112-AZU1-FIGNL1	Mixed	0.67
3154	Sororin-cohesin complex	G2-M	0.2
3158	TRIB1-STK40	G1	0.5
3160	Ubiquilin-proteasome complex	G1	0.25
3163	CNST-SHOC2-RIF1-C2orf74-PLCL2-PPP1CA-PPP1R3D-PPP1R2-KIF18A-PPP1CB-PPP1CC-PPP1R37-C20orf27-TANC2-SH2D4A-PPP1R3B-PPP1R9A-ZFYVE9-PPP1R11-CSRNP1-ZFYVE16-PPP1R8-PPP1R7-CCDC85B-PPP1R13L-CSRNP2-PHACTR4-KIF1BP	G2-M	0.18
3165	IER5-ZNF746-PPP2R2B-PPP2R2C-CDCA4-SIK2	S	0.17
3170	KIF15-PHYHIP	M-G1	0.5
3172	p21(ras)GAP-Fyn-Lyn-Yes complex, thrombin stimulated	Mixed	0.5
3177	GOLGA7B-SUN2	M-G1	0.5
3179	REPS1-RALBP1	M-G1	0.5
3182	RMND5A-HBP1-WARS2-ZCCHC14	Mixed	0.75
3183	FEN1-STRBP	G1-S	0.5
3185	FUT4-FGFRL1-HLA-DPA1-DCBLD1-IL27RA-ATP13A2-HS3ST3B1	G1-S	0.14
3186	IGF1R-CXCR4-GNAI2-GNB1 complex	G2-M	0.17
3187	PSMB5-LMF1-AKIRIN2-UBFD1-B4GALT4-PRSS3	G2-M	0.17
3191	Arp2/3 complex	G1-S	0.09
3192	YIPF3-CHPT1-EI24	Mixed	0.67
3197	RNF10-CD2AP-ERC2-ERC1	M-G1	0.25
3199	AMPD2-TRMT1-METTL1-C14orf105	G1	0.25
3201	NFKBIL1-ZRANB2	G1-S	0.5
3203	KCNQ1 macromolecular complex	Mixed	0.44
3218	RAB5C-SUN2	M-G1	0.5
3228	NEU1-RCC1-RANBP3-DLGAP5	Mixed	0.5
3229	RNA binding,translation initiation factor activity|	M-G1	0.12
3231	ribonucleoside binding	Mixed	0.75
3234	VPS4B-VTA1-CAPN7-VPS9D1	M-G1	0.25
3235	NF-YA-LaminA complex	G1	0.5
3237	ZADH2-FBXO38-FAM172A-FGL1	Mixed	0.5
3239	Notch2(N-TM)-Notch2(N-EC)-Delta complex	M-G1	0.25
3240	FBXL15-SKP1-SPRYD3-FBXW5-FBXL8	G2-M	0.2
3243	KSR1 homooligomer complex	G1-S	0.5
3257	PSF-p54(nrb) complex	M-G1	0.2
3258	ELL-ICE2-ICE1	M-G1	0.33
3266	PPP1R16A-PGBD5-RABGGTB-FBXL20	M-G1	0.25
3270	PKP2-SEC16A-FAM83B-USO1-BLZF1-BTBD3-SLC30A6	S	0.14
3274	C complex spliceosome	G1	0.33
3276	RNA polymerase II (RNAPII)	Mixed	0.18
3278	HOMER2-HOMER1-SPTBN4-FRYL	M-G1	0.25
3279	CTFC-TAF1 complex	G1-S	0.25
3285	p27-cyclinE-Cdk2 - Ubiquitin E3 ligase (SKP1A, SKP2, CUL1, CKS1B, RBX1) complex	Mixed	0.67
3289	AMY-1-S-AKAP84-RII-beta complex	S	0.12
3298	TFIIE complex	G2-M	0.2
3301	LACC1-OSER1-ZBTB10	S	0.33
3304	COQ3-COQ6	S	0.5
3310	Chromobox protein(histone methyltransferase binding)	G1	0.25
3312	ITGA3-ITGB1 complex	M-G1	0.14
3313	POLL-C9orf64	G2-M	0.5
3316	PTIP-HMT complex	G1-S	0.25
3325	POP7-RPP25L-IBTK	M-G1	0.33
3328	NOP14-SEMA3C-NOC4L	G2-M	0.33
3333	HIBADH-HRSP12	G1	0.5
3334	PDCL3-HGH1-PDCD5-TXNDC9	M-G1	0.25
3336	DNA ligase IV-XRCC4 complex	G2-M	0.25
3348	ITGA5-ITGB4 complex	M-G1	0.11
3350	HBO1 complex	G2-M	0.5
3352	ADRB1-CXCR4 complex	M-G1	0.2
3354	Protein phosphatase 4 complex	G2-M	0.2
3356	Mis12 centromere complex	Mixed	0.36
3360	RGPD3-RCC1-RANBP3-DLGAP5	Mixed	0.75
3365	TCF20-PHF14-RAI1	G2-M	0.33
3366	STRIPAK complex	G2-M	0.3
3367	hTREX84 complex	G1-S	0.09
3369	TFIIH transcription factor complex	Mixed	0.5
3370	NEK6-NEK7	G1	0.5
3371	PSMB4-AKIRIN2	G2-M	0.5
3372	Stat1-alpha-dimer-CBP DNA-protein complex	G2-M	0.25
3375	RalBP1-CCNB1-AP2A-NUMB-EPN1 complex	Mixed	0.14
3377	SPPL2A-CLCN5-LGALS8-SLC36A1	G2-M	0.25
3379	RBP1-GGA2-GSTP1-PPIAL4D-ISOC1-TIA1-TIAL1-ARHGDIA-HMGCL-TAGLN-GNPNAT1-PCBP3	G1-S	0.08
3384	NR2F6-MPPED2	G1	0.5
3385	SMC5-ZNF597-NSMCE2	G2-M	0.33
3386	CYHR1-TBL2-FAM189B-DGKE	G1	0.25
3390	IPO8-IPO11-ZFP1-ZNF696-ZNF7-BTAF1	G2-M	0.17
3391	ATR-ATRIP complex	G2-M	0.25
3392	DNA ligase IV-XRCC4 complex	G2-M	0.25
3397	DDX49-WDR3-PWP2-NSUN5-TBL3	M-G1	0.2
3401	MUS81-CDS1 complex	M-G1	0.17
3405	KCNK1-ABCC1-GOLGA5	M-G1	0.33
3408	WIPI2-BCAS3-C16orf70	M-G1	0.33
3415	RFC complex	Mixed	0.33
3416	ABAT-RGN-HSPE1-TTC5	S	0.25
3421	LMF1-PSMB5-AKIRIN2-TTF2	G2-M	0.25
3423	PIP5K1A-PIP5K1C-RABGGTB-NRXN3	M-G1	0.25
3425	MCPH1-CLUAP1-CRACR2A	G1-S	0.33
3427	CCDC117-ECHDC1-STIP1-HSPA1B-ANXA11	Mixed	0.4
3429	ING2 complex	G2-M	0.08
3435	Nop56p-associated pre-rRNA complex	Mixed	0.33
3436	RBMXL1-TAF15-APOBEC3B	M-G1	0.33
3438	Ubiquitin E3 ligase (TRIM25, DDX58)	G2-M	0.33
3447	HNRNPLL-CAMSAP1	G2-M	0.5
3451	PIP4K2B-PIP4K2A-ZRANB2-PIP4K2C	G1-S	0.25
3455	WDR3-PWP2-TBL3-BCCIP-WDR36	M-G1	0.2
3460	EXO1-RIMS4-RNF187-KIAA1671-SH2B2-ZBTB49-WDR83-ZNF140	G1-S	0.12
3464	FGFRL1-HLA-DPA1-HS3ST3B1-DCBLD1	G1-S	0.25
3466	MLL3 complex	G1-S	0.25
3467	CERK-EFNB3-TBC1D22A	S	0.33
3470	MLL4 complex	Mixed	0.27
3471	LMF1-PSMB5-AKIRIN2-B4GALT4	G2-M	0.25
3474	RBP-Jkappa-SHARP complex	M-G1	0.33
3479	Angiogenin-PRI complex	M-G1	0.5
3481	MLL4 complex	G1-S	0.25
3488	Beta-dystroglycan-caveolin-3 complex	G2-M	0.14
3495	CCDC84-TXNL4B	S	0.5
3500	PLIN5-SAPCD2	G2-M	0.5
3502	SLAIN2-SFN-FAM83G-YWHAH	M-G1	0.25
3509	PCNA-PAF complex	G1-S	0.33
3512	Securin-separase complex	Mixed	1
3516	EPB41L3-CXADR-CTNND1-EPHA2-RAP2B	G2-M	0.2
3517	SNARE complex (RINT1, ZW10, p31)	G1-S	0.12
3520	UBR5-HADHB-ATP5C1	S-G2	0.33
3523	HSPA1B-HSPA1L	G2-M	0.5
3525	GNAI1-GNG11-RGS12	G2-M	0.67
3530	SIN3B-GATAD1-KDM5A-EMSY-PHF12	G2-M	0.2
3531	FBXO38-FAM172A-FGL1-TSR3	Mixed	0.5
3534	CDK16-CDK18-ICK	G2-M	0.33
3535	AURKA-HDAC6 cilia-disassembly complex	G2-M	0.25
3536	Phosphatidylinositol 3-kinase (PIK3CA, PIK3R1)	S-G2	0.33
3538	TPM1-TPM2-CNTLN-KLHL21-MYH1-ACTN2-MYH6-TPM3-MYH8-TPM4-TNNI1-DLG5	G2-M	0.08
3543	BBOX1-AZI2-RTFDC1-CASP2	S	0.25
3545	DNM3-AKR1E2-RPE-DNM1-DNM2	S	0.2
3546	CtBP complex	G2-M	0.5
3549	ILKAP-COLGALT1	M-G1	0.5
3555	Respiratory chain complex I (holoenzyme), mitochondrial	G2-M	0.04
3558	EFNB2-EFNB1-SDC3-EPHB3	Mixed	0.5
3563	PHF14-RAI1	G2-M	0.5
3569	CAMSAP2-PCIF1	S	0.5
3574	Set1B complex	S-G2	0.17
3575	TFIIA complex	M-G1	0.33
3580	MAD2L2-FAM35A	M-G1	0.5
3582	ZC3H7A-BIRC7	G2-M	0.5
3583	CBARP-CSRNP2-TANC2-PPP1CC	G2-M	0.25
3587	C5orf34-THBS3-THBS1-THBS4	G2-M	0.25
3589	TTC28-PIK3AP1-SEMA6A-SHB-DOK1-CBL-WIPF3-ABL2-CASKIN2-ASAP2-NCK2-ARAP1-ASAP1	M-G1	0.08
3591	OCT1-OBF1-DNA complex	M-G1	0.09
3593	ZNF24-SCAND1-ZKSCAN4-ZKSCAN3-ZNF444-ZBED9-ZNF446-ZNF397-ZNF174	G1-S	0.11
3595	MLL3 complex	G1-S	0.25
3601	ARHGAP39-SPIN2B-UBR7	S-G2	0.33
3602	UBE2S-RUSC1	M-G1	0.5
3604	DRIP78-PHLP complex	S	0.25
3606	RFC complex	G1-S	0.4
3607	CHORDC1-DDR2	M-G1	0.5
3608	Paf complex	M-G1	0.14
3615	PPP1R16A-PGBD5-RABGGTB-RABGGTA	M-G1	0.25
3616	GAS2L1-PLCG1-MAPRE3	G1-S	0.33
3619	UBE2G1-PPAT	M-G1	0.5
3621	PCMT1-YDJC	M-G1	0.5
3622	ZGPAT-SPIN4-SPIN1-TOPORS-YRDC	S	0.2
3628	CSGALNACT1-SLC30A1	G2-M	0.5
3629	SCIN-FLII-LRRFIP1-TMOD1	M-G1	0.25
3632	BET1-STX16-NAPA	M-G1	0.33
3635	Mediator complex	G2-M	0.07
3636	CTFC-TAF1 complex	G1-S	0.08
3637	AFF4 super elongation complex (SEC)	G1	0.33
3640	ITGA2-ITGB1 complex	Mixed	0.18
3641	Ectodermin-SMAD4 complex	G2-M	0.5
3643	MGAT5B-ABHD18	G2-M	0.5
3649	ARNT-HLF complex	G2-M	0.25
3657	TMEM52B-RHBDF2-TMEM205	M-G1	0.33
3658	Phosphatidylinositol 3-kinase (PIK3CA, PIK3R1)	Mixed	0.27
3659	Condensin II	M-G1	0.2
3667	LGALS3BP-MYCBP2-FBXO45	G2-M	0.33
3671	PYHIN1-PLCD1-PADI3	G2-M	0.33
3672	MCPH1-CRACR2A	G1-S	0.5
3673	MOCS1-OXLD1-PDSS2-TRMT2B	S	0.5
3676	EXO1-ZNF140-WDR83-KIAA1671	G1-S	0.25
3678	SOWAHC-DIAPH1	G2-M	0.5
3684	eIF3 complex (EIF3S6, EIF3S5, EIF3S4, EIF3S3, EIF3S6IP, EIF3S2, EIF3S9, EIF3S12, EIF3S10, EIF3S8, EIF3S1, EIF3S7, PCID1)	M-G1	0.08
3688	TNF-alpha/NF-kappa B signaling complex 5	G2-M	0.08
3690	ATAC complex, GCN5-linked	G2-M	0.08
3691	MAPK15-CREBBP-RBL1-CDK2	S-G2	0.25
3704	Notch2(N-TM)-Notch2(N-EC)-Delta complex	M-G1	0.33
3719	Histone H3.3 complex	G1-S	0.33
3720	FBXL8-FBXL15-MYCBP2-SKP1	G2-M	0.25
3722	GCLM-GCLC	Mixed	1
3723	CAK-ERCC2 complex	Mixed	0.4
3724	TALL1 homo-oligomer complex	G2-M	0.14
3726	GNAI1-RGS14-RGS12-GNAT3	G2-M	0.25
3727	CRELD2-ITSN1-CLIC1-LSM8	G2-M	0.25
3728	C complex spliceosome	Mixed	0.15
3732	ARD1-NATH complex	G2-M	0.33
3734	TRIM9-TBC1D2-KRT40-MYH1-MYH4-AASDH-ANKRD36	S-G2	0.14
3735	Nop56p-associated pre-rRNA complex	Mixed	0.11
3738	TSC1-TSC2 complex	G2-M	0.25
3742	SAGA complex, GCN5-linked	M-G1	0.25
3757	MGAT2-SLC35A2(splice variant 2) complex	G2-M	0.17
3759	PCMT1-DTYMK-KLHL42-KLHL18-RFK-C11orf54-YDJC	Mixed	0.29
3760	CKAP5-PPP1R10-TOX4-TACC2	Mixed	0.75
3761	KLF16-BPGM	G1	0.5
3763	HYKK-C14orf142-GLRX3-OSGEP-TPRKB-TP53RK-MFAP3-LAGE3	G2-M	0.12
3764	hPRC1L complex	G1	0.17
3765	Pericentrin-GCP complex	G2-M	0.18
3767	EPM2A-STBD1-MID1-GYG2	S-G2	0.25
3768	CORVET complex	S	0.14
3769	FBN1-ZFP41-GGNBP2-LDLR	S	0.25
3772	CTFC-TAF1 complex	G1-S	0.5
3773	Cleavage stimulation factor	M-G1	0.17
3780	EXO1-WDR83	G1-S	0.5
3785	PCNA-RFC2-5 complex	G1-S	0.5
3788	FAM83H-PKP2-PKP3-CRTC2-TNK2-FAM83A-USO1-OCRL-SEC24C-BTBD3-SEC24B	Mixed	0.27
3789	CF IIAm complex (Cleavage factor IIAm complex)	M-G1	0.25
3791	MIER2-CDYL	G2-M	0.5
3792	TTP-AGO2 complex	S	0.5
3793	nucleic acid binding	Mixed	0.3
3794	PILRA-PILRB-LRRTM4	G2-M	0.33
3801	DRG1-GNL3L-LRRC41	G1	0.33
3803	EPHA2-EPB41L3-GNA13-CXADR-CTNND1-RAP2B	G2-M	0.17
3806	DNAJA2-DNAJB4-STIP1	M-G1	0.33
3808	RBMXL1-APOBEC3B-PEO1-ZNF326-TAF15-RBM12B-NCOA5-RBMX-SAFB2-YLPM1-ZNF638	Mixed	0.18
3809	CDC5L core complex	Mixed	0.33
3813	SKA2-SKA3-SKA1	G2-M	0.67
3814	TRAF5-HOMER2-HOMER1-SPTBN4	M-G1	0.25
3815	MPP1-BROX-BLVRB-AGFG1	G2-M	0.25
3817	RAP1GAP-GNAI3-GNG11	G2-M	0.33
3820	PTBP1-ELAVL1-ANLN	G2-M	0.33
3832	NCOR-HDAC3 complex	M-G1	0.5
3837	C1orf186-WDR47-FIGNL1	S-G2	0.33
3842	MAGEA10-FAM216A-FOXJ2-PHF8	M-G1	0.25
3845	IDE-THOP1-CASP3	G1	0.33
3846	TMEM248-SNX25-TSPAN5-IMMP1L	G2-M	0.25
3848	PNUTS-PP1 complex	Mixed	0.67
3852	BHC110 complex	Mixed	0.33
3866	COTL1-C2orf69	G2-M	0.5
3870	AFF4 super elongation complex (SEC)	M-G1	0.17
3875	ZBTB49-EXO1-ZNF140-WDR83	G1-S	0.25
3878	Telomere-associated protein complex	G1-S	0.14
3880	AGO1-ARHGDIG-HSD17B10-TRMT10C-GANC	S	0.2
3882	PGBD5-RABGGTB-RABGGTA	M-G1	0.33
3890	SLC44A2-OSTF1-RP2	Mixed	0.67
3891	KIF4A-ZBTB1-SPATA6L	M-G1	0.33
3892	DBN1-ACTG1-LRRFIP2-LIMA1-SVIL-TMOD3	G2-M	0.33
3893	RECQL-HPCAL1-EIF2AK2-CYP1A1	G1	0.25
3897	NEFM-CDC42BPA-SHTN1-LURAP1L-FBXO28	G2-M	0.2
3902	HSPA4-KIFC1	Mixed	1
3907	FAM104A-FAM89A-UBXN2B	G2-M	0.33
3911	RMND5A-HBP1-WARS2-ZCCHC2	Mixed	0.5
3912	Exocyst Sec6/8 complex	S	0.25
3913	NUFIP1-ZNHIT3-TRIM2-PDE2A	M-G1	0.25
3918	SKAP2-CC2D1B-PAX3-SKAP1	M-G1	0.25
3926	Eps15-stonin2 complex	Mixed	0.25
3929	MKI67-NO66-SAMD1-NOP56	Mixed	0.5
3930	Large Drosha complex	S	0.17
3933	C2CD5-TMEM94	G2-M	0.5
3934	POLD3-CISD1-SRR-MTPAP	Mixed	0.5
3939	STAT5A homodimer complex	G2-M	0.17
3942	GNAI1-RGS14-RGS12	G2-M	0.33
3943	tRNA Splicing Ligase Complex	M-G1	0.17
3949	BCOR complex	Mixed	0.4
3950	PAK7-PAK4-PAK6	M-G1	0.33
3957	UBA5-UFM1	G2-M	0.5
3964	HMGB1-HMGB2-HSC70-ERP60-GAPDH complex	S-G2	0.5
3974	SEPT2-XRN2-SEPT12-CDKN2AIP-PXDN	S	0.2
3975	DNA ligase III-XRCC1 complex	G2-M	0.25
3980	TSR3-KLF13-NAA35-C16orf59-LCMT2-LSG1-TBC1D10A-FBXO38-FAM172A-FGL1	Mixed	0.4
3983	BCDX2 complex	G1-S	0.25
3990	SETDB1-containing HMTase complex	G2-M	0.33
3994	RNA polymerase II core complex	G2-M	0.14
3996	BAG6-HSPA2 complex	G2-M	0.67
3998	eIF3 complex (EIF3S6, EIF3S5, EIF3S4, EIF3S3, EIF3S6IP, EIF3S2, EIF3S9, EIF3S12, EIF3S10, EIF3S8, EIF3S1, EIF3S7, PCID1)	M-G1	0.06
4000	C12orf57-VCL	G2-M	0.5
4004	CALCB-GINM1-INHBA-ITGB8	S	0.25
4019	BCOR complex	Mixed	0.31
4036	RBPJ-NOTCH1-MAML1 complex	Mixed	0.5
4037	cadherin binding, actin filament binding	S-G2	0.25
4038	CENP-A NAC-CAD complex	G2-M	0.33
4049	NFE2L3-MAFF-NFE2L1-NFE2L2	S	0.25
4050	NAA35-FBXO38-FAM172A-FGL1	Mixed	0.5
4051	GARP complex	M-G1	0.17
4055	PA28gamma complex	G1	0.25
4062	CTDSP2-CDCA3	G2-M	0.5
4064	SLC1A3-PDPK1-TMEM45A-KCTD5	G1	0.25
4065	MSL complex	G1-S	0.2
4067	ASB7-OGN-C8orf34	S	0.33
4073	FTO-IRGQ	S-G2	0.5
4077	LSm1-7 complex	G2-M	0.17
4082	KIAA0753-TBC1D31-CSPP1-CCDC14-FGFR1OP	Mixed	0.6
4083	ROBO1-NIF3L1-PFAS	M-G1	0.33
4094	CCDC112-TEX9-NOL4L	Mixed	0.67
4096	TRAF2-cIAP1/BIRC2 complex	Mixed	1
4123	HUIC complex	S	0.5
4132	OSBPL9-CXorf57-OSBPL11-ENDOG-DNAJA1-UQCRQ	Mixed	0.33
4135	TBPIP/HOP2-MND1 complex	G1-S	1
4137	CLK3-SRSF8-YWHAH	M-G1	0.33
4143	AMPD2-METTL1	G1	0.5
4144	SYNE4-ZFPL1-FZD3-KLC3	G1-S	0.25
4145	Casein kinase II (beta-dimer, alpha'-dimer)	S	0.25
4147	STAMBPL1-GTSE1	G2-M	0.5
4148	FBN1-ZFP41-FBLN5-LDLR	S	0.25
4151	NuA4/Tip60-HAT complex B	G1	0.25
4152	PRMT1 complex	M-G1	0.2
4155	mRNA translation	G1	0.33
4159	DNA polymerase alpha-primase complex	G1-S	0.33
4161	RSPH9-ZC3H4	G2-M	0.5
4168	TUBE1-TUBD1-PRR12-KLF13-NAA35-C16orf59-PPIL2-LCMT2-TBC1D10A-ZADH2-FBXO38-FAM172A-FGL1-AARS2	Mixed	0.36
4169	HDAC1-associated core complex cII	G2-M	0.1
4173	MLL4 complex	G1-S	0.25
4175	DPH1-DPH2-TXNRD2-SULT4A1	G1	0.25
4179	TCF20-PHF14-HMG20A-RAI1	G2-M	0.25
4181	LSm1-7 complex	G2-M	0.5
4194	ATP2B1-ATP2B3	G2-M	0.5
4198	Ran GTPase binding	G2-M	0.25
4199	CDC7-DBF7 complex	G2-M	0.5
4201	CAPZalpha-CAPZbeta complex	G2-M	0.14
4204	SLC1A1-CLCN5-LGALS8-SLC36A1	G2-M	0.25
4211	SMAD7-SMURF2 complex	M-G1	0.25
4213	CTNND1-GLIS2 complex	G2-M	0.25
4214	ITCH-FAM/USP9x complex	G2-M	0.12
4218	RIAM-VASP complex	M-G1	0.33
4220	28S ribosomal subunit, mitochondrial	M-G1	0.03
4221	PGM5-FH-DBI-PMP2-FABP5-PDCD6IP	M-G1	0.17
4223	RHINO-TopBP1 complex	G2-M	1
4226	TTC38-PAPOLG	G1-S	0.5
4227	TMOD1-LRRFIP1-FLII-AGTPBP1	M-G1	0.25
4229	PRKACG-ANKRD26-PRKAR1B-PRKAR1A-GPR161-AKAP3-AKAP11	S-G2	0.14
4232	SPIN2B-YRDC-ARHGAP39-SPIN4-SPIN1-CGGBP1	S	0.17
4235	p21(ras)GAP-Fyn-Lyn-Yes complex, thrombin stimulated	Mixed	0.33
4236	p21(ras)GAP-Fyn-Lyn-Yes complex, thrombin stimulated	Mixed	0.5
4238	CLASRP-GPATCH8-SNRNP27-U2AF1L5-LUC7L2	G1-S	0.2
4246	FAM174A-GALNT16-PEX19-EXOG-SEPN1-MUL1	S	0.17
4258	IQGAP3-MYO9B	G2-M	0.5
4262	VPS4B-CAPN7-VPS9D1	M-G1	0.33
4263	Respiratory chain complex I (holoenzyme), mitochondrial	M-G1	0.06
4266	PPP1R16A-PGBD5-PTAR1-RABGGTB	M-G1	0.25
4268	MCM10-MCM6	G1-S	1
4276	PGM5-DBI-PMP2-FABP5-HSPE1-HINT1	M-G1	0.17
4277	TFB1M-PRRC2C-CKAP2-HIST1H3A-SRP72-RNMTL1-SPATS2L-SRP19	M-G1	0.25
4280	AGO1-ARHGDIG-TRMT10C-HSD17B10	S	0.25
4281	PCGF2-RYBP-MORC4	S	0.33
4295	Spliceosome	Mixed	0.08
4299	RBPJ-NOTCH1-MAML1 complex	G2-M	0.25
4305	PILRA-NID2-PILRB-LRRTM4	G2-M	0.25
4306	PRKAR1B-PRKACB-PRKAR1A-CEP68-AKAP11	S-G2	0.2
4309	PACSIN3-COBL	G1	0.5
4313	LMF1-PSMB5-AKIRIN2-RAC3	G2-M	0.25
4330	NPL-LDOC1-PEG10-FAM127C	G1-S	0.25
4335	GLE1-NUPL2-NUP155 complex	S	0.1
4339	MAN2C1-CDC20B	S	0.5
4341	AFF4 super elongation complex (SEC)	M-G1	0.2
4345	PKP4-ZNF106-CLEC11A	M-G1	0.33
4350	CLCN5-SLC17A5-LGALS8-SLC36A1	G2-M	0.25
4351	DNA ligase III-XRCC1-PNK-DNA-pol III multiprotein complex	G2-M	0.2
4352	FCN1-SUSD5-FCN2-DNAJC13	G2-M	0.25
4353	CCDC59-ZC3H10	M-G1	0.5
4354	CLCN5-LGALS8-SLC36A1-C1orf159	G2-M	0.25
4358	NRP2-VEGFR3 complex	M-G1	0.33
4359	Farnesyltransferase	G2-M	0.4
4360	WDR83-SIPA1L1-SIPA1L3-EXO1	Mixed	0.5
4361	MORC4-PCGF3-PCGF2-RYBP	S	0.25
4362	CENPA-HJURP	G2-M	1
4365	LSm2-8 complex	G2-M	0.2
4366	ITGA8-ITGB1 complex	G2-M	0.17
4369	MKNK2-MAPKAPK2-MAPK14-HOXA10-RHBDF1-CAMKK2-RPS6KA5-HOXB6-HOXB9-HOXC9-MEF2D-KIF22-DUSP16-MKNK1	S-G2	0.07
4370	ACE2-AAMP-AEN	S	0.33
4381	RTN4IP1-BLVRA	G2-M	0.5
4384	WDR20-USP46-UAF1 complex	G1-S	0.33
4386	KCNQ1 macromolecular complex	Mixed	0.6
4390	SAGA complex, GCN5-linked	M-G1	0.25
4392	UTP4-CNRIP1-GSG2	S	0.33
4395	TNF-alpha/NF-kappa B signaling complex 5	G2-M	0.17
4397	PDPK1-TMEM45A-KCTD2-POLK-SLC1A3-KCTD5	G1	0.17
4403	FBN1-ZFP41-LTBP1-LDLR	S	0.25
4407	DNA ligase III-XRCC1-PNK-DNA-pol III multiprotein complex	S	0.25
4409	SPG4-SPG12 complex	M-G1	0.12
4412	RBFOX2-RBPMS	M-G1	0.5
4415	DNAJA2-HSPA1B-STIP1-ANXA11-SMAP1	Mixed	0.4
4417	SRSF12-CLASRP-MKRN1-CLK2	G1-S	0.25
4423	DDHD2-SEC23IP	M-G1	0.5
4425	SLC47A1-SIDT2-FZD2	Mixed	0.67
4428	THBS3-PDE7A-THBS1-THBS4-IQSEC2-C5orf34	G2-M	0.17
4436	ACSS2-ACSL4-MVD	M-G1	0.33
4437	CCT complex (chaperonin containing TCP1 complex)	Mixed	0.25
4442	Ubiquitin E3 ligase (CSN1, CSN8, HRT1, SKP1, SKP2, CUL1, CUL2, CUL3)	G1	0.12
4444	SNAPc (small nuclear RNA-activating protein) complex	S-G2	0.25
4445	MSH2-MSH3 complex	G1-S	0.33
4447	LMO7-CAPZA2	M-G1	0.5
4453	CTSB-HSPB1	G1	0.5
4454	PPP3CB-RCAN3	M-G1	0.5
4458	KIF3B-KIFAP3-KIF3A	Mixed	0.67
4459	SAGA complex, GCN5-linked	M-G1	0.17
4463	ARHGEF11-PAK7-PAK4-PAK6	M-G1	0.25
4472	IFI44L-IFNA17-IFNA4-IFNA5	G2-M	0.25
4475	BLM-TOP3A complex	M-G1	0.12
4476	SPG4-SPG12 complex	M-G1	0.11
4479	Protein phosphatase 4 complex	G2-M	0.33
4480	MSH2-MSH6 complex	G1-S	0.67
4484	PSMC6-MACF1-GNPNAT1-ACBD3	M-G1	0.25
4485	MPP1-SMAP1	G2-M	0.5
4488	CDCA2-NUP153	S-G2	0.5
4490	FOXR2-SIM2	G2-M	0.5
4493	TBCK-CRYZL1-PDDC1-C12orf4-PPP1R21	Mixed	0.4
4495	ATL2-SPG31 complex	S	0.25
4498	MRN complex (MRE11-RAD50-NBN complex)	G2-M	0.2
4500	TRIP10-ATG3	G2-M	0.5
4504	28S ribosomal subunit, mitochondrial	M-G1	0.04
4507	ADHFE1-CNN1-GMPR2-GMPR-RPIA	G2-M	0.2
4508	TJP2-PPIP5K2	Mixed	1
4509	MOCS1-OXLD1-TRMT2B-PDSS2-C7orf55-MTG2	S	0.33
4513	PALLD-GRPEL1	S	0.5
4524	Mitotic checkpoint complex (MCC)	Mixed	1
4527	TRF1-TIN2 complex	G1-S	0.25
4529	RHOG-SLC6A8-USP3-NT5E	M-G1	0.25
4532	MLL4 complex	Mixed	0.5
4538	PNKD-MLXIP-PPARGC1B-DCUN1D5	S	0.25
4547	NuA4/Tip60 HAT complex	Mixed	0.15
4550	AURKA-HDAC6 cilia-disassembly complex	G2-M	0.25
4556	FAM8A1-ENDOD1-RABAC1-GOLT1B	S	0.25
4560	GATOR1 complex	G1	0.33
4563	CIC-SENP6	Mixed	1
4564	DRIP78-PHLP complex	Mixed	0.67
4567	GCLM-UROS-GCLC-TRPV5	Mixed	0.5
4568	FKBP4-TOM1L2	G2-M	0.5
4570	HMGB3-PATL1	M-G1	0.5
4573	F1F0-ATP synthase, mitochondrial	M-G1	0.1
4574	DYNLL1-GLCCI1	Mixed	1
4584	GPSM1-SAPCD2	G2-M	0.5
4585	MRG15-PAM14-RB complex	G2-M	0.11
4588	MAGEA10-FAM216A-FOXJ2-NCOA2	M-G1	0.25
4590	FBXO38-FAM172A-FGL1-KLF13	Mixed	0.75
4592	TONSL-HIST1H2BA-C16orf87-MIER3	G1-S	0.25
4594	RETSAT-THEM6-SLC27A3-DHRS7	G1	0.25
4605	HERC2-ZBTB5-NEURL4	S	0.33
4606	C4orf19-STK24-STK26-STK25-KIF20A-PDCD10	M-G1	0.17
4612	TUBB2A-TUBA4A-EML1	Mixed	0.67
4617	PTGR2-C10orf76-FASN	M-G1	0.33
4620	RARS2-GFM2	G2-M	0.5
4627	BUB1-BUB3 complex	S-G2	0.33
4634	BTN3A1-BTN3A2-BTN3A3	G2-M	0.33
4637	Apoptosis- and splicing-associated protein complex (ASAP-L), SAP18, RNPS1, Acinus-L	M-G1	0.33
4639	PSMB4-AKIRIN2-CEP120-CDK18	G2-M	0.25
4642	RANGAP1-UBE2I-SUMO2-RCC1-NUP50-SENP1-SENP2-DLGAP5-NEMP1	Mixed	0.33
4645	SEC24C-BTBD3-FAM83A-CRTC2	S	0.25
4646	TUBB2A-EML2-EML1	G2-M	0.33
4653	PAR6-CDC42 complex	G1-S	0.33
4657	CNN3-FABP5-GLRX-HINT1-PPIF-GOT2-TALDO1	M-G1	0.14
